# Supplementary material for: Consumers’ purchase decision in the context of western imported food products: Empirical evidence from Pakistan
Source: Heliyon. 2023 Sep 21;9(10):e20358. doi: 10.1016/j.heliyon.2023.e20358 (PMC10522991; doi:10.1016/j.heliyon.2023.e20358)
Supplement: Multimedia component 1 [file mmc1.xlsx]

## Sheet: Navigation
	SmartPLS report
	Please cite the use of SmartPLS: Ringle, C. M., Wende, S., and Becker, J.-M. 2022. "SmartPLS 4." Oststeinbek: SmartPLS GmbH, http://www.smartpls.com.
		complete
	Final results
	Path coefficients	show
	Indirect effects	show
	Total effects	show
	Outer loadings	show
	Outer weights	show
	Latent variables	show
	Residuals	show
	Quality criteria
	R-square	show
	f-square	show
	Construct reliability and validity	show
	Discriminant validity	show
	Collinearity statistics (VIF)	show
	Model fit	show
	Model selection criteria	show
	Algorithm
	Setting	show
	Stop criterion changes	show
	Posthoc minimum sample size	show
	Execution log	show
	Model and data
	Inner model	show
	Outer model	show
	Indicator data (original)	show
	Indicator data (standardized)	show
	Indicator data (correlations)	show

## Sheet: complete
	SmartPLS report
	Please cite the use of SmartPLS: Ringle, C. M., Wende, S., and Becker, J.-M. 2022. "SmartPLS 4." Oststeinbek: SmartPLS GmbH, http://www.smartpls.com.
	back to navigation
	Final results
	Path coefficients
	Matrix
		BRAND TRUST	CUSTOMER _SATISFACTION	LIFE STYLE	PRODUCT _ATTRIBUTE	PURCHASE INTENTION	PURCHASE_BEHAVIOR	RELIGIOSITY	SUBJECTIVE NORM
	BRAND TRUST					0.21899
	CUSTOMER _SATISFACTION					0.267103
	LIFE STYLE					0.138596	0.0655186
	PRODUCT _ATTRIBUTE					0.153289
	PURCHASE INTENTION						0.688184
	PURCHASE_BEHAVIOR
	RELIGIOSITY					0.119221
	SUBJECTIVE NORM					0.143072	0.104596
	List
		Path coefficients
	BRAND TRUST -> PURCHASE INTENTION	0.21899
	CUSTOMER _SATISFACTION -> PURCHASE INTENTION	0.267103
	LIFE STYLE -> PURCHASE INTENTION	0.138596
	LIFE STYLE -> PURCHASE_BEHAVIOR	0.0655186
	PRODUCT _ATTRIBUTE -> PURCHASE INTENTION	0.153289
	PURCHASE INTENTION -> PURCHASE_BEHAVIOR	0.688184
	RELIGIOSITY -> PURCHASE INTENTION	0.119221
	SUBJECTIVE NORM -> PURCHASE INTENTION	0.143072
	SUBJECTIVE NORM -> PURCHASE_BEHAVIOR	0.104596
	Indirect effects
	Total indirect effects
		BRAND TRUST	CUSTOMER _SATISFACTION	LIFE STYLE	PRODUCT _ATTRIBUTE	PURCHASE INTENTION	PURCHASE_BEHAVIOR	RELIGIOSITY	SUBJECTIVE NORM
	BRAND TRUST						0.150705
	CUSTOMER _SATISFACTION						0.183816
	LIFE STYLE						0.0953797
	PRODUCT _ATTRIBUTE						0.105491
	PURCHASE INTENTION
	PURCHASE_BEHAVIOR
	RELIGIOSITY						0.0820459
	SUBJECTIVE NORM						0.0984601
	Specific indirect effects
		Specific indirect effects
	CUSTOMER _SATISFACTION -> PURCHASE INTENTION -> PURCHASE_BEHAVIOR	0.183816
	LIFE STYLE -> PURCHASE INTENTION -> PURCHASE_BEHAVIOR	0.0953797
	BRAND TRUST -> PURCHASE INTENTION -> PURCHASE_BEHAVIOR	0.150705
	SUBJECTIVE NORM -> PURCHASE INTENTION -> PURCHASE_BEHAVIOR	0.0984601
	RELIGIOSITY -> PURCHASE INTENTION -> PURCHASE_BEHAVIOR	0.0820459
	PRODUCT _ATTRIBUTE -> PURCHASE INTENTION -> PURCHASE_BEHAVIOR	0.105491
	Total effects
	Matrix
		BRAND TRUST	CUSTOMER _SATISFACTION	LIFE STYLE	PRODUCT _ATTRIBUTE	PURCHASE INTENTION	PURCHASE_BEHAVIOR	RELIGIOSITY	SUBJECTIVE NORM
	BRAND TRUST					0.21899	0.150705
	CUSTOMER _SATISFACTION					0.267103	0.183816
	LIFE STYLE					0.138596	0.160898
	PRODUCT _ATTRIBUTE					0.153289	0.105491
	PURCHASE INTENTION						0.688184
	PURCHASE_BEHAVIOR
	RELIGIOSITY					0.119221	0.0820459
	SUBJECTIVE NORM					0.143072	0.203056
	List
		Total effects
	BRAND TRUST -> PURCHASE INTENTION	0.21899
	BRAND TRUST -> PURCHASE_BEHAVIOR	0.150705
	CUSTOMER _SATISFACTION -> PURCHASE INTENTION	0.267103
	CUSTOMER _SATISFACTION -> PURCHASE_BEHAVIOR	0.183816
	LIFE STYLE -> PURCHASE INTENTION	0.138596
	LIFE STYLE -> PURCHASE_BEHAVIOR	0.160898
	PRODUCT _ATTRIBUTE -> PURCHASE INTENTION	0.153289
	PRODUCT _ATTRIBUTE -> PURCHASE_BEHAVIOR	0.105491
	PURCHASE INTENTION -> PURCHASE_BEHAVIOR	0.688184
	RELIGIOSITY -> PURCHASE INTENTION	0.119221
	RELIGIOSITY -> PURCHASE_BEHAVIOR	0.0820459
	SUBJECTIVE NORM -> PURCHASE INTENTION	0.143072
	SUBJECTIVE NORM -> PURCHASE_BEHAVIOR	0.203056
	Outer loadings
	Matrix
		BRAND TRUST	CUSTOMER _SATISFACTION	LIFE STYLE	PRODUCT _ATTRIBUTE	PURCHASE INTENTION	PURCHASE_BEHAVIOR	RELIGIOSITY	SUBJECTIVE NORM
	BT1	0.860377
	BT2	0.911245
	BT3	0.901741
	CUS1		0.845021
	CUS2		0.830444
	CUS3		0.874393
	LIFE1			0.788978
	LIFE2			0.840395
	LIFE3			0.87085
	PA1				0.727722
	PA2				0.629573
	PA3				0.810879
	PA4				0.60448
	PA5				0.64701
	PB1						0.604345
	PB2						0.826918
	PB3						0.850451
	PB4						0.829424
	PI1					0.779045
	PI2					0.789079
	PI3					0.817801
	PI4					0.68578
	REL1							0.847648
	REL2							0.873058
	REL3							0.852684
	REL4							0.678047
	SN1								0.709668
	SN2								0.723597
	SN3								0.678992
	SN4								0.818643
	List
		Outer loadings
	BT1 <- BRAND TRUST	0.860377
	BT2 <- BRAND TRUST	0.911245
	BT3 <- BRAND TRUST	0.901741
	CUS1 <- CUSTOMER _SATISFACTION	0.845021
	CUS2 <- CUSTOMER _SATISFACTION	0.830444
	CUS3 <- CUSTOMER _SATISFACTION	0.874393
	LIFE1 <- LIFE STYLE	0.788978
	LIFE2 <- LIFE STYLE	0.840395
	LIFE3 <- LIFE STYLE	0.87085
	PA1 <- PRODUCT _ATTRIBUTE	0.727722
	PA2 <- PRODUCT _ATTRIBUTE	0.629573
	PA3 <- PRODUCT _ATTRIBUTE	0.810879
	PA4 <- PRODUCT _ATTRIBUTE	0.60448
	PA5 <- PRODUCT _ATTRIBUTE	0.64701
	PB1 <- PURCHASE_BEHAVIOR	0.604345
	PB2 <- PURCHASE_BEHAVIOR	0.826918
	PB3 <- PURCHASE_BEHAVIOR	0.850451
	PB4 <- PURCHASE_BEHAVIOR	0.829424
	PI1 <- PURCHASE INTENTION	0.779045
	PI2 <- PURCHASE INTENTION	0.789079
	PI3 <- PURCHASE INTENTION	0.817801
	PI4 <- PURCHASE INTENTION	0.68578
	REL1 <- RELIGIOSITY	0.847648
	REL2 <- RELIGIOSITY	0.873058
	REL3 <- RELIGIOSITY	0.852684
	REL4 <- RELIGIOSITY	0.678047
	SN1 <- SUBJECTIVE NORM	0.709668
	SN2 <- SUBJECTIVE NORM	0.723597
	SN3 <- SUBJECTIVE NORM	0.678992
	SN4 <- SUBJECTIVE NORM	0.818643
	Outer weights
	Matrix
		BRAND TRUST	CUSTOMER _SATISFACTION	LIFE STYLE	PRODUCT _ATTRIBUTE	PURCHASE INTENTION	PURCHASE_BEHAVIOR	RELIGIOSITY	SUBJECTIVE NORM
	BT1	0.359739
	BT2	0.374455
	BT3	0.387327
	CUS1		0.386904
	CUS2		0.363217
	CUS3		0.424782
	LIFE1			0.427349
	LIFE2			0.36182
	LIFE3			0.411964
	PA1				0.313931
	PA2				0.253439
	PA3				0.345528
	PA4				0.266042
	PA5				0.264275
	PB1						0.264909
	PB2						0.33971
	PB3						0.34651
	PB4						0.318657
	PI1					0.312436
	PI2					0.331319
	PI3					0.354277
	PI4					0.299561
	REL1							0.356741
	REL2							0.289403
	REL3							0.403338
	REL4							0.148993
	SN1								0.275666
	SN2								0.36394
	SN3								0.332423
	SN4								0.385162
	List
		Outer weights
	BT1 <- BRAND TRUST	0.359739
	BT2 <- BRAND TRUST	0.374455
	BT3 <- BRAND TRUST	0.387327
	CUS1 <- CUSTOMER _SATISFACTION	0.386904
	CUS2 <- CUSTOMER _SATISFACTION	0.363217
	CUS3 <- CUSTOMER _SATISFACTION	0.424782
	LIFE1 <- LIFE STYLE	0.427349
	LIFE2 <- LIFE STYLE	0.36182
	LIFE3 <- LIFE STYLE	0.411964
	PA1 <- PRODUCT _ATTRIBUTE	0.313931
	PA2 <- PRODUCT _ATTRIBUTE	0.253439
	PA3 <- PRODUCT _ATTRIBUTE	0.345528
	PA4 <- PRODUCT _ATTRIBUTE	0.266042
	PA5 <- PRODUCT _ATTRIBUTE	0.264275
	PB1 <- PURCHASE_BEHAVIOR	0.264909
	PB2 <- PURCHASE_BEHAVIOR	0.33971
	PB3 <- PURCHASE_BEHAVIOR	0.34651
	PB4 <- PURCHASE_BEHAVIOR	0.318657
	PI1 <- PURCHASE INTENTION	0.312436
	PI2 <- PURCHASE INTENTION	0.331319
	PI3 <- PURCHASE INTENTION	0.354277
	PI4 <- PURCHASE INTENTION	0.299561
	REL1 <- RELIGIOSITY	0.356741
	REL2 <- RELIGIOSITY	0.289403
	REL3 <- RELIGIOSITY	0.403338
	REL4 <- RELIGIOSITY	0.148993
	SN1 <- SUBJECTIVE NORM	0.275666
	SN2 <- SUBJECTIVE NORM	0.36394
	SN3 <- SUBJECTIVE NORM	0.332423
	SN4 <- SUBJECTIVE NORM	0.385162
	Latent variables
	Scores
		BRAND TRUST	CUSTOMER _SATISFACTION	LIFE STYLE	PRODUCT _ATTRIBUTE	PURCHASE INTENTION	PURCHASE_BEHAVIOR	RELIGIOSITY	SUBJECTIVE NORM
	0	1.94161	1.02445	0.948884	1.74894	1.20547	1.13194	2.42852	0.708519
	1	1.54147	1.99398	0.654422	1.40995	1.51184	2.14233	-1.51675	0.358265
	2	-0.496805	0.505019	-1.52281	0.440894	0.983091	1.12327	-1.36766	-0.694146
	3	-0.100309	0.505019	0.183729	0.0601637	0.811694	0.690789	0.39794	1.27568
	4	0.696333	0.505019	0.183729	0.416473	0.811694	0.690789	1.44508	0.992099
	5	0.696333	0.505019	0.183729	0.0955113	0.811694	0.744873	0.196031	1.27568
	6	0.647843	-0.00603834	-1.05212	0.672906	0.50533	1.6328	0.452032	1.27568
	7	0.696333	0.505019	0.183729	0.416473	0.50533	0.436024	-0.521814	-0.82719
	8	-0.496805	0.505019	-0.581426	-0.0963921	-0.348322	-0.0648372	-0.512216	-0.0593357
	9	-0.548946	0.505019	0.183729	-0.367782	0.811694	0.690789	1.58267	-0.476936
	10	0.247696	-0.00603834	1.05429	0.534384	-0.567273	0.067462	-0.331392	0.641845
	11	0.296187	0.505019	0.183729	0.908948	0.811694	0.690789	-0.395702	1.27568
	12	0.696333	0.0465461	0.549017	-0.196269	-0.570702	-0.961432	0.471229	1.2765
	13	-0.100309	0.505019	0.654422	-0.278832	0.0275689	-0.820463	-1.78046	-0.54361
	14	-0.548946	-0.98394	-0.910466	-0.111349	-0.654686	-0.760751	-0.0676804	-0.0593357
	15	1.94161	1.99398	-0.946713	0.623334	-0.588589	-0.406487	-0.521814	1.62593
	16	-0.100309	0.505019	0.654422	0.22457	-0.96105	0.181258	-0.0676804	-0.476936
	17	1.09283	0.505019	1.01971	1.74894	1.66535	1.24573	1.9107	-0.0593357
	18	0.696333	0.505019	-1.05212	-0.13174	0.811694	0.436024	0.324032	-0.477088
	19	0.696333	-0.472883	-0.181559	-0.827045	-0.176925	-0.574368	-0.0676804	-1.11175
	20	-1.39408	-0.992312	0.183729	-0.303253	-2.42743	-1.448	-0.659413	-1.52852
	21	-0.100309	0.505019	-3.52381	-0.0760017	-1.34037	-1.71706	-0.331392	0.575171
	22	1.54512	1.02445	0.549017	2.08794	1.275	0.804585	1.58267	0.858751
	23	1.09283	1.99398	0.0783238	0.0601637	1.88773	0.690789	1.44508	-0.408766
	24	-0.100309	0.505019	0.654422	-0.587926	0.811694	0.322227	-1.18872	0.00801061
	25	0.296187	0.505019	0.654422	-0.111349	-0.567273	-0.574368	0.915764	1.27568
	26	0.696333	0.505019	0.948884	-0.00436553	1.20204	0.436024	1.58267	-0.476112
	27	0.696333	0.505019	0.183729	0.0601637	0.811694	0.690789	1.58267	1.27568
	28	-0.1488	-1.495	-0.981292	-0.243485	-0.567273	-0.688164	0.39794	0.641021
	29	1.54147	0.505019	0.948884	1.49251	0.676727	-0.0735069	-0.531413	0.641845
	30	0.696333	0.505019	1.05429	1.11178	0.811694	1.77377	1.11705	0.357441
	31	-0.945442	0.0465461	0.183729	0.416473	-0.654686	0.181258	0.46163	-0.12601
	32	0.696333	1.99398	1.41958	1.8315	2.27807	2.14233	-0.659413	2.32711
	33	-1.39408	-0.472883	-0.581426	-0.367782	0.0275689	-0.0648372	-1.78046	-0.060312
	34	-0.548946	-0.98394	-1.05212	-0.350469	-0.654686	-0.760751	0.46163	0.992099
	35	-0.100309	0.505019	-0.981292	-0.452702	-1.43881	-0.08334	-0.395702	0.641021
	36	0.696333	0.505019	0.183729	-0.231617	0.421346	0.690789	0.0699184	-0.127658
	37	-0.945442	0.505019	-2.28797	-1.03626	-0.96105	0.181258	-1.78046	-0.477912
	38	0.696333	0.505019	0.183729	0.416473	0.811694	0.690789	0.46163	0.22342
	39	-0.496805	0.505019	-0.110732	-0.196269	-0.96105	-0.205806	-1.78046	-1.11175
	40	-0.100309	0.505019	1.41958	-0.13174	0.811694	1.3867	-1.78046	-0.545259
	41	-0.15245	-0.01441	-0.181559	-0.827045	0.129439	0.067462	-0.00398996	-0.828167
	42	0.296187	0.505019	-0.510599	-1.25499	-0.654686	0.436024	-0.130102	0.22342
	43	1.94161	1.01608	1.05429	1.03632	0.501901	-0.706667	-0.659413	-0.828839
	44	0.696333	0.505019	0.183729	0.0601637	0.811694	0.436024	1.05525	0.708519
	45	-1.39408	-0.98394	-0.110732	0.77989	0.129439	0.436024	-0.659413	0.992099
	46	-1.79422	-1.96184	-2.28797	-1.25499	-2.83567	-3.66383	-1.45244	-1.24577
	47	-0.103959	-0.517096	-0.546847	-0.0963921	-1.05949	-0.997014	0.143207	-0.82719
	48	0.296187	0.505019	0.654422	-0.196269	0.811694	0.690789	1.44508	0.708519
	49	-0.945442	0.505019	1.41958	1.0119	0.417917	0.690789	0.524052	-0.261679
	50	-0.496805	-0.01441	0.654422	0.416473	0.129439	-0.0648372	-0.00337017	-0.545259
	51	0.296187	0.505019	0.948884	1.53972	0.811694	0.690789	0.599229	0.291591
	52	1.94161	1.99398	0.654422	1.4752	2.27807	2.14233	-1.38874	0.575323
	53	-0.545295	0.505019	0.183729	-0.196269	-0.191383	0.181258	0.86294	0.925425
	54	1.94161	1.99398	1.05429	2.08794	2.27807	2.14233	0.324032	-0.192684
	55	-0.100309	0.505019	0.218308	0.0601637	-0.58516	-0.961432	-0.659413	-0.82719
	56	-0.548946	0.505019	1.41958	2.08794	0.811694	0.690789	-1.18872	-0.126682
	57	0.692683	1.99398	-0.581426	1.11889	0.0454554	1.37803	-1.78046	0.924601
	58	-0.103959	0.505019	0.549017	0.0601637	0.811694	-0.646955	0.399208	-0.40959
	59	0.696333	0.505019	1.41958	0.416473	0.983091	0.181258	1.05336	1.27568
	60	0.296187	0.505019	-2.28797	0.416473	-0.96105	-0.829133	0.46163	0.925425
	61	-1.39408	-1.43404	-0.510599	-1.46897	-0.735241	1.77377	1.39163	0.724059
	62	-0.103959	-1.03652	-1.05212	-1.93226	0.417917	-0.924427	0.990941	0.156746
	63	0.696333	1.47455	-0.981292	0.160041	0.895678	-0.205806	-1.64286	0.641845
	64	-0.548946	-0.472883	-1.52281	-0.535265	-1.43881	-0.760751	-0.659413	-0.761493
	65	0.696333	0.505019	-0.181559	0.0601637	0.811694	0.690789	0.927251	0.224245
	66	-0.548946	-0.472883	-1.05212	-0.196269	-0.570702	-0.961432	-0.659413	-0.477088
	67	0.296187	0.505019	-1.92268	1.05364	0.0599129	0.181258	-0.723723	0.708519
	68	0.696333	-0.01441	0.183729	-0.296146	-0.348322	-0.505986	1.58267	0.925425
	69	-0.548946	-0.464511	-1.71187	-1.08348	-0.570702	-0.187303	0.46163	-0.760668
	70	-0.945442	-0.01441	-0.686831	-1.03626	0.435804	-0.0648372	-0.331392	-1.11077
	71	-0.548946	0.505019	0.583596	0.790817	0.811694	0.690789	0.524052	-0.126682
	72	-0.500455	0.505019	-1.05212	-0.523397	0.811694	0.690789	-0.384216	0.22342
	73	-0.103959	0.0465461	-1.81727	0.779169	-0.176925	-0.0735069	0.46163	-1.81293
	74	1.94161	1.01608	0.183729	0.779169	-0.176925	-0.0735069	0.86294	-2.23053
	75	-0.945442	0.505019	-0.545178	-0.0427902	-1.66462	-0.81063	-0.131371	-0.343068
	76	0.696333	0.505019	-2.68783	-0.196269	0.114982	-0.205806	0.0699184	-1.17827
	77	0.296187	0.505019	0.654422	0.0601637	0.421346	0.690789	0.324032	0.925425
	78	-0.601087	-0.01441	1.41958	-1.29034	-2.02263	-1.47517	-1.45244	-0.126986
	79	0.296187	0.0465461	0.183729	-0.111349	0.571427	-0.0735069	-1.25303	0.508649
	80	-0.548946	-0.98394	-1.05212	1.02922	-0.654686	-0.760751	0.46163	1.27568
	81	0.696333	-0.98394	-0.110732	0.416473	0.129439	0.436024	0.324032	-0.828015
	82	1.94161	1.01608	1.41958	2.08794	1.18758	1.05935	2.70372	0.992251
	83	1.54147	1.99398	1.41958	1.74894	1.90218	1.37803	0.524052	-0.193356
	84	-0.1488	0.505019	0.654422	-0.316536	-0.176925	0.181258	-1.12503	-0.477088
	85	-0.548946	0.505019	-1.34658	-0.0963921	0.198966	0.303725	-0.659413	-0.40959
	86	1.09648	-0.01441	0.549017	-1.37526	-0.176925	0.436024	0.927251	-0.82719
	87	0.696333	0.505019	0.654422	0.708254	0.198966	0.181258	1.6451	0.224245
	88	-0.945442	-0.472883	0.183729	0.451821	0.129439	-0.319602	0.0699184	0.156898
	89	-0.103959	-0.533839	-0.286964	-1.67583	-0.246451	-1.51638	0.143207	-0.82719
	90	-0.945442	-0.98394	-0.181559	-0.951343	-0.654686	-0.760751	0.46163	-1.8121
	91	-0.496805	0.505019	0.183729	0.24496	0.811694	0.690789	0.260341	-1.81293
	92	-0.945442	-0.525467	-0.286964	0.608377	0.129439	-0.392189	0.599229	0.992099
	93	1.09648	0.505019	1.05429	1.74894	0.811694	0.436024	0.599229	0.992924
	94	0.696333	0.505019	1.41958	0.416473	0.435804	0.690789	0.789652	-0.543762
	95	0.696333	0.505019	-0.946713	0.416473	-0.369637	0.436024	-0.0676804	0.290919
	96	-0.548946	-0.98394	-1.05212	-0.963211	-0.654686	-1.01552	0.46163	-0.126834
	97	-0.548946	-0.98394	-0.581426	-0.963211	-0.640229	-0.760751	-0.659413	0.22342
	98	-0.548946	0.505019	-1.81727	0.0601637	0.417917	0.303725	-0.267701	0.708519
	99	0.696333	0.505019	0.654422	0.51635	0.50533	0.181258	0.335518	0.574499
	100	0.696333	0.505019	0.183729	0.416473	0.811694	0.690789	1.58267	1.27568
	101	0.696333	0.505019	0.654422	0.672906	0.811694	1.44642	-0.797012	-0.126986
	102	1.94161	1.99398	1.41958	0.96233	2.27807	1.88756	0.525321	2.32711
	103	-0.548946	-0.98394	-0.581426	-0.231617	-0.264338	-0.319602	0.789652	0.358265
	104	-0.0966584	-0.411927	1.41958	0.195388	0.0241399	-0.118921	0.925363	0.992099
	105	-0.548946	-0.98394	-1.05212	-1.25499	-0.654686	-0.760751	0.599229	-1.52935
	106	-0.1488	-0.472883	-1.8881	-0.679953	-0.264338	0.181258	-0.258103	0.357441
	107	-1.39408	-0.98394	-0.181559	-0.951343	-0.96105	-0.760751	-1.78046	-1.94695
	108	-0.548946	-0.98394	0.183729	-1.25499	-1.35483	-1.01552	-0.267701	-0.12601
	109	-2.59087	-0.98394	-2.28797	-0.488049	-1.74518	-0.555865	-1.78046	-1.46267
	110	0.696333	0.505019	-0.216138	1.4752	0.50533	0.690789	-0.797012	1.27568
	111	-1.39773	-1.90926	-0.581426	-0.898682	-1.13245	0.690789	-0.785526	-1.59587
	112	0.696333	1.01608	1.05429	0.416473	0.50533	0.181258	0.0603202	0.575171
	113	0.696333	-0.00603834	1.41958	-1.23696	-0.58516	0.690789	0.927251	1.27568
	114	-0.548946	-1.0449	0.583596	-0.706778	-0.654686	-0.00512492	-1.12441	-1.17827
	115	0.696333	-0.98394	1.41958	-0.243485	1.59582	1.19165	-1.78046	1.55941
	116	-0.100309	-0.472883	-2.68783	-0.679953	-2.12107	-3.66383	-1.78046	-1.462
	117	-0.100309	-0.01441	-1.48823	-0.0963921	-0.264338	-0.319602	0.524052	-0.40959
	118	0.696333	0.505019	1.41958	0.844419	1.90218	1.88756	0.260341	0.992099
	119	1.09283	0.505019	0.654422	0.231677	-0.570702	-0.574368	-0.659413	0.358265
	120	1.14497	1.01608	1.41958	2.08794	1.59582	1.5005	-0.659413	0.924601
	121	0.296187	-0.01441	0.654422	0.308074	0.129439	-0.779254	0.789652	-0.126834
	122	0.696333	0.505019	-1.05212	-0.0963921	0.0241399	0.303725	-1.78046	0.992099
	123	-0.0966584	-0.00603834	-1.0867	0.242604	0.111553	-0.0278316	-0.203391	0.924601
	124	0.296187	0.505019	-0.581426	-0.488049	0.421346	0.690789	-0.659413	-1.17827
	125	1.94161	1.99398	1.41958	2.08794	2.27807	2.14233	2.70372	2.67819
	126	-0.548946	-0.98394	-0.757657	-0.934029	-0.654686	-0.319602	-0.659413	-1.52935
	127	1.54147	0.505019	0.948884	0.160041	0.811694	0.690789	1.25465	0.574499
	128	1.14497	0.505019	0.183729	0.416473	1.59582	0.690789	-0.659413	0.708519
	129	0.296187	-1.45078	-0.35779	0.552639	-0.293253	1.70118	0.39794	-0.828167
	130	0.696333	0.505019	0.183729	0.416473	0.811694	0.690789	-0.659413	0.575171
	131	0.696333	0.505019	-1.12295	0.608377	0.702966	-0.0194228	-0.331392	-0.127658
	132	-0.548946	0.505019	0.183729	0.964686	0.50533	0.181258	-0.659413	-0.477912
	133	-0.548946	0.505019	-0.581426	1.43985	-0.654686	-0.760751	-0.267701	0.224245
	134	0.696333	-0.98394	0.948884	0.680013	-1.3514	-0.829133	1.58267	-1.66337
	135	0.296187	-0.01441	0.183729	0.416473	-0.176925	0.181258	-0.131991	0.358265
	136	0.696333	0.505019	0.549017	0.160041	0.501901	-0.373687	0.207517	0.992772
	137	-0.548946	-0.525467	-0.581426	-0.488049	-0.654686	-0.392189	0.789652	-0.761493
	138	0.292536	0.505019	0.183729	0.416473	-0.58516	-0.706667	-0.659413	1.27568
	139	-0.548946	-0.98394	-1.05212	0.381126	-0.654686	-0.760751	0.46163	-0.126834
	140	0.696333	0.505019	0.183729	0.416473	0.811694	0.690789	1.58267	1.27568
	141	-0.100309	0.505019	0.183729	0.26938	0.6072	0.181258	1.18136	1.27568
	142	-0.548946	-0.98394	-1.05212	0.124693	-0.654686	-0.760751	0.46163	0.22342
	143	-0.15245	-0.00603834	0.183729	0.416473	0.114982	-0.373687	-0.0676804	1.27568
	144	-0.548946	-0.98394	-0.110732	-1.17243	-0.654686	-0.760751	0.725342	-0.0593357
	145	1.54147	-0.01441	0.948884	-0.0963921	0.129439	0.436024	0.324032	0.575171
	146	-0.548946	-1.495	-1.05212	-1.25499	-1.42093	-0.319602	0.0711868	-0.761493
	147	1.54147	0.95512	-1.05212	-1.8032	0.811694	0.690789	0.324032	-0.126834
	148	-2.19072	-1.495	0.183729	-0.624215	-0.96105	-1.01552	-0.131991	0.156898
	149	0.696333	0.505019	-0.286964	0.608377	-0.96105	-0.574368	0.46163	-0.477088
	150	-0.548946	-0.525467	-1.05212	-0.535265	-0.96105	-1.01552	-0.193793	-0.760668
	151	0.696333	0.505019	0.654422	0.51635	0.129439	0.823088	-0.659413	0.358265
	152	-0.15245	-0.01441	0.583596	-0.659562	-0.567273	-0.373687	0.197919	-0.828015
	153	-1.39408	-0.525467	-0.581426	-0.278832	0.198966	-1.45667	-0.659413	-0.760668
	154	0.296187	0.0465461	0.654422	0.077477	1.59582	1.44642	0.0699184	0.224093
	155	-0.548946	1.48292	-1.34658	-0.0601036	0.0275689	0.690789	1.44508	0.641845
	156	-0.548946	-0.98394	0.254556	-1.83855	1.66535	-0.760751	1.05336	-0.126834
	157	-1.39408	-0.525467	-0.286964	-0.659562	-0.669144	-0.628452	-0.331392	-0.828015
	158	1.94161	1.99398	0.948884	1.39263	2.27807	2.14233	-1.78046	1.97701
	159	0.296187	-0.01441	-0.581426	-0.231617	-0.264338	0.0489592	-0.659413	-0.828167
	160	0.696333	0.505019	0.183729	0.708254	0.811694	0.181258	-0.659413	-0.0593357
	161	1.94161	1.99398	-1.05212	1.30368	2.27807	1.6328	-0.277299	0.991275
	162	1.94161	1.99398	-1.05212	1.30368	2.27807	1.6328	-0.277299	0.991275
	163	0.696333	0.505019	0.583596	0.0601637	0.50533	0.436024	0.524052	0.224093
	164	0.296187	0.505019	-0.581426	0.416473	0.50533	0.690789	-0.0676804	1.27568
	165	-0.548946	-0.98394	-0.110732	-0.278832	-0.654686	-0.760751	-1.78046	-0.760668
	166	1.94161	1.99398	0.948884	-2.49851	2.27807	1.88756	2.3757	-1.52935
	167	0.296187	-0.472883	1.41958	-1.08348	-0.654686	0.0489592	0.324032	-0.477912
	168	1.54147	1.99398	0.183729	-0.693285	0.811694	0.690789	0.46163	0.790581
	169	-0.1488	0.505019	0.549017	0.708254	0.811694	0.690789	0.46163	1.27568
	170	0.696333	1.48292	1.01971	0.505423	0.198966	0.181258	1.58267	0.358265
	171	1.09283	0.505019	0.654422	1.18342	0.811694	0.690789	0.324032	0.708519
	172	-0.103959	0.505019	0.183729	-0.880647	0.811694	0.690789	-0.384216	0.357441
	173	-0.548946	-0.98394	0.183729	-2.23115	-0.96105	-1.77114	-0.659413	-0.194332
	174	0.247696	-0.464511	1.41958	-1.4194	-2.03708	-1.32999	-0.925013	-0.410414
	175	0.296187	0.505019	0.183729	-0.523397	-0.264338	-0.319602	0.524052	0.223268
	176	-0.896951	-0.98394	-0.110732	0.587986	-0.570702	-0.205806	-1.18872	0.156746
	177	-0.15245	1.02445	0.654422	0.142727	-0.654686	0.436024	-0.267701	0.574347
	178	1.09648	0.505019	1.41958	0.416473	1.90218	1.519	1.58267	-0.82719
	179	0.696333	0.505019	0.183729	-0.809011	-0.720783	0.690789	-0.521814	0.925425
	180	-1.79422	-2.4729	-0.757657	-0.773663	-1.36929	-2.21229	1.58267	-1.24644
	181	-1.79422	-2.4729	-0.828484	-1.7356	-2.04051	-2.02591	-0.797012	-1.24479
	182	-1.79422	0.505019	0.654422	-1.56957	-0.264338	0.0489592	-0.384216	-1.11092
	183	0.296187	-0.01441	0.183729	0.0601637	0.129439	0.0489592	-0.331392	-1.52935
	184	-1.39773	-1.96184	0.948884	-1.15204	-0.552816	-0.0735069	-0.384216	-1.17827
	185	-0.548946	-1.44241	-1.05212	-0.535265	-0.640229	-1.01552	0.0699184	-1.17827
	186	0.247696	-0.472883	0.183729	-0.111349	-0.176925	-0.3011	1.19096	0.992099
	187	-0.949092	-0.472883	0.654422	-0.196269	-2.12107	-2.21229	-0.184815	-1.11175
	188	0.696333	0.505019	-0.216138	0.316596	-0.654686	-0.574368	-0.659413	-0.0593357
	189	-1.74573	-1.50337	-0.181559	-0.706778	-1.03401	-1.01552	-1.78046	-0.343068
	190	-0.548946	-0.98394	-0.216138	0.160041	-0.654686	-1.01552	-0.659413	0.224245
	191	-0.15245	0.452434	-1.81727	0.077477	-0.264338	0.235343	-1.38874	0.642669
	192	0.696333	0.505019	0.948884	0.124693	1.18758	0.690789	0.927251	0.358265
	193	0.696333	0.505019	0.183729	0.451821	0.129439	0.0489592	-0.659413	0.157571
	194	1.94161	0.0465461	0.654422	1.08354	-0.654686	-0.760751	-0.194413	-1.8121
	195	0.247696	0.505019	-0.181559	0.0601637	0.0420264	0.690789	-0.659413	0.290919
	196	-0.548946	-0.98394	-0.181559	1.04725	-0.654686	-0.760751	-0.331392	-0.410414
	197	-3.0395	-3.96186	-0.463196	-4.59792	-3.58745	-3.66383	-1.78046	-2.93186
	198	-0.900602	-2.42031	-3.52381	-1.88577	-2.89073	-2.85412	-1.78046	-2.93186
	199	-1.39408	-0.525467	-0.463196	-1.88577	-3.58745	-3.66383	-1.78046	-2.93186
	200	-3.0395	-3.96186	1.41958	-4.59792	-3.58745	-3.66383	-1.78046	-2.93186
	201	1.94161	0.0381745	0.583596	1.39263	0.519787	1.6328	-0.596991	-0.126834
	202	0.296187	-0.525467	-0.686831	-0.470736	-0.264338	-0.00512492	1.44508	0.925425
	203	-0.548946	-0.98394	-1.22835	-0.535265	-0.96105	-0.187303	-1.64286	0.156746
	204	-0.548946	-2.93137	-0.110732	-0.880647	-0.724212	0.244012	0.133609	-0.12601
	205	-0.548946	0.505019	1.41958	-0.332434	-0.654686	-1.40258	-1.78046	-0.477088
	206	-0.548946	-1.0449	-0.581426	-0.570613	-1.74518	-1.57046	-1.50526	-1.17842
	207	1.94161	1.99398	0.183729	2.08794	2.27807	2.14233	-0.0657922	2.67819
	208	-0.548946	-0.464511	-2.39337	-0.624215	-0.264338	0.0489592	1.31707	-1.17827
	209	-1.79422	-2.4729	-1.05212	-1.57595	-2.12107	-2.21229	0.324032	-0.40959
	210	0.296187	1.48292	-0.981292	-1.25499	-0.337293	0.895675	-0.785526	0.358265
	211	-0.548946	-0.922984	-1.05212	-1.83144	-0.654686	-0.760751	0.46163	-0.19418
	212	-0.504106	0.0465461	0.654422	-0.22451	0.111553	0.0489592	-1.78046	-0.626648
	213	0.696333	-1.50337	-0.216138	-0.278832	0.811694	-0.0648372	1.44508	0.224245
	214	-0.100309	-0.01441	0.183729	-0.998559	-0.194812	-1.12931	0.33363	-0.477088
	215	-0.1488	-1.96184	-0.652252	-0.278832	0.111553	0.690789	1.58267	0.992099
	216	-0.548946	-0.98394	-1.81727	0.416473	-0.654686	-0.760751	-0.521814	0.507825
	217	-0.949092	-1.495	-0.581426	-1.31952	-0.654686	-0.505986	0.324032	0.925425
	218	-0.15245	-2.4729	-0.581426	-0.727169	-1.35483	-0.760751	-1.45244	-0.828167
	219	-1.39408	-1.495	-2.68783	-1.62934	-2.12107	-1.12931	-0.331392	-1.24659
	220	-0.548946	-0.98394	-0.581426	-1.46661	0.114982	0.618202	1.04188	-0.626648
	221	-0.100309	0.0465461	-1.81727	-0.963211	-1.3514	-0.760751	0.39732	0.224245
	222	0.692683	-2.48127	0.183729	0.351944	0.114982	-0.118921	1.30748	-1.74558
	223	-0.548946	-0.98394	-0.581426	0.416473	-0.654686	-0.760751	-0.320525	1.27568
	224	0.299837	0.496647	0.112903	0.124693	-0.672573	-0.524489	0.587743	0.0893999
	225	-0.15245	-1.495	-1.45199	-0.231617	-0.264338	-0.505986	0.725342	-0.760668
	226	-0.1488	-1.43404	-2.35879	-1.33897	-2.19402	0.108671	-0.0580822	-0.0594877
	227	-0.597436	-0.98394	0.948884	-1.25499	1.18758	-0.505986	-0.0676804	0.858903
	228	-0.601087	-0.525467	-1.05212	-2.85482	-1.03058	0.690789	-0.0676804	-1.52935
	229	-0.548946	-0.98394	-1.05212	-0.915995	-0.654686	-0.760751	0.46163	-0.126834
	230	-0.548946	-0.98394	-0.981292	-0.706778	-2.12107	-2.32609	1.18136	-0.477088
	231	0.247696	0.0465461	-0.652252	0.0601637	-0.264338	0.436024	0.46163	0.507825
	232	-0.949092	-0.98394	-2.65325	-1.9503	-1.72729	-1.40258	1.16988	0.00718632
	233	0.696333	-0.472883	0.183729	0.416473	-0.654686	-0.760751	0.599229	-0.126834
	234	1.94161	-0.98394	-0.286964	-0.535265	0.0970952	-0.338105	0.33363	0.791405
	235	-0.949092	0.0465461	-1.12295	-1.43979	0.435804	-0.118921	0.853342	0.641845
	236	-0.949092	-1.44241	1.41958	-0.499917	-1.04846	-0.760751	-1.50526	-0.694146
	237	-0.601087	-1.50337	0.183729	-0.535265	-0.654686	-0.760751	1.18136	-1.17827
	238	-2.19437	-1.495	0.183729	-0.559686	-0.654686	-0.760751	0.186433	0.574499
	239	-0.548946	-0.98394	-1.05212	-1.16056	-0.96105	0.235343	0.46163	-1.11092
	240	-0.548946	-0.98394	-1.05212	-1.38477	-0.654686	-0.760751	0.46163	-1.24577
	241	1.94161	1.99398	-0.110732	0.947373	0.877792	2.14233	-0.849216	-0.125185
	242	-0.548946	-0.98394	-1.05212	-1.25499	-0.654686	-0.760751	0.46163	-0.126834
	243	-0.500455	-0.472883	-1.0867	-0.367782	-1.03058	-0.0648372	0.853342	-0.06016
	244	0.696333	-0.472883	-0.581426	0.0601637	-0.654686	0.322227	0.725342	-0.126834
	245	-0.548946	-0.525467	0.183729	-0.13174	-0.654686	-0.760751	-0.521814	0.224245
	246	0.299837	-2.48127	-1.74645	0.369257	-1.42435	-0.578573	0.789652	-1.17827
	247	-0.496805	-1.08911	-1.78269	1.37532	-0.690459	-1.01552	0.641835	-1.52935
	248	0.299837	-0.98394	-1.05212	-0.827045	-1.43881	-0.760751	-0.130102	-0.477761
	249	-0.548946	-0.98394	-1.05212	-1.25499	-0.654686	-0.760751	0.46163	-0.126834
	250	-0.548946	-0.98394	-1.05212	-1.25499	-0.654686	-0.760751	0.46163	-0.126834
	251	-0.945442	0.963492	0.112903	-2.80216	-2.13895	0.454527	1.10619	-1.11092
	252	-0.15245	0.0465461	-1.15752	-1.16604	-1.04846	-1.01552	-0.00398996	0.224245
	253	-0.1488	-0.975568	-2.28797	0.0601637	1.66535	-2.28488	0.324032	-0.126834
	254	-0.100309	0.505019	0.183729	-0.659562	-0.278795	-0.137424	0.853342	0.507825
	255	-1.00123	-0.98394	0.583596	-0.13174	-0.654686	-0.760751	-0.521814	-0.760668
	256	0.696333	0.505019	0.183729	1.16538	0.811694	0.322227	0.927251	0.642669
	257	0.696333	-1.50337	-0.286964	0.180431	-0.978937	0.322227	0.00811613	-0.476936
	258	-0.548946	-1.50337	-0.946713	0.077477	-0.264338	-0.706667	0.534919	0.157571
	259	-0.15245	-0.472883	-1.05212	-1.37526	-0.654686	-1.45667	-1.64286	-1.88043
	260	0.296187	0.0465461	0.183729	-1.8032	-0.348322	-0.0648372	-1.36766	-2.51426
	261	0.296187	-0.525467	0.948884	0.672906	-1.74518	-1.84373	-1.36766	-0.410414
	262	-0.548946	-0.992312	-2.58243	-0.367782	-0.96105	-1.45667	-1.78046	-0.694146
	263	-0.548946	-0.98394	-1.55739	-0.488049	-1.04846	-0.760751	0.399208	-1.52935
	264	-0.548946	-0.472883	-2.32255	1.11889	0.50533	-0.706667	-0.659413	-0.19418
	265	-0.548946	-0.98394	0.183729	0.416473	-0.654686	-0.760751	1.58267	1.27568
	266	-0.1488	-0.525467	0.948884	0.0601637	0.508759	0.24964	0.725342	-0.894689
	267	-1.34559	-0.472883	-0.110732	0.0601637	0.0454554	0.24964	1.44508	-0.828015
	268	0.299837	-0.517096	-1.52281	-0.535265	-0.96105	-1.84373	1.31896	0.290767
	269	-0.945442	-0.98394	-1.05212	-1.25499	-0.654686	-0.760751	0.133609	-0.544435
	270	-0.552596	-0.01441	-0.181559	0.552639	0.0275689	-0.0648372	1.51836	0.507825
	271	0.296187	-0.525467	-1.41741	-0.178956	-0.654686	-0.760751	-0.384216	0.224245
	272	0.696333	0.505019	0.183729	2.08794	0.198966	0.181258	1.31707	2.39461
	273	0.696333	0.505019	-0.181559	0.964686	0.811694	1.13194	0.599229	0.224245
	274	-0.949092	-0.01441	0.654422	-1.30765	-0.264338	-0.319602	-1.78046	0.22342
	275	0.744824	1.48292	0.254556	1.18342	0.508759	0.927052	1.50939	1.34303
	276	-1.79788	-1.0449	0.183729	-0.178956	-1.72729	-1.01552	-0.331392	-2.16318
	277	1.94161	1.99398	0.619843	1.10085	0.12601	0.804585	-0.659413	-0.477912
	278	1.94161	1.01608	1.41958	1.15351	0.913565	0.823088	1.57308	0.224245
	279	-0.548946	-0.517096	-0.875887	0.178295	-0.894953	0.181258	-1.64286	0.490637
	280	-0.1488	1.48292	0.948884	0.112825	0.811694	1.05935	0.324032	-2.09666
	281	-0.556247	0.505019	1.41958	-3.94983	1.11463	-0.90172	1.39287	-1.59587
	282	-0.997583	0.505019	-0.181559	-0.0223998	-0.96105	-0.319602	-0.267701	-0.126834
	283	1.09648	0.505019	0.583596	0.381126	0.811694	0.690789	-1.45244	-0.761493
	284	-0.548946	-0.472883	1.41958	-0.0963921	-1.33694	-0.442069	-1.78046	-0.40959
	285	-0.548946	0.0465461	0.289135	0.196329	-0.946593	-0.460571	-1.78046	-1.11092
	286	-0.548946	0.505019	1.05429	-0.167087	-1.33694	-1.84373	-0.796392	-1.0444
	287	0.696333	0.505019	0.183729	-0.470736	-0.264338	-0.187303	0.197919	-0.477088
	288	0.296187	0.0465461	0.549017	0.755469	1.28946	1.37803	0.452652	-1.17827
	289	0.696333	0.505019	-0.581426	1.57507	-0.570702	0.181258	0.661651	0.641845
	290	0.696333	0.0465461	-0.216138	0.62569	0.50533	0.690789	1.05336	-0.06016
	291	-0.100309	-0.01441	0.183729	-0.0963921	-1.33694	-0.0735069	-1.78046	-0.40959
	292	-0.548946	0.505019	0.654422	0.891635	-0.96105	-0.574368	-0.723104	1.62676
	293	-1.39773	-0.586423	0.654422	-1.32804	-0.720783	1.13194	0.314433	0.225069
	294	-0.548946	-0.00603834	-1.05212	-0.267905	-0.96105	-1.45667	0.324032	0.641845
	295	1.94161	1.99398	-2.11173	0.708254	0.811694	0.690789	1.58267	1.20901
	296	0.696333	0.505019	-0.875887	1.15351	0.435804	1.05935	-0.331392	0.00718632
	297	0.696333	1.02445	1.05429	1.11178	1.20547	1.33262	1.58267	1.97686
	298	1.49298	0.0465461	0.654422	0.879767	0.826152	1.44642	-0.34099	0.357441
	299	0.692683	1.01608	-0.286964	0.33391	0.0420264	-0.373687	0.789652	-0.761493
	300	0.299837	0.505019	-1.05212	-0.709134	-0.107399	-0.460571	-0.331392	0.224245
	301	0.696333	0.963492	0.948884	0.708254	0.129439	0.508611	0.46163	1.34318
	302	1.94161	1.99398	1.41958	2.08794	1.05262	1.12327	-1.78046	2.67819
	303	-0.548946	0.505019	0.948884	-0.709134	-0.278795	0.067462	0.652053	0.290767
	304	1.94161	1.01608	1.41958	0.797203	0.523216	1.19165	0.599229	1.34318
	305	0.696333	1.01608	0.583596	0.416473	1.11806	1.31412	1.58267	1.62593
	306	0.696333	0.505019	0.183729	0.077477	0.50533	0.436024	-0.331392	1.27568
	307	-0.100309	0.0465461	-1.01754	-0.196269	-0.366208	0.690789	0.196031	0.22342
	308	-0.548946	-1.44241	-0.581426	-0.635142	-0.654686	-1.01552	0.46163	-1.04425
	309	-0.548946	-0.98394	0.654422	0.316596	0.50533	0.690789	-1.38874	-1.11175
	310	1.54147	1.99398	0.654422	1.53972	1.51184	1.3867	2.56612	1.69328
	311	-1.39773	0.435691	1.41958	-0.196269	-0.414419	2.14233	-1.78046	-0.828167
	312	0.696333	-0.525467	0.289135	0.708254	-0.570702	-0.205806	0.524052	0.22342
	313	0.696333	0.505019	1.41958	1.74894	2.27807	2.14233	1.58267	1.62593
	314	0.696333	0.505019	0.948884	0.844419	0.811694	0.690789	-1.12441	-0.411238
	315	0.696333	1.02445	1.01971	1.28329	1.11806	2.14233	-0.193793	0.925425
	316	0.296187	0.505019	0.654422	0.964686	0.129439	0.690789	-0.659413	-0.477088
	317	-0.997583	-0.01441	0.654422	-0.111349	-0.58516	-1.27028	-0.447906	-2.58078
	318	-0.1488	0.505019	0.654422	0.416473	-0.107399	0.181258	0.271827	0.00801061
	319	0.247696	-0.01441	-0.546847	-0.226171	-0.570702	0.181258	-1.45244	0.224093
	320	-0.949092	-0.98394	-0.581426	0.0601637	-0.978937	-1.01552	-0.0676804	-0.477088
	321	-0.100309	-0.525467	-0.686831	-0.367782	0.0420264	-0.688164	0.927251	-0.19418
	322	0.696333	-0.525467	-0.686831	-1.64665	0.0420264	-0.392189	0.599229	-0.477761
	323	-0.945442	0.0465461	-0.47602	0.534384	0.129439	0.181258	0.990941	-1.8121
	324	0.696333	0.505019	1.05429	1.39263	0.111553	0.622407	-1.78046	0.991947
	325	1.94161	1.99398	1.41958	2.08794	0.913565	1.6328	0.789652	0.224245
	326	-0.100309	0.505019	0.183729	0.451821	0.129439	0.804585	-0.659413	0.224245
	327	-3.0395	0.505019	0.583596	-1.76786	0.50533	-0.0735069	-0.532681	-1.87863
	328	1.49298	1.99398	1.41958	1.11178	0.899107	-0.0463344	1.78396	-0.12601
	329	-3.0395	-0.98394	1.41958	-0.232558	-2.04811	-0.251221	-1.12441	-0.192684
	330	-0.548946	-0.0669945	1.41958	0.170968	-0.567273	0.436024	-0.321794	1.97768
	331	-0.896951	0.505019	0.183729	-0.094036	0.129439	0.690789	0.261609	-1.52935
	332	0.696333	0.505019	0.183729	1.53972	1.57793	0.690789	0.452032	0.156898
	333	1.94161	1.99398	-0.181559	1.0119	2.27807	2.14233	-1.45244	1.34318
	334	-0.548946	0.505019	0.112903	0.213642	-0.96105	-0.00512492	-0.659413	0.224917
	335	-0.548946	-0.472883	0.183729	-0.998559	-0.570702	-1.01552	-0.00398996	-1.17827
	336	-0.548946	0.0465461	0.654422	0.672906	0.50533	-0.574368	1.58267	0.641845
	337	-0.15245	0.505019	0.549017	-0.094036	1.11806	0.945554	-0.712237	-1.04425
	338	0.696333	0.0465461	1.41958	-0.267905	-0.96105	-0.319602	-0.258103	-0.477912
	339	-0.945442	-0.578052	1.41958	0.0955113	-0.567273	-1.45667	0.852074	-0.828015
	340	0.296187	0.505019	1.41958	0.964686	1.59582	1.88756	-0.659413	-0.0593357
	341	0.296187	1.02445	-0.286964	0.331554	0.811694	-0.451902	1.25465	-0.0593357
	342	0.299837	0.505019	0.948884	0.416473	0.811694	0.690789	1.58267	0.290767
	343	-1.39408	0.505019	-1.81727	-0.706778	-1.04503	0.690789	1.44508	0.290767
	344	0.247696	-0.525467	-1.05212	-0.915995	-0.978937	-0.00512492	-0.521814	0.641845
	345	-1.79422	-0.472883	-3.52381	-0.42352	-1.43538	-0.392189	-1.78046	-2.93186
	346	-0.548946	-0.98394	-0.581426	-0.231617	0.129439	-1.77114	0.324032	-0.410414
	347	-0.100309	-0.992312	-0.216138	-1.17243	-0.654686	-0.760751	-0.521814	-0.694971
	348	-0.103959	0.0465461	0.583596	-0.281189	0.50533	-0.0463344	0.196031	0.290919
	349	-0.100309	-0.411927	1.01971	-0.459809	-0.264338	0.0489592	-0.586125	-1.24494
	350	0.296187	-0.472883	-0.581426	0.0601637	-0.176925	0.181258	-0.797012	0.574499
	351	-1.79422	-0.98394	-1.45199	0.381126	-0.654686	-0.760751	-0.659413	0.290767
	352	0.296187	-0.472883	-1.15752	0.024816	-1.33694	-0.187303	-0.521814	-1.88027
	353	-1.39773	-0.98394	-0.581426	-0.278832	-0.96105	-1.01552	0.46163	0.224245
	354	1.94161	1.99398	1.41958	2.08794	2.27807	2.14233	-1.78046	0.0902242
	355	1.04434	-1.50337	0.183729	0.844419	0.111553	1.88756	0.46163	-0.194332
	356	-1.74573	-3.50338	1.01971	-3.25452	-1.64673	-3.27677	-1.78046	-2.2297
	357	-0.548946	0.505019	-1.41741	0.160041	0.198966	0.181258	0.780054	0.925425
	358	-0.949092	-0.01441	-0.510599	-1.59327	-1.3514	-1.77114	0.86294	-1.02788
	359	0.696333	0.505019	0.183729	0.416473	0.811694	0.690789	-1.78046	0.224917
	360	1.94161	1.5355	1.41958	0.587986	1.59582	1.88756	1.19096	0.290919
	361	0.696333	0.0465461	-0.181559	0.499037	0.129439	1.5005	-0.0772786	0.925425
	362	0.696333	-0.98394	0.654422	-0.178956	-0.264338	-0.628452	0.196031	-1.17909
	363	1.94161	0.505019	0.183729	1.39263	1.90218	2.14233	-0.796392	0.992099
	364	-0.548946	0.505019	0.183729	0.242604	0.417917	-1.14782	0.452032	-0.126834
	365	0.696333	0.505019	1.41958	1.37532	0.50533	1.26424	1.24379	0.992099
	366	-0.1488	0.505019	-0.546847	0.416473	1.49395	1.3867	1.58267	0.925425
	367	0.696333	0.505019	-2.58243	0.351944	1.49395	1.75526	1.58267	0.574499
	368	-0.0966584	0.505019	0.183729	-0.231617	0.811694	0.436024	0.124011	0.925425
	369	1.09283	1.02445	1.41958	0.160041	0.50533	0.181258	1.97439	0.224245
	370	-0.548946	-0.98394	-1.99351	-2.92646	-0.654686	-0.760751	-0.267701	-2.16401
	371	0.696333	0.505019	0.183729	0.416473	0.811694	0.690789	-0.659413	1.27568
	372	-1.84272	-2.01443	-2.65325	-2.30661	-0.654686	-0.760751	-0.723104	-1.04425
	373	0.696333	0.505019	0.254556	0.964686	0.111553	-0.0648372	0.124011	0.574499
	374	0.696333	0.0465461	-0.581426	-0.0963921	0.111553	0.436024	1.31896	0.857927
	375	0.696333	0.505019	0.183729	0.416473	0.811694	0.690789	-0.00337017	0.0738603
	376	0.296187	0.505019	0.183729	0.351944	0.50533	0.436024	-0.0676804	1.69328
	377	-0.548946	0.505019	0.289135	1.39263	1.18758	0.690789	-0.0676804	0.992099
	378	-0.548946	-0.464511	-0.652252	0.451821	0.198966	-1.01552	-1.78046	-1.17827
	379	1.94161	1.99398	1.41958	2.08794	2.27807	2.14233	1.6451	1.84299
	380	0.299837	1.99398	-3.52381	1.06221	-0.0743014	-2.21229	-0.659413	2.67819
	381	1.14132	1.48292	1.01971	0.855346	1.8843	1.88756	1.9107	0.992772
	382	0.296187	0.505019	-1.64104	-0.506304	-1.44224	-0.760751	-1.78046	-0.410414
	383	0.696333	0.0465461	-1.34658	-0.0963921	-0.194812	0.181258	-0.659413	0.925425
	384	0.247696	-0.472883	1.41958	-0.452482	-0.191383	-0.187303	0.651433	-1.17812
	385	-0.548946	0.505019	0.183729	-0.178956	-0.194812	-0.0735069	0.324032	-0.476936
	386	0.696333	0.505019	-0.581426	1.24794	0.435804	0.690789	-0.331392	0.291591
	387	-0.548946	0.0465461	-3.05312	-0.880647	-0.96105	-1.01552	-0.193793	-0.40959
	388	-0.548946	0.505019	-0.946713	-0.452702	-0.282224	-0.08334	-0.659413	-0.12601
	389	-0.945442	-0.00603834	1.41958	1.08354	0.111553	-0.0648372	0.79925	1.4097
	390	0.696333	0.505019	0.948884	0.416473	0.50533	0.436024	-0.267701	0.992099
	391	0.696333	1.02445	0.254556	0.855346	0.417917	1.13194	0.535539	0.575171
	392	0.696333	0.505019	-0.216138	-0.196269	0.114982	0.067462	1.44508	0.641021
	393	0.296187	0.505019	0.183729	0.231677	0.198966	0.181258	-0.659413	-0.0593357
	394	-0.15245	0.505019	0.254556	-0.0760017	-0.570702	-1.27028	-0.258103	-1.17744
	395	-0.100309	0.505019	0.254556	1.45716	1.28946	1.6328	-0.0676804	0.574499
	396	-2.23921	-2.923	-0.252385	-0.963211	-0.654686	0.436024	2.70372	1.27568
	397	-0.548946	-0.98394	-0.581426	0.416473	-0.654686	-0.760751	-0.659413	1.27568
	398	-1.44257	-0.0753662	1.41958	-1.06309	-0.380666	-0.319602	-0.193793	-1.52935
	399	0.299837	1.99398	1.41958	0.207256	-0.348322	1.05935	-1.38874	-0.06016
	400	1.14132	0.505019	-0.616005	0.207256	1.35898	0.181258	0.207517	0.858079
	401	-0.548946	-0.98394	0.254556	-1.04577	-0.654686	-0.760751	0.134229	-0.193508
	402	0.692683	-0.517096	0.112903	-1.54677	-0.654686	-0.574368	1.06485	-0.477088
	403	0.696333	0.505019	-1.34658	0.755469	0.0454554	0.0489592	0.535539	0.992099
	404	-0.0966584	0.505019	-0.181559	-0.898682	0.198966	-0.205806	1.05336	0.708519
	405	1.09283	-1.96184	0.183729	0.0601637	0.417917	-0.0463344	-0.459392	0.575323
	406	-0.949092	0.505019	-0.216138	-0.243485	0.114982	-0.574368	-0.131991	0.290919
	407	-0.949092	0.505019	-0.216138	-0.243485	0.114982	-0.574368	-0.131991	0.290919
	408	-0.1488	-0.472883	0.183729	1.79616	-1.43881	0.231138	0.133609	0.224245
	409	-0.100309	0.505019	-0.181559	-0.214303	-0.654686	0.181258	-0.00337017	-0.40959
	410	-0.548946	-0.98394	0.183729	-0.827045	-0.654686	-0.373687	-0.659413	-0.477088
	411	0.696333	0.505019	0.183729	0.416473	0.811694	0.436024	0.124011	0.641845
	412	-0.1488	1.02445	1.41958	0.0601637	0.815123	0.709292	-0.193793	0.992099
	413	1.54147	1.99398	0.183729	1.39263	2.27807	2.14233	2.44001	2.67819
	414	-1.79422	-0.98394	-1.05212	-1.17243	-2.03708	-2.09849	-0.659413	-0.82719
	415	-1.79422	-0.525467	-0.581426	-0.791698	-0.194812	-0.187303	0.0603202	-1.17744
	416	-0.100309	0.505019	-0.181559	0.0601637	-1.35483	-0.574368	-1.05113	-0.0594877
	417	-0.548946	-0.472883	-0.181559	0.416473	-0.654686	0.067462	-0.267701	-0.12601
	418	0.299837	1.47455	1.41958	0.160041	0.811694	0.303725	1.70879	0.574347
	419	-0.100309	-0.01441	0.654422	0.416473	0.811694	0.436024	0.324032	0.224245
	420	1.94161	1.5355	1.41958	1.11816	0.676727	1.88756	-0.0135881	1.0596
	421	-0.548946	-1.95347	0.549017	-0.963211	-0.654686	-1.2019	0.46163	0.507825
	422	-0.945442	-0.472883	1.05429	0.160041	0.50533	0.181258	0.789652	-0.12601
	423	0.696333	0.505019	0.14915	0.416473	0.811694	0.690789	0.46163	0.992099
	424	1.94161	1.99398	-0.145311	1.43985	2.27807	2.14233	-0.659413	1.97604
	425	-0.548946	0.505019	-1.92268	0.891635	-1.06292	-0.961432	-0.384216	0.925577
	426	0.696333	-0.01441	-0.757657	-0.261519	0.811694	0.436024	1.58267	0.708519
	427	0.696333	0.505019	0.183729	0.844419	0.50533	0.690789	-0.331392	0.574347
	428	-0.1488	0.505019	-0.581426	0.416473	0.111553	0.0489592	-1.05113	0.992099
	429	1.94161	1.5355	0.948884	1.49251	-0.176925	0.313558	-1.78046	0.358265
	430	-0.500455	-0.472883	0.619843	0.405546	0.198966	-0.187303	-0.521814	0.858079
	431	-0.496805	0.505019	-0.216138	-0.827045	0.811694	0.690789	1.25465	0.574499
	432	0.696333	0.0465461	0.183729	0.488109	0.811694	0.322227	1.58267	-0.0585114
	433	-0.548946	-0.98394	-0.181559	-0.791698	-0.260909	0.0489592	-1.05113	-1.8796
	434	-0.548946	-0.98394	-0.581426	-0.706778	-0.654686	-0.760751	0.0603202	-2.58078
	435	0.696333	-0.472883	0.583596	0.672906	0.198966	-0.205806	-1.45244	0.708519
	436	0.696333	-0.01441	0.183729	0.416473	0.811694	0.690789	-0.659413	0.641021
	437	0.296187	0.505019	0.183729	-0.388172	0.417917	0.199761	1.39225	0.575171
	438	-0.100309	0.557603	0.183729	-2.31299	-0.366208	0.231138	0.00560821	0.641845
	439	1.09283	-0.542211	-1.22835	-0.908888	-0.844723	0.303725	0.79154	0.575171
	440	0.299837	1.01608	1.01971	-0.706778	0.811694	0.690789	-0.0676804	1.62676
	441	1.49298	0.505019	1.41958	-1.4194	2.27807	1.3867	1.25465	0.290767
	442	-0.945442	-1.50337	0.183729	0.077477	-1.3514	-2.21229	-0.00337017	-0.40959
	443	0.696333	0.505019	-0.546847	1.4752	0.198966	1.05935	-0.775928	2.04436
	444	-0.15245	1.99398	-0.581426	1.53972	0.811694	1.6328	-0.659413	0.224245
	445	-0.548946	-0.464511	0.689001	-0.231617	-0.943164	-0.319602	-1.78046	-0.40959
	446	-0.100309	-0.01441	-0.981292	-1.95668	0.50533	0.436024	-0.659413	0.156898
	447	-0.945442	0.0465461	0.654422	0.587986	0.811694	0.436024	-0.659413	-0.82719
	448	0.296187	0.505019	0.183729	0.0601637	0.811694	0.690789	0.789652	1.27568
	449	1.09283	0.505019	1.41958	0.416473	0.811694	0.690789	1.05336	-0.761493
	450	1.94161	1.99398	1.41958	-3.91993	1.90218	2.14233	2.56612	-0.0593357
	451	0.296187	0.505019	0.183729	-0.709134	0.811694	0.690789	0.789652	1.27568
	452	1.54147	1.99398	1.41958	1.49251	1.35898	0.181258	-1.78046	1.62676
	453	0.296187	0.505019	1.41958	1.11816	0.811694	0.690789	0.915764	0.357441
	454	0.696333	0.505019	-1.34658	0.416473	0.198966	0.181258	-0.193793	0.924601
	455	0.696333	1.5355	-2.11173	0.142727	1.18758	0.322227	-0.797012	1.34138
	456	0.296187	0.505019	-1.01587	-2.512	-0.665715	-2.24787	-0.859434	-1.52935
	457	-1.39408	-0.98394	-0.581426	-0.196269	-0.96105	-0.628452	-1.64286	-1.52935
	458	0.696333	-0.472883	-0.581426	-0.232558	0.0454554	0.690789	-0.0676804	0.708519
	459	0.696333	0.505019	-0.581426	0.0601637	0.50533	0.181258	0.452032	-0.760668
	460	0.696333	0.505019	0.183729	0.416473	0.50533	0.436024	1.05336	0.22342
	461	-0.949092	0.505019	-0.216138	-0.243485	0.114982	-0.574368	-0.131991	0.290919
	462	-0.949092	0.505019	-0.216138	-0.243485	0.114982	-0.574368	-0.131991	0.290919
	463	-0.1488	-0.472883	0.183729	1.79616	-1.43881	0.231138	0.133609	0.224245
	464	-0.100309	0.505019	-0.181559	-0.214303	-0.654686	0.181258	-0.00337017	-0.40959
	465	-0.548946	-0.98394	0.183729	-0.827045	-0.654686	-0.373687	-0.659413	-0.477088
	466	0.696333	0.505019	0.183729	0.416473	0.811694	0.436024	0.124011	0.641845
	467	-0.1488	1.02445	1.41958	0.0601637	0.815123	0.709292	-0.193793	0.992099
	468	1.54147	1.99398	0.183729	1.39263	2.27807	2.14233	2.44001	2.67819
	469	-1.79422	-0.98394	-1.05212	-1.17243	-2.03708	-2.09849	-0.659413	-0.82719
	470	-1.79422	-0.525467	-0.581426	-0.791698	-0.194812	-0.187303	0.0603202	-1.17744
	471	-0.100309	0.505019	-0.181559	0.0601637	-1.35483	-0.574368	-1.05113	-0.0594877
	472	-0.548946	-0.472883	-0.181559	0.416473	-0.654686	0.067462	-0.267701	-0.12601
	473	0.299837	1.47455	1.41958	0.160041	0.811694	0.303725	1.70879	0.574347
	474	-1.34559	-0.98394	0.183729	-1.21964	-1.33694	-1.01552	-0.659413	0.156898
	475	1.94161	1.99398	-0.181559	1.73163	1.20204	1.75526	0.46163	0.575171
	476	0.696333	0.505019	0.183729	0.844419	0.811694	0.690789	0.271827	-0.82719
	477	0.696333	0.505019	1.41958	0.772783	0.50533	0.436024	0.324032	0.992099
	478	0.696333	0.505019	1.41958	0.862453	2.27807	1.70118	-0.659413	1.6941
	479	0.299837	0.0465461	-1.05212	0.926982	0.0454554	0.945554	0.598609	-0.477761
	480	0.247696	-0.464511	0.183729	-0.196269	0.129439	0.436024	0.926631	0.925425
	481	0.296187	0.505019	0.948884	1.39263	0.12601	0.0489592	-1.38874	0.992099
	482	0.696333	0.505019	-0.686831	-0.231617	-0.96105	-0.574368	-0.331392	-1.17909
	483	0.247696	0.0465461	0.183729	-0.570613	0.421346	-0.392189	0.46163	0.507825
	484	0.299837	0.505019	-0.581426	0.416473	-0.176925	-0.205806	0.324032	-0.477088
	485	0.696333	0.505019	0.583596	0.351944	0.129439	0.436024	0.260341	0.925425
	486	0.296187	0.963492	0.549017	0.077477	0.50533	0.303725	1.05336	-0.194332
	487	0.696333	0.505019	0.654422	0.416473	0.435804	0.436024	-0.0561941	-0.0594877
	488	1.09648	1.48292	0.183729	0.705897	0.50533	0.322227	1.72027	2.39461
	489	0.296187	0.505019	0.583596	0.488109	0.811694	0.936885	0.524052	1.27568
	490	-1.34559	-0.472883	-1.05212	-0.624215	-1.74518	-1.14782	-0.659413	-1.17909
	491	-0.100309	0.0465461	-0.181559	0.124693	0.811694	0.690789	-1.78046	-0.761493
	492	-0.500455	-0.01441	0.654422	-0.00436553	-0.362779	-0.433399	0.661651	-1.17842
	493	0.696333	0.505019	0.654422	0.113766	0.50533	0.436024	0.0699184	0.155922
	494	0.696333	0.505019	-0.181559	0.0601637	0.811694	0.303725	-0.0676804	0.992099
	495	-0.545295	-1.44241	-2.28797	-0.278832	-0.894953	-0.460571	-0.384216	-0.126682
	496	0.296187	0.505019	0.948884	0.124693	1.66535	0.436024	1.30748	-0.0594877
	497	1.14132	1.99398	1.41958	1.74894	1.52629	2.14233	0.260341	1.6941
	498	0.696333	1.99398	0.183729	0.416473	0.50533	0.804585	-0.521814	-0.477912
	499	0.296187	0.0465461	-0.216138	-0.862393	0.129439	0.303725	-0.659413	-0.40959
	500	0.296187	-0.00603834	-0.581426	0.416473	-0.278795	-0.505986	0.725342	1.27568
	501	0.696333	-0.01441	0.183729	0.416473	0.811694	0.436024	-0.659413	0.358265
	502	-0.500455	-0.01441	0.583596	0.316596	0.0599129	0.690789	-0.659413	0.992099
	503	-0.548946	-0.472883	-0.912134	-0.196269	-0.570702	-0.574368	-0.267701	-0.12601
	504	0.247696	-0.01441	-0.581426	-0.816118	0.811694	0.0489592	-0.913526	-0.760668
	505	-1.39408	0.505019	0.183729	-0.559686	0.198966	0.690789	1.58267	0.575171
	506	0.296187	0.505019	1.41958	1.0119	-0.194812	-0.574368	1.10619	0.224245
	507	0.251347	0.0991306	0.583596	0.708254	1.28946	1.6328	0.86294	-0.893712
	508	0.744824	-1.0449	-0.581426	-0.559686	-0.85918	0.367642	1.45656	-1.17744
	509	-1.44257	-2.98396	0.549017	1.57507	0.829581	-2.34459	1.12665	-0.0593357
	510	0.348328	-0.878771	1.01971	0.608377	-0.264338	-1.30729	1.6451	-0.826366
	511	0.696333	0.505019	0.654422	-0.75635	0.129439	0.181258	-1.78046	-0.0593357
	512	0.299837	0.505019	0.948884	0.416473	0.198966	0.181258	0.386454	0.92625
	513	0.696333	1.01608	1.41958	2.08794	-0.651257	1.6328	1.26425	0.709191
	514	-0.200941	-1.43404	0.654422	-0.552579	0.811694	0.690789	1.97439	0.440478
	515	0.247696	-0.98394	-1.34658	0.242604	-0.552816	-0.25989	1.30748	-0.759844
	516	0.296187	0.0465461	1.41958	-0.13174	0.811694	0.208431	0.134229	-0.760668
	517	0.696333	-0.922984	-0.216138	-0.00744252	-0.946593	0.436024	0.145095	-0.40959
	518	1.94161	0.0381745	0.218308	0.53674	0.213423	0.181258	-0.521814	-0.0593357
	519	-0.100309	-0.472883	0.183729	-0.0760017	-0.96105	-1.01552	-1.45244	-0.82719
	520	0.696333	0.505019	0.948884	-0.343362	0.983091	-0.555865	1.19096	-0.126682
	521	-2.63936	-0.98394	0.654422	1.1362	-0.260909	-0.505986	-0.140969	-1.52852
	522	1.09283	-0.01441	0.549017	0.608377	-0.246451	0.436024	0.388342	-1.17827
	523	-0.548946	0.0465461	0.948884	0.635202	0.129439	0.436024	0.46163	-0.0593357
	524	0.296187	-0.01441	0.689001	-0.315121	-0.96105	-1.01552	-0.733322	-0.0593357
	525	-0.548946	-0.98394	1.41958	0.0397733	-0.264338	-0.760751	1.31896	0.290919
	526	0.696333	0.0465461	0.654422	0.077477	-0.964479	-0.205806	-0.459392	-0.760668
	527	1.09283	1.01608	-0.216138	0.790817	-0.194812	-0.574368	0.661651	0.00801061
	528	-1.39773	-0.01441	0.183729	0.0893452	0.50533	0.690789	-0.797012	1.27568
	529	0.299837	-0.01441	1.41958	0.124693	-0.278795	0.690789	0.915764	0.358265
	530	0.696333	-0.533839	0.654422	-0.331494	-0.96105	-1.86223	0.143207	-1.17827
	531	1.14497	0.505019	1.41958	1.74894	0.983091	0.272348	0.915764	-0.126682
	532	0.696333	0.505019	0.183729	0.708254	0.811694	0.181258	0.259721	-0.82719
	533	-0.1488	0.505019	-0.581426	0.672906	0.111553	0.181258	-0.130102	0.291591
	534	0.744824	1.02445	0.948884	0.213642	0.6072	1.19165	1.72027	-0.759844
	535	-0.548946	0.0465461	1.05429	-0.0468202	0.50533	0.436024	0.853342	0.924601
	536	0.296187	0.505019	-1.05212	0.0601637	-0.567273	0.436024	0.324032	-0.477088
	537	-0.548946	-0.975568	-0.181559	0.160041	-0.964479	-1.38408	-0.267701	0.291591
	538	-0.1488	-1.50337	-1.99351	-1.42886	-0.975508	-1.01552	0.0603202	-0.12601
	539	1.49298	-1.51174	-0.216138	0.608377	-0.570702	-1.03402	-0.193793	-2.64828
	540	-0.100309	-0.472883	1.01971	-0.231617	-0.567273	-0.961432	-1.38874	-0.343068
	541	-1.79422	-0.01441	1.41958	-0.345718	-0.366208	0.303725	1.06296	-2.29803
	542	-0.496805	-1.50337	-1.78269	-0.727169	-1.33694	-0.646955	-0.331392	-0.693322
	543	-0.548946	-0.01441	-0.546847	-0.214303	-1.33694	-2.21229	-0.521814	-2.2972
	544	-0.548946	-0.992312	-2.18256	0.160041	0.899107	0.436024	0.588363	-0.12601
	545	-0.548946	-0.01441	0.549017	1.10085	0.895678	0.436024	0.535539	-0.894689
	546	0.296187	0.0465461	-0.581426	0.160041	1.58136	0.0489592	0.46163	1.34318
	547	-0.100309	0.505019	-0.581426	-0.167087	0.811694	0.690789	-0.267701	0.223268
	548	1.54147	1.99398	0.654422	1.74894	1.28946	1.44642	2.03681	1.6941
	549	-1.39773	-2.01443	-0.581426	0.434508	-2.42743	-2.41297	0.79925	0.290919
	550	0.296187	0.505019	-1.34658	0.608377	-0.96105	-2.04441	-1.25115	0.925577
	551	0.696333	0.505019	-1.05212	-0.367782	0.0454554	-0.760751	0.789652	1.27568
	552	-0.896951	0.505019	1.41958	-1.4194	-0.465403	-0.514656	-0.395702	0.156898
	553	-0.552596	-0.00603834	1.41958	-1.67583	-0.465403	-1.34287	-0.258103	1.4097
	554	-1.34924	0.505019	-0.946713	-0.0247559	-1.26741	-0.514656	1.84639	-1.17842
	555	0.296187	0.0465461	-0.581426	0.451821	0.111553	0.235343	0.915764	0.641845
	556	0.696333	-0.472883	-0.47602	0.844419	-0.877067	-0.460571	-0.0676804	0.358265
	557	-0.100309	-0.01441	0.183729	-0.524338	0.198966	-0.25989	0.652053	1.34303
	558	0.296187	0.505019	0.183729	0.879767	0.213423	-0.187303	-1.18872	0.925425
	559	1.94161	-0.98394	-1.05212	-0.559686	0.129439	0.067462	1.58267	-0.126834
	560	-0.1488	-1.495	-1.12295	-0.231617	-0.6368	-0.628452	-0.256215	-0.761493
	561	0.696333	0.505019	1.41958	0.755469	-0.654686	-0.760751	0.46163	-0.476264
	562	0.296187	-0.01441	1.41958	0.24496	-0.654686	0.436024	0.927251	-1.8796
	563	-0.100309	-0.01441	0.183729	-0.880647	0.129439	0.181258	-0.659413	0.708519
	564	-0.548946	-0.525467	-0.757657	-1.83003	-0.107399	0.181258	0.271827	-0.40959
	565	0.296187	0.505019	-0.181559	-0.196269	-1.35483	-0.961432	1.05336	-0.40959
	566	-0.896951	0.505019	1.01971	1.10085	0.676727	0.754706	1.19096	-0.409742
	567	1.09283	1.48292	0.218308	0.944296	1.1036	1.5005	1.10619	0.00785862
	568	-0.548946	0.505019	-0.981292	0.416473	0.198966	0.181258	-0.0676804	0.00801061
	569	1.54147	0.505019	1.41958	1.53972	0.50533	1.19165	1.44508	0.290919
	570	0.696333	-2.93974	-0.216138	-0.739037	-1.62885	-1.27028	-1.78046	-1.24494
	571	-0.1488	-0.00603834	0.654422	0.77989	0.129439	-0.89305	0.789652	0.925577
	572	0.696333	0.505019	0.183729	-0.0963921	0.811694	0.690789	1.58267	0.708519
	573	-0.548946	-1.495	1.41958	0.708254	0.417917	-1.12931	-0.00337017	-0.760668
	574	-1.34559	-1.45078	0.654422	-0.0523023	-0.946593	-1.03402	0.0177143	0.223572
	575	-1.39408	0.444063	0.948884	-0.120812	0.198966	-0.442069	0.524052	0.00801061
	576	-0.997583	-0.98394	0.183729	-0.0963921	-1.33351	0.181258	-0.331392	-0.760668
	577	0.696333	0.505019	0.183729	-0.679953	0.198966	0.181258	1.30748	-0.82719
	578	-1.79422	-0.00603834	-1.74645	-0.143608	-1.11456	-0.224309	-0.797012	-0.342244
	579	1.54147	1.99398	0.549017	1.321	1.97171	1.88756	0.780054	2.39461
	580	-0.496805	0.505019	0.183729	0.260858	0.811694	0.690789	0.0603202	-0.126986
	581	-0.548946	0.505019	0.654422	0.672906	0.811694	0.690789	-0.659413	0.925425
	582	-2.19072	0.107502	-1.6628	-1.15204	-1.3438	-1.3527	0.152805	-0.126986
	583	0.296187	0.0465461	0.654422	-0.196269	0.129439	0.804585	-0.723104	-0.0594877
	584	0.296187	0.505019	0.183729	0.416473	-0.176925	0.181258	0.524052	1.27568
	585	-1.79422	-2.99233	0.183729	-0.167087	-1.36929	-2.83562	0.271827	-1.59587
	586	0.296187	0.505019	0.183729	-0.113705	0.198966	0.181258	1.30748	0.575171
	587	-0.548946	0.0465461	0.948884	-0.0114725	-0.191383	0.181258	1.16988	0.575171
	588	0.696333	0.505019	1.41958	0.608377	-0.194812	0.181258	0.853342	0.925425
	589	-0.548946	-0.01441	0.654422	-0.0760017	-0.96105	-0.646955	1.17948	-0.40959
	590	-2.19437	-0.975568	-1.34658	-0.452702	-0.96105	-1.47517	-0.258103	-1.81293
	591	0.696333	-0.01441	0.948884	1.37532	0.198966	-0.205806	0.396052	0.291591
	592	-1.79422	-1.50337	-1.34658	-0.724092	-0.264338	-1.58896	0.0603202	-1.17827
	593	0.696333	0.505019	1.41958	1.39263	1.28946	0.690789	1.05336	0.925425
	594	-3.0395	-0.870399	0.183729	0.0601637	-3.58745	-2.00741	0.269939	-2.3647
	595	-2.19437	-2.01443	0.183729	-0.744482	-0.946593	-0.706667	0.524052	-0.342244
	596	-2.19437	1.02445	0.948884	1.18342	1.18758	0.690789	1.44508	0.424939
	597	1.94161	-0.464511	1.41958	0.62569	0.35182	0.135844	0.801138	1.55926
	598	-0.15245	-0.931355	1.05429	0.262994	-0.96105	-0.133219	-1.45244	1.27568
	599	0.296187	0.963492	1.05429	1.18342	1.50841	1.13194	0.642455	-1.52852
	600	-0.496805	0.505019	0.183729	0.351944	-0.176925	0.181258	-0.458124	-1.17827
	601	-0.100309	0.505019	-2.11173	-0.213582	-0.724212	0.436024	1.83679	-0.759844
	602	-1.79422	-0.00603834	-0.875887	-1.30765	0.589314	0.54982	-0.531413	-0.962187
	603	1.54147	1.01608	1.41958	1.79616	2.27807	1.12327	1.70879	0.775865
	604	-0.100309	0.505019	1.05429	1.20073	0.811694	-0.0648372	-0.923124	-0.828167
	605	-0.548946	-0.525467	-0.581426	0.451821	-0.570702	-0.205806	1.05336	0.00816259
	606	-0.548946	1.47455	0.289135	0.672906	0.129439	0.690789	-0.531413	-0.828167
	607	-1.79422	-1.95347	-2.68783	-1.39257	0.198966	-0.94293	0.124011	0.224093
	608	-0.100309	-0.472883	0.654422	-0.559686	-1.03058	-0.760751	0.271208	0.156746
	609	-3.0395	-2.4729	1.05429	-2.37824	-1.26741	-3.66383	-1.78046	-2.23053
	610	-3.0395	-2.00605	1.41958	-3.50149	-1.26741	-3.66383	-1.78046	-2.93186
	611	-0.548946	-0.01441	0.654422	0.488109	0.0275689	-0.205806	1.05525	0.507825
	612	1.94161	0.505019	0.183729	1.39263	1.05262	0.736203	-0.460012	0.0755089
	613	-0.548946	0.505019	0.654422	0.926982	1.59582	0.877172	0.33363	-0.0593357
	614	0.296187	0.505019	-0.581426	1.28329	0.198966	0.181258	-0.659413	1.62676
	615	1.49298	1.01608	0.948884	0.481002	1.66535	0.436024	-1.38874	0.22342
	616	-0.548946	0.505019	0.654422	0.160041	0.811694	0.690789	-1.78046	0.290919
	617	-0.548946	-0.98394	1.41958	-0.880647	-2.10661	-2.09849	-0.384216	-0.476264
	618	0.696333	0.505019	-0.181559	1.10085	0.811694	0.690789	-0.659413	0.858079
	619	0.296187	0.505019	-0.912134	0.160041	1.90218	0.690789	1.58267	0.992099
	620	-1.79422	-0.525467	0.14915	-1.16296	-0.260909	-0.187303	-0.659413	0.508649
	621	-1.44622	-1.96184	-0.981292	1.04725	-0.107399	-1.75264	-0.457504	1.62676
	622	-0.548946	-0.98394	0.654422	0.160041	-0.654686	-0.760751	-0.659413	-1.17909
	623	1.94161	1.99398	1.05429	-0.555656	1.66535	0.936885	-1.78046	0.992772
	624	-1.79422	-0.98394	-0.581426	0.0601637	-2.12107	-2.1397	-1.64286	-0.477088
	625	-0.548946	-0.98394	0.948884	-0.599794	-2.42743	-3.29527	-0.659413	-0.759844
	626	0.296187	0.505019	1.05429	-0.367782	-0.58516	-0.574368	-0.331392	0.224093
	627	1.94161	1.99398	-0.581426	2.08794	1.20204	1.00947	0.260341	1.27486
	628	-0.548946	-0.472883	-3.15853	-0.535265	0.111553	-1.27028	-1.78046	0.00801061
	629	-0.997583	-0.472883	-0.581426	-0.624215	-0.570702	-0.574368	-0.521814	-0.82719
	630	-0.548946	0.505019	0.183729	-1.41061	0.129439	-0.392189	-0.0676804	0.22342
	631	-0.100309	-0.992312	-1.41741	0.0601637	0.501901	-0.574368	-0.659413	-1.17827
	632	0.696333	0.505019	0.948884	-0.267905	-0.96105	0.181258	-0.797012	-0.476936
	633	0.692683	-0.992312	0.183729	0.316596	-1.74518	-0.961432	1.44508	0.223268
	634	-0.100309	0.505019	0.183729	0.672906	0.129439	0.303725	-1.12503	0.992099
	635	-0.100309	-0.411927	-1.81727	-0.851466	0.417917	-0.433399	0.388342	-0.126682
	636	-0.945442	-0.01441	-1.48823	-0.296146	-0.366208	-1.70276	-0.659413	-1.11175
	637	0.296187	-0.472883	0.183729	0.499037	0.0420264	0.690789	1.58267	0.641845
	638	-0.496805	0.505019	-0.181559	0.844419	0.811694	0.690789	1.19096	0.575171
	639	1.94161	1.99398	1.41958	2.08794	2.27807	1.37803	-1.78046	2.39461
	640	1.94161	1.47455	-1.48823	-1.47821	0.877792	0.85867	-1.23006	0.372156
	641	-0.548946	-0.98394	-1.05212	-1.25499	-1.04503	-1.38408	-0.00398996	-0.894689
	642	0.644192	-1.00068	-0.35779	-2.14079	0.0599129	0.140049	-0.0135881	0.356616
	643	1.14132	1.01608	-1.45199	-0.0586884	0.282949	-0.592871	1.91008	-0.409438
	644	-0.548946	-0.98394	0.183729	-0.659562	-0.654686	-0.505986	-1.45244	-1.52935
	645	0.696333	0.505019	0.583596	0.416473	0.811694	0.690789	0.915764	0.708519
	646	-0.100309	-0.931355	-0.581426	0.33391	-0.264338	-0.760751	0.260341	-0.060312
	647	-0.500455	-0.98394	-0.616005	0.552639	0.129439	-0.205806	0.926631	-0.82719
	648	-0.548946	0.0465461	0.583596	0.0893452	0.811694	-0.187303	0.652053	-1.04507
	649	0.296187	0.505019	0.654422	0.0578076	-1.03058	0.181258	-1.78046	-0.12601
	650	-0.548946	-0.01441	-0.216138	0.416473	-0.570702	0.181258	-0.331392	-0.544435
	651	-0.500455	-0.98394	-0.616005	0.552639	0.129439	-0.205806	0.926631	-0.82719
	652	0.696333	-0.98394	-0.181559	0.797203	0.589314	0.367642	1.05336	0.858079
	653	0.696333	-0.525467	0.183729	0.416473	-0.654686	0.181258	-0.659413	0.925425
	654	-0.945442	0.0465461	0.654422	0.587986	0.811694	0.436024	-0.659413	-0.82719
	655	0.296187	0.505019	0.183729	0.0601637	0.811694	0.690789	0.789652	1.27568
	656	1.09283	0.505019	1.41958	0.416473	0.811694	0.690789	1.05336	-0.761493
	657	1.94161	1.99398	1.41958	-3.91993	1.90218	2.14233	2.56612	-0.0593357
	658	1.54147	1.99398	1.41958	1.49251	1.35898	0.181258	-1.78046	1.62676
	659	0.296187	0.505019	1.41958	1.11816	0.811694	0.690789	0.915764	0.357441
	660	0.696333	0.505019	-1.34658	0.416473	0.198966	0.181258	-0.193793	0.924601
	661	0.696333	1.5355	-2.11173	0.142727	1.18758	0.322227	-0.797012	1.34138
	662	0.296187	0.505019	-1.01587	-2.512	-0.665715	-2.24787	-0.859434	-1.52935
	663	-1.39408	-0.98394	-0.581426	-0.196269	-0.96105	-0.628452	-1.64286	-1.52935
	664	0.696333	-0.472883	-0.581426	-0.232558	0.0454554	0.690789	-0.0676804	0.708519
	665	0.696333	0.505019	-0.581426	0.0601637	0.50533	0.181258	0.452032	-0.760668
	666	0.696333	0.505019	0.183729	0.416473	0.50533	0.436024	1.05336	0.22342
	667	-3.0395	-3.96186	1.41958	-1.15204	2.27807	2.14233	-1.78046	0.440478
	668	-0.548946	0.505019	0.183729	-0.178956	-0.96105	-0.628452	-0.521814	0.291591
	669	-0.1488	1.99398	-0.286964	-0.178956	-2.51141	-0.205806	1.78396	0.857927
	670	0.696333	0.505019	0.14915	0.1318	0.111553	0.0489592	-0.331392	0.358265
	671	-0.200941	-0.98394	-0.145311	-0.624215	-0.567273	-0.338105	0.599229	-0.678455
	672	1.09648	-0.01441	-0.110732	-0.196269	0.12601	-0.319602	-1.78046	0.224245
	673	-1.85002	-2.4729	0.183729	0.160041	-0.943164	-0.701039	-1.78046	-1.02788
	674	-0.504106	-2.06701	-1.01587	-2.24846	-2.12107	-0.08334	0.134229	-1.52935
	675	-0.100309	0.505019	1.41958	0.0601637	0.435804	0.690789	-1.78046	-1.52935
	676	-0.548946	0.505019	0.183729	1.73163	-0.654686	-0.0648372	-1.45244	1.62593
	677	0.299837	0.505019	-0.546847	-0.724092	-0.943164	0.181258	-0.659413	0.224093
	678	-0.548946	-1.50337	0.654422	-1.25499	-0.654686	-1.01552	-0.775928	-0.126834
	679	-1.39408	-2.53385	-2.28797	-0.316536	-0.654686	-0.760751	-1.78046	-2.16318
	680	-0.945442	-0.525467	-0.181559	-0.624215	-0.278795	-0.0648372	-0.659413	-0.693994
	681	-1.39408	-0.98394	-0.546847	-0.488049	0.198966	-0.574368	0.388342	-0.761341
	682	-3.0395	-2.99233	-0.0761533	-2.68734	-3.58745	-2.07132	-0.659413	-1.24592
	683	-0.896951	0.505019	-1.1921	0.67055	-1.36929	-1.32999	-1.10395	0.289942
	684	0.696333	-0.00603834	-1.52281	0.416473	0.417917	0.303725	1.58267	0.22342
	685	-0.548946	0.0465461	-1.05212	0.388233	-0.282224	-0.0648372	-1.78046	-0.411238
	686	0.696333	-0.00603834	0.948884	0.160041	-0.260909	0.823088	-1.36766	-0.82719
	687	0.696333	0.505019	-0.216138	-0.724092	0.111553	0.181258	1.30748	0.992099
	688	-1.34924	-0.472883	-1.92268	-0.196269	-0.348322	-0.505986	0.789652	-1.0459
	689	-0.548946	0.505019	0.254556	0.160041	-0.96105	-0.961432	0.186433	-1.17827
	690	0.696333	1.02445	0.218308	0.891635	1.66535	1.37803	-1.78046	-1.88043
	691	-0.548946	-0.98394	-1.0867	-0.809011	0.129439	0.436024	0.207517	0.00733831
	692	-3.0395	-1.96184	0.183729	-2.48758	-2.22294	-1.0696	-1.45244	-1.17827
	693	-0.945442	0.505019	-0.581426	0.416473	0.421346	0.690789	-0.659413	-0.0593357
	694	-1.79422	-0.464511	-1.05212	-0.488049	-1.74518	-2.21229	-0.659413	-1.52935
	695	-0.548946	0.0465461	0.183729	-0.278832	0.0420264	0.322227	-0.659413	-0.477912
	696	0.692683	-0.98394	-0.875887	-0.278832	-0.264338	1.24573	-0.00337017	-1.17827
	697	1.09283	1.99398	-1.05212	0.416473	1.27157	0.690789	-0.797012	0.992099
	698	0.296187	-0.975568	0.948884	0.440894	-0.654686	-0.760751	1.24505	-0.625824
	699	1.94161	-0.01441	0.948884	-0.891575	0.0454554	1.05935	1.58267	0.22342
	700	-0.100309	1.99398	0.183729	1.0119	0.0420264	0.690789	-1.78046	-1.74558
	701	-0.949092	0.505019	1.05429	-0.178956	-0.567273	-0.574368	0.450144	0.925425
	702	1.49298	-0.01441	0.619843	0.687863	0.0599129	0.690789	-0.574638	0.924601
	703	-0.103959	0.505019	0.289135	0.62569	0.300836	-0.0735069	-1.18872	-1.46267
	704	0.299837	-0.98394	-0.181559	1.39263	0.811694	0.690789	1.19096	0.925425
	705	-1.34559	-0.517096	1.41958	0.077477	-0.194812	0.436024	-0.797012	2.11103
	706	1.09648	-0.992312	-0.581426	0.77989	1.51184	-0.820463	2.2381	1.97701
	707	-3.0395	-3.96186	-3.52381	-4.59792	-3.28108	-3.40907	1.13687	-2.23068
	708	-0.156101	-2.01443	-1.05212	0.0955113	2.27807	2.14233	1.44508	-0.894689
	709	-0.15245	0.505019	-0.110732	1.50438	0.6072	0.181258	0.0615886	0.358265
	710	-0.548946	0.505019	-1.05212	1.43985	-0.654686	0.690789	1.72027	0.641845
	711	0.696333	1.99398	1.05429	0.77989	1.97171	1.44642	0.0699184	1.34318
	712	-0.548946	-0.98394	-0.286964	-0.706778	-0.176925	-1.01552	-0.267701	1.34303
	713	-1.79422	-1.95347	1.41958	-0.915995	-0.96105	-1.01552	-0.659413	-0.82719
	714	-0.100309	-0.472883	-1.81727	0.755469	0.198966	-0.961432	2.17441	-0.0593357
	715	0.696333	0.505019	-0.181559	-0.388172	0.129439	0.690789	-0.331392	0.925425
	716	0.247696	-0.472883	-1.05212	0.160041	0.417917	-0.00512492	0.197919	0.574499
	717	0.696333	0.505019	0.183729	0.416473	0.811694	0.690789	1.58267	1.27568
	718	1.54147	0.505019	1.05429	-0.0954513	1.59582	1.07785	-0.267701	-1.17925
	719	0.696333	0.505019	-0.181559	0.844419	0.435804	0.690789	1.58267	-0.40959
	720	0.696333	-1.50337	-1.8881	0.672906	0.111553	0.436024	-0.395702	-0.126834
	721	-0.548946	0.160087	0.689001	-0.641528	0.132868	-1.46229	-1.78046	-1.17842
	722	0.696333	0.505019	0.183729	0.416473	0.811694	0.690789	-0.659413	0.156746
	723	0.696333	0.505019	0.183729	0.416473	0.811694	0.690789	-0.659413	0.156746
	724	-3.0395	-0.98394	1.41958	-1.99203	-0.661544	-0.907348	-0.659413	-0.193508
	725	0.296187	0.505019	1.05429	0.416473	0.811694	0.690789	-0.521814	2.32711
	726	0.696333	0.505019	0.183729	0.488109	0.129439	0.0489592	-0.659413	0.291591
	727	0.696333	0.505019	-0.581426	-0.196269	0.811694	0.690789	-0.659413	0.641845
	728	-0.548946	-0.98394	-0.216138	-1.54677	-0.264338	0.0489592	0.46163	-0.126834
	729	-0.949092	0.505019	-0.581426	-0.880647	-0.943164	-1.77114	0.260341	-0.828015
	730	1.94161	1.99398	1.41958	1.53972	1.51184	2.14233	-0.775928	0.573522
	731	-0.1488	-1.03652	-2.42795	-1.24788	-1.33694	-0.94293	-0.512216	0.373804
	732	-0.100309	-0.472883	-0.286964	0.552639	-0.654686	-0.760751	0.46163	0.924601
	733	-0.548946	-0.98394	-1.05212	-1.32569	-0.654686	-0.760751	0.46163	-0.896337
	734	-0.548946	-0.472883	1.41958	0.469134	1.58136	1.26424	-0.0135881	0.991275
	735	-0.945442	0.444063	1.05429	-1.40847	-1.73072	-1.84373	-0.659413	-1.46267
	736	-0.945442	0.444063	1.05429	-1.40847	-1.73072	-1.84373	-0.659413	-1.46267
	737	-0.548946	-0.464511	0.254556	-0.196269	-1.35483	-0.319602	-1.78046	-0.894689
	738	-0.548946	-0.98394	0.183729	-0.552579	0.50533	-0.319602	1.58267	-1.17827
	739	-1.79422	-0.464511	-1.34658	-1.13708	-1.36929	-1.32999	0.124011	0.290919
	740	-0.1488	-0.472883	0.654422	-0.214303	0.0454554	0.690789	-0.46899	0.224245
	741	1.94161	1.99398	1.41958	2.08794	2.27807	2.14233	2.70372	1.69328
	742	0.696333	0.505019	0.549017	1.43985	0.811694	0.690789	-0.659413	1.27568
	743	0.696333	0.505019	-1.81727	0.488109	0.435804	0.690789	-0.00337017	-0.06016
	744	0.296187	0.505019	-1.34658	1.18342	0.589314	0.181258	0.524052	0.291591
	745	0.696333	-0.931355	1.41958	-0.0963921	-0.928707	-0.205806	-0.659413	-1.52935
	746	0.696333	-0.931355	1.41958	-0.0963921	-0.928707	-0.205806	-0.659413	-1.52935
	747	-1.34559	0.505019	0.654422	-0.523397	0.811694	0.690789	-0.659413	-0.761493
	748	0.696333	0.505019	-0.546847	-0.178956	0.811694	0.690789	-0.395702	-0.759844
	749	-1.79422	-1.44241	0.183729	-0.679953	-0.96105	-1.01552	-0.258103	-0.828839
	750	-1.79422	0.505019	0.948884	0.623334	2.27807	0.595495	-0.659413	0.291743
	751	0.296187	-1.495	-0.216138	-0.0963921	0.435804	-1.32999	0.853342	0.925425
	752	1.94161	1.02445	1.05429	1.39263	1.28946	1.37803	1.52858	-0.476112
	753	0.296187	-0.525467	0.948884	0.0601637	-0.264338	-0.392189	-0.395702	-0.828167
	754	0.296187	0.505019	0.183729	0.964686	0.50533	0.436024	1.05336	0.641845
	755	-0.548946	0.505019	0.254556	-0.285219	-0.366208	-1.26161	-1.12503	0.157571
	756	-0.1488	-0.472883	0.654422	-0.214303	0.0454554	0.690789	-0.46899	0.224245
	757	1.94161	1.99398	1.41958	2.08794	2.27807	2.14233	2.70372	1.69328
	758	0.696333	0.505019	0.549017	1.43985	0.811694	0.690789	-0.659413	1.27568
	759	0.696333	0.505019	-1.81727	0.488109	0.435804	0.690789	-0.00337017	-0.06016
	760	0.296187	0.505019	-1.34658	1.18342	0.589314	0.181258	0.524052	0.291591
	761	0.696333	-0.931355	1.41958	-0.0963921	-0.928707	-0.205806	-0.659413	-1.52935
	762	0.696333	-0.931355	1.41958	-0.0963921	-0.928707	-0.205806	-0.659413	-1.52935
	763	-1.34559	0.505019	0.654422	-0.523397	0.811694	0.690789	-0.659413	-0.761493
	764	0.696333	0.505019	-0.546847	-0.178956	0.811694	0.690789	-0.395702	-0.759844
	765	-1.79422	-1.44241	0.183729	-0.679953	-0.96105	-1.01552	-0.258103	-0.828839
	766	-1.79422	0.505019	0.948884	0.623334	2.27807	0.595495	-0.659413	0.291743
	767	0.296187	-1.495	-0.216138	-0.0963921	0.435804	-1.32999	0.853342	0.925425
	768	1.94161	1.02445	1.05429	1.39263	1.28946	1.37803	1.52858	-0.476112
	769	0.296187	-0.525467	0.948884	0.0601637	-0.264338	-0.392189	-0.395702	-0.828167
	770	0.296187	0.505019	0.183729	0.964686	0.50533	0.436024	1.05336	0.641845
	771	-0.548946	0.505019	0.254556	-0.285219	-0.366208	-1.26161	-1.12503	0.157571
	772	0.696333	-0.98394	-0.581426	0.697326	0.129439	0.303725	1.25465	0.224245
	773	0.696333	0.505019	0.948884	0.416473	0.811694	0.690789	-0.659413	-0.828839
	774	0.696333	-0.01441	0.183729	0.077477	0.50533	0.436024	-0.659413	-0.54361
	775	-0.100309	-1.96184	-0.581426	-0.196269	-2.03708	-1.27028	-1.36766	-1.17827
	776	-0.993932	-0.01441	1.41958	-3.91993	-0.260909	0.436024	0.324032	-2.09666
	777	-1.79422	0.505019	0.654422	-0.879707	-0.946593	-0.592871	0.79925	-0.411238
	778	0.696333	0.505019	-0.181559	-0.0397132	0.0241399	0.0489592	1.19096	1.27568
	779	-0.548946	-0.98394	-0.181559	-1.41061	0.129439	0.436024	-1.12441	0.424939
	780	-0.548946	-0.00603834	0.654422	-0.963211	-0.278795	0.436024	-0.659413	1.27568
	781	0.696333	0.505019	0.254556	1.39263	0.198966	1.26424	-1.78046	-1.17925
	782	0.696333	-0.01441	-0.181559	1.53972	-0.194812	0.181258	-0.659413	0.925425
	783	1.54147	1.01608	1.41958	0.77989	0.895678	0.436024	0.926631	1.27568
	784	1.09648	-0.464511	0.289135	-0.278832	0.811694	0.823088	0.0603202	-0.410414
	785	-0.15245	0.0465461	1.05429	-0.278832	0.129439	0.181258	-0.267701	-1.17827
	786	-0.548946	0.0465461	0.183729	0.720122	-0.107399	-0.442069	-0.796392	-0.760668
	787	0.696333	0.505019	-1.24117	0.67055	0.198966	-0.205806	-1.78046	0.358265
	788	1.94161	1.99398	1.41958	1.30368	0.198966	0.181258	-0.659413	2.39461
	789	-0.548946	0.963492	1.41958	0.351944	1.275	0.436024	0.652053	0.641845
	790	0.696333	0.505019	-2.11173	0.160041	0.50533	0.0489592	-1.78046	-0.126834
	791	-2.59087	-1.09748	0.323714	1.07095	-0.450946	-2.34039	0.737448	0.77669
	792	-0.100309	-0.472883	0.183729	-0.452702	0.50533	-0.392189	0.915764	0.00801061
	793	1.09283	0.0465461	0.549017	0.295265	0.983091	0.736203	-1.78046	0.858903
	794	0.296187	0.505019	-1.05212	0.416473	0.435804	0.690789	1.52858	0.507825
	795	-0.100309	0.0465461	1.41958	-0.278112	0.198966	0.181258	-1.78046	0.358265
	796	-0.548946	0.0465461	-0.616005	0.307133	0.435804	0.690789	0.524052	1.27568
	797	-0.548946	-0.00603834	-1.34658	-0.535265	0.111553	-0.205806	0.260341	0.573522
	798	-0.500455	-0.472883	-1.81727	0.499037	-0.260909	-0.574368	-1.18872	-0.126682
	799	0.696333	0.505019	-0.110732	0.991512	-0.348322	1.519	0.134229	1.20818
	800	-1.79422	-1.0449	1.01971	-2.07695	-1.74518	-2.96792	0.206897	-1.46102
	801	-0.945442	-0.00603834	0.183729	-0.367782	-0.96105	-0.628452	-0.659413	-0.477088
	802	1.09648	1.01608	0.183729	-0.111349	-0.176925	0.181258	0.124011	-0.40959
	803	-0.548946	-2.0228	-2.79324	-3.59352	-2.18716	-0.760751	0.186433	-0.410414
	804	-0.548946	-1.44241	0.183729	-0.659562	-0.567273	-1.01552	0.524052	0.507825
	805	0.195555	0.0465461	1.41958	1.02922	0.111553	-0.701039	1.05463	0.857255
	806	-0.949092	-0.98394	1.41958	0.875737	0.913565	-0.387984	0.280806	-0.342092
	807	-0.548946	-1.44241	-0.581426	-0.13174	0.198966	-1.01552	-0.00337017	-1.17827
	808	0.696333	-0.98394	-1.34658	-1.90308	0.111553	-0.628452	0.915764	0.290767
	809	-0.100309	-0.01441	0.654422	0.416473	0.811694	0.436024	0.324032	0.224245
	810	1.94161	1.5355	1.41958	1.11816	0.676727	1.88756	-0.0135881	1.0596
	811	-0.548946	-1.95347	0.549017	-0.963211	-0.654686	-1.2019	0.46163	0.507825
	812	-0.945442	-0.472883	1.05429	0.160041	0.50533	0.181258	0.789652	-0.12601
	813	0.696333	0.505019	0.14915	0.416473	0.811694	0.690789	0.46163	0.992099
	814	1.94161	1.99398	-0.145311	1.43985	2.27807	2.14233	-0.659413	1.97604
	815	-0.548946	0.505019	-1.92268	0.891635	-1.06292	-0.961432	-0.384216	0.925577
	816	0.696333	-0.01441	-0.757657	-0.261519	0.811694	0.436024	1.58267	0.708519
	817	0.696333	0.505019	0.183729	0.844419	0.50533	0.690789	-0.331392	0.574347
	818	-0.1488	0.505019	-0.581426	0.416473	0.111553	0.0489592	-1.05113	0.992099
	819	1.94161	1.5355	0.948884	1.49251	-0.176925	0.313558	-1.78046	0.358265
	820	-0.500455	-0.472883	0.619843	0.405546	0.198966	-0.187303	-0.521814	0.858079
	821	-0.496805	0.505019	-0.216138	-0.827045	0.811694	0.690789	1.25465	0.574499
	822	0.696333	0.0465461	0.183729	0.488109	0.811694	0.322227	1.58267	-0.0585114
	823	-1.34559	-0.472883	-0.216138	-0.624215	-0.264338	-0.319602	-0.659413	0.224245
	824	0.296187	1.47455	1.01971	0.0893452	-0.264338	-0.574368	0.578145	-1.46185
	825	0.696333	-0.98394	0.183729	-0.998559	-0.654686	-0.319602	0.599229	-0.477088
	826	0.696333	0.505019	1.41958	1.4752	0.523216	0.436024	0.324032	1.34318
	827	-0.100309	1.02445	1.41958	1.4752	0.811694	0.690789	-0.659413	2.67819
	828	0.296187	0.505019	0.183729	-0.367782	0.811694	0.690789	-0.659413	-0.126682
	829	0.696333	0.0465461	0.654422	0.416473	-0.176925	-0.0735069	-0.659413	-0.828167
	830	0.696333	0.505019	-1.38283	-0.367782	0.811694	0.690789	-0.395702	-0.828167
	831	-0.548946	-0.472883	-0.581426	-0.196269	-0.96105	0.0489592	-0.659413	0.156746
	832	-0.548946	-0.98394	-1.05212	-0.196269	-0.654686	-0.760751	0.46163	-0.12601
	833	0.696333	0.505019	-1.05212	0.416473	0.435804	0.322227	-1.45244	0.992099
	834	-0.945442	0.505019	0.654422	-0.915995	-0.264338	-0.760751	-1.78046	0.290767
	835	-0.100309	-0.01441	1.05429	0.0601637	0.50533	0.067462	-0.659413	0.641845
	836	-1.74573	-0.922984	1.05429	0.149113	-0.176925	-0.94293	-1.78046	-0.828839
	837	0.299837	0.505019	0.183729	0.416473	0.811694	0.690789	0.524052	-0.12601
	838	-0.100309	0.505019	1.41958	0.0601637	0.435804	0.690789	-1.78046	-1.52935
	839	-0.548946	0.505019	0.183729	1.73163	-0.654686	-0.0648372	-1.45244	1.62593
	840	0.299837	0.505019	-0.546847	-0.724092	-0.943164	0.181258	-0.659413	0.224093
	841	-0.548946	-1.50337	0.654422	-1.25499	-0.654686	-1.01552	-0.775928	-0.126834
	842	-1.39408	-2.53385	-2.28797	-0.316536	-0.654686	-0.760751	-1.78046	-2.16318
	843	-0.945442	-0.525467	-0.181559	-0.624215	-0.278795	-0.0648372	-0.659413	-0.693994
	844	-1.39408	-0.98394	-0.546847	-0.488049	0.198966	-0.574368	0.388342	-0.761341
	845	-3.0395	-2.99233	-0.0761533	-2.68734	-3.58745	-2.07132	-0.659413	-1.24592
	846	-0.896951	0.505019	-1.1921	0.67055	-1.36929	-1.32999	-1.10395	0.289942
	847	0.696333	-0.00603834	-1.52281	0.416473	0.417917	0.303725	1.58267	0.22342
	848	-0.548946	0.0465461	-1.05212	0.388233	-0.282224	-0.0648372	-1.78046	-0.411238
	849	0.696333	-0.00603834	0.948884	0.160041	-0.260909	0.823088	-1.36766	-0.82719
	850	0.696333	0.505019	-0.216138	-0.724092	0.111553	0.181258	1.30748	0.992099
	851	-1.34924	-0.472883	-1.92268	-0.196269	-0.348322	-0.505986	0.789652	-1.0459
	852	-0.548946	0.505019	0.254556	0.160041	-0.96105	-0.961432	0.186433	-1.17827
	853	0.696333	1.02445	0.218308	0.891635	1.66535	1.37803	-1.78046	-1.88043
	854	-0.548946	-0.98394	-1.0867	-0.809011	0.129439	0.436024	0.207517	0.00733831
	855	-3.0395	-1.96184	0.183729	-2.48758	-2.22294	-1.0696	-1.45244	-1.17827
	856	-0.945442	0.505019	-0.581426	0.416473	0.421346	0.690789	-0.659413	-0.0593357
	857	-1.79422	-0.464511	-1.05212	-0.488049	-1.74518	-2.21229	-0.659413	-1.52935
	858	-0.548946	0.0465461	0.183729	-0.278832	0.0420264	0.322227	-0.659413	-0.477912
	859	0.692683	-0.98394	-0.875887	-0.278832	-0.264338	1.24573	-0.00337017	-1.17827
	860	0.696333	0.505019	-0.946713	0.755469	0.198966	0.181258	-0.797012	0.290767
	861	-0.548946	0.160087	0.689001	-0.641528	0.132868	-1.46229	-1.78046	-1.17842
	862	0.696333	0.505019	0.183729	0.416473	0.811694	0.690789	-0.659413	0.156746
	863	0.696333	0.505019	0.183729	0.416473	0.811694	0.690789	-0.659413	0.156746
	864	-3.0395	-0.98394	1.41958	-1.99203	-0.661544	-0.907348	-0.659413	-0.193508
	865	0.296187	0.505019	1.05429	0.416473	0.811694	0.690789	-0.521814	2.32711
	866	0.696333	0.505019	0.183729	0.488109	0.129439	0.0489592	-0.659413	0.291591
	867	0.696333	0.505019	-0.581426	-0.196269	0.811694	0.690789	-0.659413	0.641845
	868	-0.548946	-0.98394	-0.216138	-1.54677	-0.264338	0.0489592	0.46163	-0.126834
	869	-0.949092	0.505019	-0.581426	-0.880647	-0.943164	-1.77114	0.260341	-0.828015
	870	1.94161	1.99398	1.41958	1.53972	1.51184	2.14233	-0.775928	0.573522
	871	-0.1488	-1.03652	-2.42795	-1.24788	-1.33694	-0.94293	-0.512216	0.373804
	872	-0.100309	-0.472883	-0.286964	0.552639	-0.654686	-0.760751	0.46163	0.924601
	873	-0.548946	-0.98394	-1.05212	-1.32569	-0.654686	-0.760751	0.46163	-0.896337
	874	-0.548946	-0.472883	1.41958	0.469134	1.58136	1.26424	-0.0135881	0.991275
	875	-0.945442	0.444063	1.05429	-1.40847	-1.73072	-1.84373	-0.659413	-1.46267
	876	-0.945442	0.444063	1.05429	-1.40847	-1.73072	-1.84373	-0.659413	-1.46267
	877	-0.548946	-0.464511	0.254556	-0.196269	-1.35483	-0.319602	-1.78046	-0.894689
	878	-0.548946	-0.98394	0.183729	-0.552579	0.50533	-0.319602	1.58267	-1.17827
	879	-1.79422	-0.464511	-1.34658	-1.13708	-1.36929	-1.32999	0.124011	0.290919
	880	0.299837	-0.01441	-0.652252	0.879767	0.111553	1.05935	0.853342	0.924601
	881	0.296187	0.505019	0.183729	-0.709134	0.811694	0.690789	0.789652	1.27568
	882	0.696333	0.505019	-0.581426	-0.963211	0.0454554	0.690789	1.44508	0.507
	883	0.696333	-0.98394	-0.581426	0.697326	0.129439	0.303725	1.25465	0.224245
	884	0.696333	0.505019	0.948884	0.416473	0.811694	0.690789	-0.659413	-0.828839
	885	0.696333	-0.01441	0.183729	0.077477	0.50533	0.436024	-0.659413	-0.54361
	886	-0.100309	-1.96184	-0.581426	-0.196269	-2.03708	-1.27028	-1.36766	-1.17827
	887	-0.993932	-0.01441	1.41958	-3.91993	-0.260909	0.436024	0.324032	-2.09666
	888	-1.79422	0.505019	0.654422	-0.879707	-0.946593	-0.592871	0.79925	-0.411238
	889	0.696333	0.505019	-0.181559	-0.0397132	0.0241399	0.0489592	1.19096	1.27568
	890	-0.548946	-0.98394	-0.181559	-1.41061	0.129439	0.436024	-1.12441	0.424939
	891	-0.548946	-0.00603834	0.654422	-0.963211	-0.278795	0.436024	-0.659413	1.27568
	892	0.696333	0.505019	0.254556	1.39263	0.198966	1.26424	-1.78046	-1.17925
	893	0.696333	-0.01441	-0.181559	1.53972	-0.194812	0.181258	-0.659413	0.925425
	894	1.54147	1.01608	1.41958	0.77989	0.895678	0.436024	0.926631	1.27568
	895	1.09648	-0.464511	0.289135	-0.278832	0.811694	0.823088	0.0603202	-0.410414
	896	-0.15245	0.0465461	1.05429	-0.278832	0.129439	0.181258	-0.267701	-1.17827
	897	-1.34559	-0.98394	0.183729	-1.21964	-1.33694	-1.01552	-0.659413	0.156898
	898	1.94161	1.99398	-0.181559	1.73163	1.20204	1.75526	0.46163	0.575171
	899	0.696333	0.505019	0.183729	0.844419	0.811694	0.690789	0.271827	-0.82719
	900	0.696333	0.505019	1.41958	0.772783	0.50533	0.436024	0.324032	0.992099
	901	0.696333	0.505019	1.41958	0.862453	2.27807	1.70118	-0.659413	1.6941
	902	0.299837	0.0465461	-1.05212	0.926982	0.0454554	0.945554	0.598609	-0.477761
	903	0.247696	-0.464511	0.183729	-0.196269	0.129439	0.436024	0.926631	0.925425
	904	0.296187	0.505019	0.948884	1.39263	0.12601	0.0489592	-1.38874	0.992099
	905	0.696333	0.505019	-0.686831	-0.231617	-0.96105	-0.574368	-0.331392	-1.17909
	906	0.247696	0.0465461	0.183729	-0.570613	0.421346	-0.392189	0.46163	0.507825
	907	0.299837	0.505019	-0.581426	0.416473	-0.176925	-0.205806	0.324032	-0.477088
	908	0.696333	0.505019	0.583596	0.351944	0.129439	0.436024	0.260341	0.925425
	909	0.296187	0.963492	0.549017	0.077477	0.50533	0.303725	1.05336	-0.194332
	910	0.696333	0.505019	0.654422	0.416473	0.435804	0.436024	-0.0561941	-0.0594877
	911	1.09648	1.48292	0.183729	0.705897	0.50533	0.322227	1.72027	2.39461
	912	0.296187	0.505019	0.183729	0.488109	0.811694	0.690789	-0.659413	0.992099
	913	-1.34559	-0.472883	-0.216138	-0.624215	-0.264338	-0.319602	-0.659413	0.224245
	914	0.296187	1.47455	1.01971	0.0893452	-0.264338	-0.574368	0.578145	-1.46185
	915	0.696333	-0.98394	0.183729	-0.998559	-0.654686	-0.319602	0.599229	-0.477088
	916	0.696333	0.505019	1.41958	1.4752	0.523216	0.436024	0.324032	1.34318
	917	-0.100309	1.02445	1.41958	1.4752	0.811694	0.690789	-0.659413	2.67819
	918	0.296187	0.505019	0.183729	-0.367782	0.811694	0.690789	-0.659413	-0.126682
	919	0.696333	0.0465461	0.654422	0.416473	-0.176925	-0.0735069	-0.659413	-0.828167
	920	0.696333	0.505019	-1.38283	-0.367782	0.811694	0.690789	-0.395702	-0.828167
	921	-0.548946	-0.472883	-0.581426	-0.196269	-0.96105	0.0489592	-0.659413	0.156746
	922	-0.548946	-0.98394	-1.05212	-0.196269	-0.654686	-0.760751	0.46163	-0.12601
	923	0.696333	0.505019	-1.05212	0.416473	0.435804	0.322227	-1.45244	0.992099
	924	-0.945442	0.505019	0.654422	-0.915995	-0.264338	-0.760751	-1.78046	0.290767
	925	-0.100309	-0.01441	1.05429	0.0601637	0.50533	0.067462	-0.659413	0.641845
	926	-1.74573	-0.922984	1.05429	0.149113	-0.176925	-0.94293	-1.78046	-0.828839
	927	0.299837	0.505019	0.183729	0.416473	0.811694	0.690789	0.524052	-0.12601
	928	-0.100309	0.505019	0.948884	0.982	1.28946	1.37803	2.31201	-1.17827
	929	-0.100309	-0.00603834	1.41958	0.316596	0.114982	0.322227	0.0699184	-0.759844
	Correlations
		BRAND TRUST	CUSTOMER _SATISFACTION	LIFE STYLE	PRODUCT _ATTRIBUTE	PURCHASE INTENTION	PURCHASE_BEHAVIOR	RELIGIOSITY	SUBJECTIVE NORM
	BRAND TRUST	1	0.605921	0.205079	0.501711	0.57016	0.582753	0.218081	0.405366
	CUSTOMER _SATISFACTION	0.605921	1	0.274633	0.49901	0.587852	0.591057	0.110518	0.421652
	LIFE STYLE	0.205079	0.274633	1	0.236728	0.319681	0.299689	0.0599485	0.135484
	PRODUCT _ATTRIBUTE	0.501711	0.49901	0.236728	1	0.505092	0.491101	0.0967799	0.449412
	PURCHASE INTENTION	0.57016	0.587852	0.319681	0.505092	1	0.756968	0.249933	0.457377
	PURCHASE_BEHAVIOR	0.582753	0.591057	0.299689	0.491101	0.756968	1	0.201163	0.428232
	RELIGIOSITY	0.218081	0.110518	0.0599485	0.0967799	0.249933	0.201163	1	0.211719
	SUBJECTIVE NORM	0.405366	0.421652	0.135484	0.449412	0.457377	0.428232	0.211719	1
	Covariances
		BRAND TRUST	CUSTOMER _SATISFACTION	LIFE STYLE	PRODUCT _ATTRIBUTE	PURCHASE INTENTION	PURCHASE_BEHAVIOR	RELIGIOSITY	SUBJECTIVE NORM
	BRAND TRUST	1	0.605921	0.205079	0.501711	0.57016	0.582753	0.218081	0.405366
	CUSTOMER _SATISFACTION	0.605921	1	0.274633	0.49901	0.587852	0.591057	0.110518	0.421652
	LIFE STYLE	0.205079	0.274633	1	0.236728	0.319681	0.299689	0.0599485	0.135484
	PRODUCT _ATTRIBUTE	0.501711	0.49901	0.236728	1	0.505092	0.491101	0.0967799	0.449412
	PURCHASE INTENTION	0.57016	0.587852	0.319681	0.505092	1	0.756968	0.249933	0.457377
	PURCHASE_BEHAVIOR	0.582753	0.591057	0.299689	0.491101	0.756968	1	0.201163	0.428232
	RELIGIOSITY	0.218081	0.110518	0.0599485	0.0967799	0.249933	0.201163	1	0.211719
	SUBJECTIVE NORM	0.405366	0.421652	0.135484	0.449412	0.457377	0.428232	0.211719	1
	Descriptives
		Mean	Median	Observed min	Observed max	Standard deviation	Excess kurtosis	Skewness	Number of observations used	Cramér-von Mises test statistic	Cramér-von Mises p value
	BRAND TRUST	4.56624e-17	-0.100309	-3.0395	1.94161	1	0.466996	-0.369299	930	2.14824	7.37e-10
	CUSTOMER _SATISFACTION	3.15459e-17	0.0465461	-3.96186	1.99398	1	1.08513	-0.510378	930	4.77479	7.37e-10
	LIFE STYLE	-1.16991e-16	0.183729	-3.52381	1.41958	1	0.315067	-0.65522	930	1.61249	7.37e-10
	PRODUCT _ATTRIBUTE	-5.65856e-17	0.0601637	-4.59792	2.08794	1	2.33759	-0.85103	930	1.06652	9.10745e-10
	PURCHASE INTENTION	-2.02646e-17	0.111553	-3.58745	2.27807	1	0.730202	-0.246313	930	0.696509	6.69135e-08
	PURCHASE_BEHAVIOR	-1.85276e-16	0.181258	-3.66383	2.14233	1	1.15491	-0.50687	930	1.15689	7.37e-10
	RELIGIOSITY	-1.81754e-17	-0.00398996	-1.78046	2.70372	1	-0.451399	0.0984252	930	0.570151	6.4967e-07
	SUBJECTIVE NORM	-1.61758e-16	0.00801061	-2.93186	2.67819	1	0.0515907	-0.103907	930	0.376215	4.72474e-05
	Residuals
	Outer model scores
	Case index	BT1	BT2	BT3	CUS1	CUS2	CUS3	LIFE1	LIFE2	LIFE3	PA1	PA2	PA3	PA4	PA5	PB1	PB2	PB3	PB4	PI1	PI2	PI3	PI4	REL1	REL2	REL3	REL4	SN1	SN2	SN3	SN4
	0	0.186945	-0.120651	-0.0569876	-0.521964	-0.389277	0.808278	-0.791285	0.492226	0.388523	0.457817	-0.885348	-0.126384	0.329544	0.138703	0.315891	0.653025	-0.443776	-0.476213	-0.28194	-0.561025	0.633601	0.165229	0.0345563	0.0441696	0.379107	-1.19482	-1.34016	0.543884	0.149186	0.316499
	1	-0.581103	0.24398	0.303841	-0.0203477	0.067837	-0.0394719	0.542465	-0.269895	-0.32568	0.704512	-2.00951	0.148501	0.534461	0.358037	0.666977	-0.182485	-0.186028	-0.157647	-0.520612	-0.802771	0.383056	0.97784	-0.299226	0.754935	-0.141528	-0.366798	-1.0916	-0.165069	0.387006	0.603232
	2	0.0602523	-1.07524	0.983543	-0.0830361	0.0420795	0.0396509	-1.04402	0.550257	0.599731	-0.860275	-1.39942	0.934284	0.156352	0.985023	-2.564	0.660195	0.680634	0.687587	-0.108696	0.792614	0.815464	-1.72769	-0.425598	-0.286452	-0.268651	2.3027	-0.344732	-0.365944	-1.01065	1.46478
	3	-0.280883	-0.37768	0.626006	-0.0830361	0.0420795	0.0396509	-0.187594	0.125673	0.0842237	-0.58321	0.177862	0.00448449	0.386496	0.127279	0.582497	-0.280785	-0.0686007	-0.110314	0.0248297	-0.250304	-0.155863	0.435274	0.836278	-0.00546969	-0.802974	0.182012	0.31476	0.133489	-0.235912	-0.147803
	4	0.146029	-0.0447567	-0.0923587	-0.0830361	0.0420795	0.0396509	-0.187594	0.125673	0.0842237	0.29249	-0.0464613	-0.284439	0.171114	-0.103257	0.582497	-0.280785	-0.0686007	-0.110314	0.0248297	-0.250304	-0.155863	0.435274	-0.0513234	-0.00845276	0.2465	-0.527995	-0.5127	0.338686	-0.0433629	0.0843479
	5	0.146029	-0.0447567	-0.0923587	-0.0830361	0.0420795	0.0396509	-0.187594	0.125673	0.0842237	-0.608933	0.155608	-0.0241782	-0.598751	1.20849	0.549812	0.973096	-1.23163	-0.155172	0.0248297	-0.250304	-0.155863	0.435274	0.0879317	1.08204	-0.63081	-0.604613	0.31476	0.133489	-0.235912	-0.147803
	6	1.30007	-0.000569851	-1.20692	-0.972072	0.466484	0.486516	-0.313963	0.154689	0.189827	0.105878	-0.207905	-0.492375	0.979986	-0.269171	-0.948512	0.238855	0.247303	0.26497	0.263501	-0.00855793	0.0946821	-0.377337	-0.129067	-0.963922	1.09325	-0.778193	0.31476	0.133489	-0.235912	-0.147803
	7	0.146029	-0.0447567	-0.0923587	-0.0830361	0.0420795	0.0396509	-0.187594	0.125673	0.0842237	0.29249	-0.0464613	-0.284439	0.171114	-0.103257	-0.225247	-0.0701152	0.148065	0.100995	0.263501	-0.00855793	0.0946821	-0.377337	-0.223083	-0.113697	-0.0187149	0.805648	-0.250315	-0.269674	1.19192	-0.594747
	8	0.0602523	-1.07524	0.983543	-0.0830361	0.0420795	0.0396509	0.416096	-0.240879	-0.220076	0.665713	0.276425	0.131432	-1.44663	0.228572	1.03916	0.344055	-0.543014	-0.640188	-0.274563	-0.513122	-0.318696	1.23079	-0.231219	0.789149	-0.998074	1.72267	-0.795237	0.137105	0.670553	-0.139124
	9	0.105113	0.031138	-0.12773	-0.0830361	0.0420795	0.0396509	-0.187594	0.125673	0.0842237	-0.271784	0.447285	-0.887029	0.64518	0.404164	0.582497	-0.280785	-0.0686007	-0.110314	0.0248297	-0.250304	-0.155863	0.435274	-0.167959	-0.128584	0.129171	0.302234	-0.498879	0.439279	0.954101	-0.88148
	10	0.532026	0.364062	-0.846095	-0.972072	0.466484	0.486516	0.226978	-0.605941	0.296731	0.206683	1.21689	-0.380051	-1.82792	0.924534	-0.00250872	0.234655	0.461508	-0.74992	-0.10399	-0.340352	0.971858	-0.664476	0.535	-0.279948	-0.181085	-0.246995	-0.264135	-0.370267	0.194457	0.371081
	11	-0.622019	0.319875	0.26847	-0.0830361	0.0420795	0.0396509	-0.187594	0.125673	0.0842237	1.0691	-0.35651	0.554749	-0.126577	-1.52597	0.582497	-0.280785	-0.0686007	-0.110314	0.0248297	-0.250304	-0.155863	0.435274	-0.329982	0.687426	-0.126249	-0.20339	0.31476	0.133489	-0.235912	-0.147803
	12	0.146029	-0.0447567	-0.0923587	0.304383	-0.839439	0.440536	-0.475798	0.828272	-0.233887	-0.396598	0.339305	0.21242	-0.422376	0.293194	-0.342412	1.08547	-0.897541	0.10347	-0.101319	0.840517	-0.136833	-0.662124	-0.145339	0.841772	-0.865466	1.05585	0.314175	-0.829504	0.819648	-0.148478
	13	-0.280883	-0.37768	0.626006	-0.0830361	0.0420795	0.0396509	0.542465	-0.269895	-0.32568	-0.336515	-0.946298	0.279369	0.591412	0.346613	1.49582	0.968896	-1.01743	-1.17006	0.635699	-0.80973	-0.6261	0.973012	-0.0756918	0.0739436	0.0833342	-0.187989	0.577145	-0.474872	0.999372	-0.826898
	14	0.105113	0.031138	-0.12773	-0.145724	0.016322	0.118774	1.77713	0.0356448	-1.8748	-0.458396	0.285842	-1.09496	1.45405	0.23825	0.498018	-0.379085	0.0488265	-0.0629799	-0.0358918	-0.271377	-0.068151	0.41818	0.311466	0.401044	-0.405948	-0.425804	-0.795237	0.137105	0.670553	-0.139124
	15	0.186945	-0.120651	-0.0569876	-0.0203477	0.067837	-0.0394719	0.704301	-0.943478	0.0980349	0.141953	-0.176695	0.786347	-1.88169	0.866982	-1.6395	1.92518	-1.36949	0.799794	1.11571	0.854631	-1.2337	-0.649858	-0.223083	-0.113697	-0.0187149	0.805648	0.0661954	0.842442	-0.473732	-0.434536
	16	-0.280883	-0.37768	0.626006	-0.0830361	0.0420795	0.0396509	0.542465	-0.269895	-0.32568	1.56714	0.074356	-0.128829	-0.676764	-1.08317	-1.03299	0.140555	0.36473	0.312303	0.20278	-0.0296309	0.182394	-0.394431	0.311466	0.401044	-0.405948	-0.425804	-0.498879	0.439279	0.954101	-0.88148
	17	-0.195106	0.652799	-0.449895	-0.0830361	0.0420795	0.0396509	0.254261	0.432703	-0.643791	0.457817	-0.885348	-0.126384	0.329544	0.138703	-0.714591	0.558925	-0.540554	0.586011	0.562894	0.254261	0.257515	-1.17285	0.473489	-0.414966	-0.150527	0.0798203	-0.795237	0.137105	0.670553	-0.139124
	18	0.146029	-0.0447567	-0.0923587	-0.0830361	0.0420795	0.0396509	-0.313963	0.154689	0.189827	0.691437	0.298679	0.160095	-0.461383	-0.852638	-0.225247	-0.0701152	0.148065	0.100995	0.0248297	-0.250304	-0.155863	0.435274	-0.0205678	0.0590566	0.231221	-0.691403	0.529936	-0.523007	-0.101915	0.202866
	19	0.146029	-0.0447567	-0.0923587	0.743311	-0.408083	-0.328091	0.10061	-0.576925	0.402335	0.0624323	-0.601158	0.723903	-0.0410846	-0.402768	-0.576333	0.765395	-0.109683	-0.217571	-0.408089	0.529795	0.652631	-0.932169	0.311466	0.401044	-0.405948	-0.425804	-0.0483741	-0.0637699	-0.727106	0.722425
	20	0.832246	-0.257599	-0.523929	1.18224	0.0232742	-1.09672	-0.187594	0.125673	0.0842237	0.816251	0.406659	-0.939354	0.606174	-0.741667	2.83677	-1.10939	-0.483743	-0.649572	0.142058	-0.0507038	0.270106	-0.411526	-0.106447	0.00643425	0.0986133	-0.0245813	0.247399	-0.724588	0.612001	-0.0206053
	21	-0.280883	-0.37768	0.626006	-0.0830361	0.0420795	0.0396509	-0.566699	0.212721	0.401034	-0.484119	0.263588	-1.12363	0.468805	1.31946	0.114247	1.71031	-1.37195	-0.426404	-0.704811	1.44785	-0.618893	-0.134301	0.535	-0.279948	-0.181085	-0.246995	0.811889	-1.28442	0.239728	0.425663
	22	0.528081	-0.818207	0.300549	-0.521964	-0.389277	0.808278	-0.475798	0.828272	-0.233887	0.211122	0.238812	-0.401268	0.124628	-0.0806308	-0.447985	-0.374885	-0.165379	0.95191	0.866993	-0.615887	0.576742	-0.90516	-0.167959	-0.128584	0.129171	0.302234	1.63935	-1.48962	0.0471794	0.193512
	23	-0.195106	0.652799	-0.449895	-0.0203477	0.067837	-0.0394719	-1.20586	1.22384	0.176016	-0.58321	0.177862	0.00448449	0.386496	0.127279	0.582497	-0.280785	-0.0686007	-0.110314	0.38965	-1.09938	0.0756523	0.720062	-0.0513234	-0.00845276	0.2465	-0.527995	-0.547258	-1.53484	1.96393	0.146935
	24	-0.280883	-0.37768	0.626006	-0.0830361	0.0420795	0.0396509	0.542465	-0.269895	-0.32568	-1.24657	0.585882	0.530007	0.778253	-0.55748	0.805236	0.0239851	0.244843	-0.961229	0.0248297	-0.250304	-0.155863	0.435274	0.342222	0.468553	-0.421227	-0.589212	-0.843031	-0.874023	0.624826	0.889965
	25	-0.622019	0.319875	0.26847	-0.0830361	0.0420795	0.0396509	0.542465	-0.269895	-0.32568	-0.458396	0.285842	-1.09496	1.45405	0.23825	-0.576333	0.765395	-0.109683	-0.217571	-0.10399	-0.340352	0.971858	-0.664476	0.397346	0.453666	-0.27334	-1.09263	0.31476	0.133489	-0.235912	-0.147803
	26	0.146029	-0.0447567	-0.0923587	-0.0830361	0.0420795	0.0396509	-0.791285	0.492226	0.388523	-1.67124	0.218488	0.0568098	0.425502	1.27311	-0.225247	-0.0701152	0.148065	0.100995	-0.279269	0.619844	-0.47509	0.167581	-0.167959	-0.128584	0.129171	0.302234	-0.499464	-0.523713	2.00966	-0.882155
	27	0.146029	-0.0447567	-0.0923587	-0.0830361	0.0420795	0.0396509	-0.187594	0.125673	0.0842237	-0.58321	0.177862	0.00448449	0.386496	0.127279	0.582497	-0.280785	-0.0686007	-0.110314	0.0248297	-0.250304	-0.155863	0.435274	-0.167959	-0.128584	0.129171	0.302234	0.31476	0.133489	-0.235912	-0.147803
	28	0.873162	-0.333494	-0.488558	-1.03476	0.440726	0.565638	0.731583	0.095167	-0.842487	-0.362238	-0.968552	0.250707	-0.393835	1.42782	0.45415	0.859495	-0.0129052	-1.27979	-0.10399	-0.340352	0.971858	-0.664476	0.836278	-0.00546969	-0.802974	0.182012	-0.263551	0.592726	-0.861103	0.371756
	29	-0.581103	0.24398	0.303841	-0.0830361	0.0420795	0.0396509	-0.791285	0.492226	0.388523	0.644429	-0.723905	0.0815521	-0.479327	0.304618	-1.84074	0.351225	0.581396	0.523612	0.129976	1.03436	1.06601	-2.5403	-0.214947	-1.01654	0.960644	-0.111372	-0.264135	-0.370267	0.194457	0.371081
	30	0.146029	-0.0447567	-0.0923587	-0.0830361	0.0420795	0.0396509	0.226978	-0.605941	0.296731	0.921494	0.853375	-0.848248	-0.249184	-0.553127	0.889715	0.122285	0.127416	-1.00856	0.0248297	-0.250304	-0.155863	0.435274	-0.692771	0.277929	0.526198	-0.305581	-1.09101	0.797923	-0.668554	0.603907
	31	0.446249	-0.666417	0.229807	0.304383	-0.839439	0.440536	-0.187594	0.125673	0.0842237	0.29249	-0.0464613	-0.284439	0.171114	-0.103257	-1.03299	0.140555	0.36473	0.312303	-0.0358918	-0.271377	-0.068151	0.41818	-0.137203	-0.0610751	0.113892	0.138827	0.280787	-0.777046	0.715824	-0.0845416
	32	0.146029	-0.0447567	-0.0923587	-0.0203477	0.067837	-0.0394719	-0.0612258	0.0966573	-0.0213799	0.397734	0.400255	-0.193333	-0.684244	0.0852837	0.666977	-0.182485	-0.186028	-0.157647	0.0855512	-0.229231	-0.243575	0.452369	-0.106447	0.00643425	0.0986133	-0.0245813	0.597297	0.33507	-0.949828	0.0756686
	33	0.832246	-0.257599	-0.523929	0.743311	-0.408083	-0.328091	0.416096	-0.240879	-0.220076	-0.271784	0.447285	-0.887029	0.64518	0.404164	1.03916	0.344055	-0.543014	-0.640188	0.635699	-0.80973	-0.6261	0.973012	-0.0756918	0.0739436	0.0833342	-0.187989	0.234163	0.137811	-1.44102	0.945897
	34	0.105113	0.031138	-0.12773	-0.145724	0.016322	0.118774	-0.313963	0.154689	0.189827	0.850611	-0.901198	-0.901068	0.634715	0.392962	0.498018	-0.379085	0.0488265	-0.0629799	-0.0358918	-0.271377	-0.068151	0.41818	-0.137203	-0.0610751	0.113892	0.138827	-0.5127	0.338686	-0.0433629	0.0843479
	35	-0.280883	-0.37768	0.626006	-0.0830361	0.0420795	0.0396509	0.731583	0.095167	-0.842487	-0.209986	0.500748	0.420356	-1.23125	0.459108	1.05034	0.359356	-1.64432	0.531768	0.574977	-0.830803	-0.538388	0.955917	-0.329982	0.687426	-0.126249	-0.20339	-0.263551	0.592726	-0.861103	0.371756
	36	0.146029	-0.0447567	-0.0923587	-0.0830361	0.0420795	0.0396509	-0.187594	0.125673	0.0842237	-0.370875	0.361559	0.241083	0.562871	-0.788016	0.582497	-0.280785	-0.0686007	-0.110314	0.328928	-1.12045	0.163364	0.702967	0.194831	0.280912	-0.523276	0.404426	0.281957	1.14894	-1.3953	-0.083192
	37	0.446249	-0.666417	0.229807	-0.0830361	0.0420795	0.0396509	-0.440331	0.183705	0.295431	0.214684	0.868142	0.893553	-0.878497	-1.37148	-1.03299	0.140555	0.36473	0.312303	0.20278	-0.0296309	0.182394	-0.394431	-0.0756918	0.0739436	0.0833342	-0.187989	0.530521	0.439986	-1.15748	0.203541
	38	0.146029	-0.0447567	-0.0923587	-0.0830361	0.0420795	0.0396509	-0.187594	0.125673	0.0842237	0.29249	-0.0464613	-0.284439	0.171114	-0.103257	0.582497	-0.280785	-0.0686007	-0.110314	0.0248297	-0.250304	-0.155863	0.435274	-0.137203	-0.0610751	0.113892	0.138827	0.0328074	0.8949	-0.577555	-0.3706
	39	0.0602523	-1.07524	0.983543	-0.0830361	0.0420795	0.0396509	1.14616	-0.636447	-0.629979	-0.396598	0.339305	0.21242	-0.422376	0.293194	-0.799071	0.460625	-0.423127	0.633344	0.20278	-0.0296309	0.182394	-0.394431	-0.0756918	0.0739436	0.0833342	-0.187989	-0.0483741	-0.0637699	-0.727106	0.722425
	40	-0.280883	-0.37768	0.626006	-0.0830361	0.0420795	0.0396509	-0.0612258	0.0966573	-0.0213799	0.691437	0.298679	0.160095	-0.461383	-0.852638	1.12364	0.442356	-0.660441	-0.687522	0.0248297	-0.250304	-0.155863	0.435274	-0.0756918	0.0739436	0.0833342	-0.187989	0.578315	1.45111	-1.11175	-0.825548
	41	-0.236022	0.728693	-0.485266	0.355892	0.473436	-0.728976	0.10061	-0.576925	0.402335	0.0624323	-0.601158	0.723903	-0.0410846	-0.402768	-0.00250872	0.234655	0.461508	-0.74992	-0.646761	0.28805	0.402086	-0.119558	-0.662016	0.345438	0.510919	-0.468989	0.779086	-0.268968	-0.919655	0.490274
	42	-0.622019	0.319875	0.26847	-0.0830361	0.0420795	0.0396509	1.46164	-0.300401	-1.25239	0.373858	-0.331734	-0.16761	0.2176	-0.125883	-0.225247	-0.0701152	0.148065	0.100995	-0.0358918	-0.271377	-0.068151	0.41818	-0.555117	-0.455685	0.618453	0.540049	0.0328074	0.8949	-0.577555	-0.3706
	43	0.186945	-0.120651	-0.0569876	0.805999	-0.382325	-0.407214	0.226978	-0.605941	0.296731	-1.29358	-0.436702	0.451464	0.760308	0.599775	0.465332	0.874796	-1.11421	-0.107839	0.266173	1.17231	-1.01401	-0.374985	-0.106447	0.00643425	0.0986133	-0.0245813	-0.249145	1.65631	-0.919199	-0.593397
	44	0.146029	-0.0447567	-0.0923587	-0.0830361	0.0420795	0.0396509	-0.187594	0.125673	0.0842237	-0.58321	0.177862	0.00448449	0.386496	0.127279	-0.225247	-0.0701152	0.148065	0.100995	0.0248297	-0.250304	-0.155863	0.435274	0.27911	-1.49057	0.578896	0.659852	-1.34016	0.543884	0.149186	0.316499
	45	0.832246	-0.257599	-0.523929	-0.145724	0.016322	0.118774	1.14616	-0.636447	-0.629979	-1.10697	-0.275259	0.6594	-0.0485638	0.765689	-0.225247	-0.0701152	0.148065	0.100995	-0.646761	0.28805	0.402086	-0.119558	-0.106447	0.00643425	0.0986133	-0.0245813	-0.5127	0.338686	-0.0433629	0.0843479
	46	0.0641976	0.107033	-0.163101	0.680623	-0.43384	-0.248968	-0.440331	0.183705	0.295431	0.373858	-0.331734	-0.16761	0.2176	-0.125883	0.329058	-0.575685	0.283681	0.0316875	1.66319	-0.906738	-0.507535	-0.131566	0.565756	-0.212438	-0.196364	-0.410403	1.07544	0.0332068	-0.636108	-0.252082
	47	-1.39007	0.684506	0.629298	-1.86111	0.890889	0.933381	0.388814	-1.27952	0.720446	0.665713	0.276425	0.131432	-1.44663	0.228572	-0.320909	-0.183716	1.36679	-1.02363	1.48257	-2.30828	0.262899	0.695787	-0.786787	1.12815	-0.585768	1.27826	-0.250315	-0.269674	1.19192	-0.594747
	48	-0.622019	0.319875	0.26847	-0.0830361	0.0420795	0.0396509	0.542465	-0.269895	-0.32568	-0.396598	0.339305	0.21242	-0.422376	0.293194	0.582497	-0.280785	-0.0686007	-0.110314	0.0248297	-0.250304	-0.155863	0.435274	-0.0513234	-0.00845276	0.2465	-0.527995	-1.34016	0.543884	0.149186	0.316499
	49	0.446249	-0.666417	0.229807	-0.0830361	0.0420795	0.0396509	-0.0612258	0.0966573	-0.0213799	-0.140817	0.916255	-0.76726	0.77507	-0.488505	0.582497	-0.280785	-0.0686007	-0.110314	0.3316	0.0604177	-0.945327	0.705319	0.72938	0.795653	-0.910509	-0.827027	1.40577	1.24592	-1.3043	-1.0577
	50	0.0602523	-1.07524	0.983543	0.355892	0.473436	-0.728976	0.542465	-0.269895	-0.32568	0.29249	-0.0464613	-0.284439	0.171114	-0.103257	1.03916	0.344055	-0.543014	-0.640188	-0.646761	0.28805	0.402086	-0.119558	1.17645	-0.566329	-0.460784	-0.469409	0.578315	1.45111	-1.11175	-0.825548
	51	-0.622019	0.319875	0.26847	-0.0830361	0.0420795	0.0396509	-0.791285	0.492226	0.388523	0.610069	0.583952	0.0432658	-0.507868	-0.830012	0.582497	-0.280785	-0.0686007	-0.110314	0.0248297	-0.250304	-0.155863	0.435274	-0.253838	-0.181207	-0.00343586	0.969056	-0.0155711	-1.07922	0.432277	0.657814
	52	0.186945	-0.120651	-0.0569876	-0.0203477	0.067837	-0.0394719	0.542465	-0.269895	-0.32568	-0.477966	0.624578	0.0955912	-0.468862	0.31582	0.666977	-0.182485	-0.186028	-0.157647	0.0855512	-0.229231	-0.243575	0.452369	-0.407726	-0.268044	0.720502	-0.453588	-0.216927	-0.322132	1.29574	-0.658683
	53	1.2143	-1.03105	-0.131022	-0.0830361	0.0420795	0.0396509	-0.187594	0.125673	0.0842237	-0.396598	0.339305	0.21242	-0.422376	0.293194	-1.03299	0.140555	0.36473	0.312303	0.806272	-0.63696	0.664454	-0.922254	-0.477373	0.499785	-0.228298	0.790247	0.563324	-0.575465	0.00190822	0.13893
	54	0.186945	-0.120651	-0.0569876	-0.0203477	0.067837	-0.0394719	0.226978	-0.605941	0.296731	0.211122	0.238812	-0.401268	0.124628	-0.0806308	0.666977	-0.182485	-0.186028	-0.157647	0.0855512	-0.229231	-0.243575	0.452369	-0.0205678	0.0590566	0.231221	-0.691403	1.35681	-1.6912	0.761096	-0.0299594
	55	-0.280883	-0.37768	0.626006	-0.0830361	0.0420795	0.0396509	-0.214876	-0.912971	1.02475	-0.58321	0.177862	0.00448449	0.386496	0.127279	-0.342412	1.08547	-0.897541	0.10347	1.11304	-0.326238	-0.12501	-0.65221	-0.106447	0.00643425	0.0986133	-0.0245813	-0.250315	-0.269674	1.19192	-0.594747
	56	0.105113	0.031138	-0.12773	-0.0830361	0.0420795	0.0396509	-0.0612258	0.0966573	-0.0213799	0.211122	0.238812	-0.401268	0.124628	-0.0806308	0.582497	-0.280785	-0.0686007	-0.110314	0.0248297	-0.250304	-0.155863	0.435274	0.342222	0.468553	-0.421227	-0.589212	-0.747444	1.14823	0.716281	-1.16821
	57	-0.963155	1.01743	-0.0890668	-0.0203477	0.067837	-0.0394719	0.416096	-0.240879	-0.220076	-1.35367	0.848901	0.384515	-0.25348	0.546355	-1.75626	0.449525	0.463968	0.476278	-0.581334	-0.823844	0.470768	0.960746	-0.0756918	0.0739436	0.0833342	-0.187989	0.563909	0.387528	-1.05365	0.139605
	58	-1.39007	0.684506	0.629298	-0.0830361	0.0420795	0.0396509	-0.475798	0.828272	-0.233887	-0.58321	0.177862	0.00448449	0.386496	0.127279	-0.532465	-0.473185	-0.0479518	0.999244	0.0248297	-0.250304	-0.155863	0.435274	-1.00379	-0.917804	1.13829	1.10468	-0.546673	-0.571848	0.908373	0.147609
	59	0.146029	-0.0447567	-0.0923587	-0.0830361	0.0420795	0.0396509	-0.0612258	0.0966573	-0.0213799	0.29249	-0.0464613	-0.284439	0.171114	-0.103257	-1.03299	0.140555	0.36473	0.312303	-0.108696	0.792614	0.815464	-1.72769	0.28071	0.333534	-0.390669	-0.262396	0.31476	0.133489	-0.235912	-0.147803
	60	-0.622019	0.319875	0.26847	-0.0830361	0.0420795	0.0396509	-0.440331	0.183705	0.295431	0.29249	-0.0464613	-0.284439	0.171114	-0.103257	-1.38408	0.976065	0.106982	-0.00626222	0.20278	-0.0296309	0.182394	-0.394431	-0.137203	-0.0610751	0.113892	0.138827	0.563324	-0.575465	0.00190822	0.13893
	61	0.832246	-0.257599	-0.523929	-1.08627	-0.872149	1.73515	1.46164	-0.300401	-1.25239	-1.74041	-0.19702	1.24443	-1.58082	2.22072	0.889715	0.122285	0.127416	-1.00856	0.026864	-2.56414	1.10922	1.49613	-2.76451	0.949433	1.26324	1.3553	1.73494	0.53264	0.138635	-1.86467
	62	-1.39007	0.684506	0.629298	-1.42218	1.32225	0.164753	-0.313963	0.154689	0.189827	-1.40326	0.0946577	0.381575	-0.336884	1.4164	-0.364776	1.05487	1.30506	-2.24044	0.3316	0.0604177	-0.945327	0.705319	-0.585872	-0.523194	0.633732	0.703457	1.10883	-0.0192511	-0.532284	-0.316018
	63	0.146029	-0.0447567	-0.0923587	0.41858	0.499194	-0.808099	0.731583	0.095167	-0.842487	0.479102	0.114982	-0.0765035	-0.637758	0.0626578	-0.799071	0.460625	-0.423127	0.633344	-0.0405975	0.86159	-0.224545	-0.64503	-0.192327	-0.0461881	-0.033994	0.64224	-0.264135	-0.370267	0.194457	0.371081
	64	0.105113	0.031138	-0.12773	0.743311	-0.408083	-0.328091	-1.04402	0.550257	0.599731	-0.149903	-0.784855	0.487305	-0.21746	0.512528	0.498018	-0.379085	0.0488265	-0.0629799	0.574977	-0.830803	-0.538388	0.955917	-0.106447	0.00643425	0.0986133	-0.0245813	-0.296938	0.645184	-0.964926	0.435692
	65	0.146029	-0.0447567	-0.0923587	-0.0830361	0.0420795	0.0396509	0.10061	-0.576925	0.402335	-0.58321	0.177862	0.00448449	0.386496	0.127279	0.582497	-0.280785	-0.0686007	-0.110314	0.0248297	-0.250304	-0.155863	0.435274	0.387609	-0.467589	-0.283134	0.746642	0.0322225	-0.0680926	0.478005	-0.371275
	66	0.105113	0.031138	-0.12773	0.743311	-0.408083	-0.328091	-0.313963	0.154689	0.189827	-0.396598	0.339305	0.21242	-0.422376	0.293194	-0.342412	1.08547	-0.897541	0.10347	-0.101319	0.840517	-0.136833	-0.662124	-0.106447	0.00643425	0.0986133	-0.0245813	0.529936	-0.523007	-0.101915	0.202866
	67	-0.622019	0.319875	0.26847	-0.0830361	0.0420795	0.0396509	-0.728535	0.886303	-0.0226802	-0.171188	-1.78518	0.437425	0.749842	0.588573	-1.03299	0.140555	0.36473	0.312303	-1.79569	0.342911	0.458945	0.950831	-0.97143	0.973807	0.15345	0.0190241	-1.34016	0.543884	0.149186	0.316499
	68	0.146029	-0.0447567	-0.0923587	0.355892	0.473436	-0.728976	-0.187594	0.125673	0.0842237	-1.45891	0.402185	0.293408	0.601878	0.357815	1.30576	-0.589755	-0.167839	-0.274288	-0.274563	-0.513122	-0.318696	1.23079	-0.167959	-0.128584	0.129171	0.302234	0.563324	-0.575465	0.00190822	0.13893
	69	0.105113	0.031138	-0.12773	-0.584653	-0.415035	0.887401	1.30799	-1.31003	-0.206265	0.249044	-0.439714	0.931839	-0.849956	-0.236853	-0.810253	0.445325	0.678174	-0.538612	-0.101319	0.840517	-0.136833	-0.662124	-0.137203	-0.0610751	0.113892	0.138827	-0.297523	-0.317809	0.0906334	0.435017
	70	0.446249	-0.666417	0.229807	0.355892	0.473436	-0.728976	-0.602167	0.857288	-0.128284	0.214684	0.868142	0.893553	-0.878497	-1.37148	1.03916	0.344055	-0.543014	-0.640188	-0.885432	0.0463039	0.151541	0.693053	0.535	-0.279948	-0.181085	-0.246995	-1.07777	-0.0644763	1.38447	-0.362596
	71	0.105113	0.031138	-0.12773	-0.0830361	0.0420795	0.0396509	-0.503081	-0.210373	0.706634	0.0200715	1.05544	-0.587987	-1.01905	0.758619	0.582497	-0.280785	-0.0686007	-0.110314	0.0248297	-0.250304	-0.155863	0.435274	0.72938	0.795653	-0.910509	-0.827027	-0.747444	1.14823	0.716281	-1.16821
	72	-1.04893	-0.0130489	0.986835	-0.0830361	0.0420795	0.0396509	-0.313963	0.154689	0.189827	-0.15854	0.545256	0.477681	0.739246	-1.70331	0.582497	-0.280785	-0.0686007	-0.110314	0.0248297	-0.250304	-0.155863	0.435274	-0.339718	-0.233829	-0.136043	1.63588	0.0328074	0.8949	-0.577555	-0.3706
	73	-1.39007	0.684506	0.629298	0.304383	-0.839439	0.440536	0.289728	-0.211863	-0.114473	1.16354	-2.94997	0.659984	0.915752	-0.337924	-1.84074	0.351225	0.581396	0.523612	-0.408089	0.529795	0.652631	-0.932169	-0.137203	-0.0610751	0.113892	0.138827	-0.579476	0.443602	-0.25101	0.21222
	74	0.186945	-0.120651	-0.0569876	0.805999	-0.382325	-0.407214	-0.187594	0.125673	0.0842237	1.16354	-2.94997	0.659984	0.915752	-0.337924	-1.84074	0.351225	0.581396	0.523612	-0.408089	0.529795	0.652631	-0.932169	-0.477373	0.499785	-0.228298	0.790247	-0.283118	0.745777	0.0325374	-0.530135
	75	0.446249	-0.666417	0.229807	-0.0830361	0.0420795	0.0396509	1.48892	0.738243	-2.19291	0.626706	-1.0949	1.32649	-0.515151	-0.910189	-1.39526	0.960765	1.20828	-1.17822	0.750893	1.70371	-1.46522	-0.934646	1.28495	0.456649	-1.32281	-0.382619	-0.593881	-0.619983	-0.192914	1.17737
	76	0.146029	-0.0447567	-0.0923587	-0.0830361	0.0420795	0.0396509	-0.124845	0.519751	-0.32698	-0.396598	0.339305	0.21242	-0.422376	0.293194	-0.799071	0.460625	-0.423127	0.633344	0.5676	-0.878706	0.413909	-0.109643	0.194831	0.280912	-0.523276	0.404426	-0.00116548	-0.0156348	0.374181	-0.307339
	77	-0.622019	0.319875	0.26847	-0.0830361	0.0420795	0.0396509	0.542465	-0.269895	-0.32568	-0.58321	0.177862	0.00448449	0.386496	0.127279	0.582497	-0.280785	-0.0686007	-0.110314	0.328928	-1.12045	0.163364	0.702967	-0.0205678	0.0590566	0.231221	-0.691403	0.563324	-0.575465	0.00190822	0.13893
	78	0.149974	1.13751	-1.239	0.355892	0.473436	-0.728976	-0.0612258	0.0966573	-0.0213799	0.399581	-0.30948	-0.138948	1.20285	-1.20709	-0.0319388	-1.08693	-0.460634	1.68618	-1.3764	1.9862	-0.0609445	-0.689133	0.565756	-0.212438	-0.196364	-0.410403	1.31019	-0.77634	-1.39575	1.00048
	79	-0.622019	0.319875	0.26847	0.304383	-0.839439	0.440536	-0.187594	0.125673	0.0842237	-0.458396	0.285842	-1.09496	1.45405	0.23825	-1.84074	0.351225	0.581396	0.523612	1.41511	1.11745	-1.07087	-1.44537	-0.52276	1.43593	-0.36639	-0.545606	0.859097	-1.23628	1.34102	-0.604101
	80	0.105113	0.031138	-0.12773	-0.145724	0.016322	0.118774	-0.313963	0.154689	0.189827	0.981578	-0.432228	-0.781299	0.764604	-0.499707	0.498018	-0.379085	0.0488265	-0.0629799	-0.0358918	-0.271377	-0.068151	0.41818	-0.137203	-0.0610751	0.113892	0.138827	0.31476	0.133489	-0.235912	-0.147803
	81	0.146029	-0.0447567	-0.0923587	-0.145724	0.016322	0.118774	1.14616	-0.636447	-0.629979	0.29249	-0.0464613	-0.284439	0.171114	-0.103257	-0.225247	-0.0701152	0.148065	0.100995	-0.646761	0.28805	0.402086	-0.119558	-0.0205678	0.0590566	0.231221	-0.691403	-0.24973	0.693319	0.136361	-0.594072
	82	0.186945	-0.120651	-0.0569876	0.805999	-0.382325	-0.407214	-0.0612258	0.0966573	-0.0213799	0.211122	0.238812	-0.401268	0.124628	-0.0806308	0.359759	-0.585555	-0.382044	0.740601	0.935092	-0.546911	-0.463267	0.177496	-0.198714	-0.196094	0.144451	0.465642	-1.54152	1.30097	1.01265	-0.999998
	83	-0.581103	0.24398	0.303841	-0.0203477	0.067837	-0.0394719	-0.0612258	0.0966573	-0.0213799	0.457817	-0.885348	-0.126384	0.329544	0.138703	-1.75626	0.449525	0.463968	0.476278	-0.824711	0.0673768	0.063829	0.710147	0.72938	0.795653	-0.910509	-0.827027	0.32858	0.234082	0.761552	-1.11363
	84	0.873162	-0.333494	-0.488558	-0.0830361	0.0420795	0.0396509	0.542465	-0.269895	-0.32568	-0.309077	0.415022	1.54847	-1.31356	-0.733072	-1.03299	0.140555	0.36473	0.312303	-0.408089	0.529795	0.652631	-0.932169	-0.63126	0.412948	0.49564	-0.632397	0.529936	-0.523007	-0.101915	0.202866
	85	0.105113	0.031138	-0.12773	-0.0830361	0.0420795	0.0396509	1.01979	-0.607431	-0.524376	0.665713	0.276425	0.131432	-1.44663	0.228572	0.816418	0.0392854	-0.856458	0.210727	0.502173	0.233188	0.345227	-1.18995	-0.106447	0.00643425	0.0986133	-0.0245813	-0.546673	-0.571848	0.908373	0.147609
	86	0.914077	-0.409388	-0.453187	0.355892	0.473436	-0.728976	-0.475798	0.828272	-0.233887	0.461379	-0.256017	1.16844	-0.673581	-1.15215	-0.225247	-0.0701152	0.148065	0.100995	-0.408089	0.529795	0.652631	-0.932169	0.387609	-0.467589	-0.283134	0.746642	-0.250315	-0.269674	1.19192	-0.594747
	87	0.146029	-0.0447567	-0.0923587	-0.0830361	0.0420795	0.0396509	0.542465	-0.269895	-0.32568	0.0801548	-0.230158	-0.521038	-0.0052612	0.812039	-1.03299	0.140555	0.36473	0.312303	0.502173	0.233188	0.345227	-1.18995	0.698624	0.728144	-0.895229	-0.663619	0.0322225	-0.0680926	0.478005	-0.371275
	88	0.446249	-0.666417	0.229807	0.743311	-0.408083	-0.328091	-0.187594	0.125673	0.0842237	0.266767	-0.0687153	-0.313102	-0.814133	0.977953	0.231412	0.554725	-0.326349	-0.428879	-0.646761	0.28805	0.402086	-0.119558	0.194831	0.280912	-0.523276	0.404426	0.080016	0.943035	0.523732	-1.40036
	89	-1.39007	0.684506	0.629298	0.79482	0.904793	-1.4976	-0.917653	0.521241	0.494127	-1.58988	-0.0667855	0.173639	0.471988	1.25048	0.954676	0.245755	-0.425587	-0.592854	-1.55702	0.584657	0.70949	0.13822	-0.786787	1.12815	-0.585768	1.27826	-0.250315	-0.269674	1.19192	-0.594747
	90	0.446249	-0.666417	0.229807	-0.145724	0.016322	0.118774	0.10061	-0.576925	0.402335	0.152886	0.814679	-0.413832	0.997931	-1.42643	0.498018	-0.379085	0.0488265	-0.0629799	-0.0358918	-0.271377	-0.068151	0.41818	-0.137203	-0.0610751	0.113892	0.138827	-0.580061	-0.51939	0.80455	0.211546
	91	0.0602523	-1.07524	0.983543	-0.0830361	0.0420795	0.0396509	-0.187594	0.125673	0.0842237	0.417304	0.0615188	-1.38389	1.23867	0.00771396	0.582497	-0.280785	-0.0686007	-0.110314	0.0248297	-0.250304	-0.155863	0.435274	0.952914	0.114662	-0.685646	-0.648218	-0.579476	0.443602	-0.25101	0.21222
	92	0.446249	-0.666417	0.229807	-0.533143	0.897841	-0.282112	-0.917653	0.521241	0.494127	-0.982157	-0.167279	-0.44005	1.01899	0.87666	0.275279	-0.683855	-0.264617	0.787935	-0.646761	0.28805	0.402086	-0.119558	-0.253838	-0.181207	-0.00343586	0.969056	-0.5127	0.338686	-0.0433629	0.0843479
	93	0.914077	-0.409388	-0.453187	-0.0830361	0.0420795	0.0396509	0.226978	-0.605941	0.296731	0.457817	-0.885348	-0.126384	0.329544	0.138703	-0.225247	-0.0701152	0.148065	0.100995	0.0248297	-0.250304	-0.155863	0.435274	-0.253838	-0.181207	-0.00343586	0.969056	-0.513285	-0.624306	1.0122	0.0836731
	94	0.146029	-0.0447567	-0.0923587	-0.0830361	0.0420795	0.0396509	-0.0612258	0.0966573	-0.0213799	0.29249	-0.0464613	-0.284439	0.171114	-0.103257	0.582497	-0.280785	-0.0686007	-0.110314	-0.885432	0.0463039	0.151541	0.693053	0.504245	-0.347457	-0.165806	-0.0835875	1.60596	-1.43716	-0.0566443	0.257449
	95	0.146029	-0.0447567	-0.0923587	-0.0830361	0.0420795	0.0396509	0.704301	-0.943478	0.0980349	0.29249	-0.0464613	-0.284439	0.171114	-0.103257	-0.225247	-0.0701152	0.148065	0.100995	0.94514	0.681861	-2.52425	1.24541	0.311466	0.401044	-0.405948	-0.425804	-1.0438	0.846059	0.432733	-0.425857
	96	0.105113	0.031138	-0.12773	-0.145724	0.016322	0.118774	-0.313963	0.154689	0.189827	0.161523	-0.515432	-0.404209	0.0412246	0.789413	-0.309727	-0.168415	0.265492	0.148329	-0.0358918	-0.271377	-0.068151	0.41818	-0.137203	-0.0610751	0.113892	0.138827	0.281372	0.185947	-0.339735	-0.0838668
	97	0.105113	0.031138	-0.12773	-0.145724	0.016322	0.118774	0.416096	-0.240879	-0.220076	0.161523	-0.515432	-0.404209	0.0412246	0.789413	0.498018	-0.379085	0.0488265	-0.0629799	-1.25025	0.895379	-0.0799743	0.408265	-0.106447	0.00643425	0.0986133	-0.0245813	0.0328074	0.8949	-0.577555	-0.3706
	98	0.105113	0.031138	-0.12773	-0.0830361	0.0420795	0.0396509	0.289728	-0.211863	-0.114473	-0.58321	0.177862	0.00448449	0.386496	0.127279	0.816418	0.0392854	-0.856458	0.210727	0.3316	0.0604177	-0.945327	0.705319	-0.438481	-0.335553	0.735782	-0.29018	-1.34016	0.543884	0.149186	0.316499
	99	0.146029	-0.0447567	-0.0923587	-0.0830361	0.0420795	0.0396509	0.542465	-0.269895	-0.32568	1.3548	-0.109341	-0.365427	-0.85314	-0.167878	-1.03299	0.140555	0.36473	0.312303	0.263501	-0.00855793	0.0946821	-0.377337	-0.0303041	-0.862198	0.221426	1.14786	-0.216342	0.640861	0.240185	-0.658008
	100	0.146029	-0.0447567	-0.0923587	-0.0830361	0.0420795	0.0396509	-0.187594	0.125673	0.0842237	0.29249	-0.0464613	-0.284439	0.171114	-0.103257	0.582497	-0.280785	-0.0686007	-0.110314	0.0248297	-0.250304	-0.155863	0.435274	-0.167959	-0.128584	0.129171	0.302234	0.31476	0.133489	-0.235912	-0.147803
	101	0.146029	-0.0447567	-0.0923587	-0.0830361	0.0420795	0.0396509	0.542465	-0.269895	-0.32568	0.105878	-0.207905	-0.492375	0.979986	-0.269171	0.125839	-0.905626	0.405813	0.419561	0.0248297	-0.250304	-0.155863	0.435274	0.0101879	0.126566	0.215942	-0.854811	1.31019	-0.77634	-1.39575	1.00048
	102	0.186945	-0.120651	-0.0569876	-0.0203477	0.067837	-0.0394719	-0.0612258	0.0966573	-0.0213799	-0.104742	0.947464	0.511463	-2.08661	0.647649	-0.140767	0.0281849	0.0306376	0.0536612	0.0855512	-0.229231	-0.243575	0.452369	-1.11068	-0.116681	1.03076	0.0956414	0.597297	0.33507	-0.949828	0.0756686
	103	0.105113	0.031138	-0.12773	-0.145724	0.016322	0.118774	0.416096	-0.240879	-0.220076	-0.370875	0.361559	0.241083	0.562871	-0.788016	0.231412	0.554725	-0.326349	-0.428879	-0.339991	0.598771	-0.387378	0.150487	0.504245	-0.347457	-0.165806	-0.0835875	-1.0916	-0.165069	0.387006	0.603232
	104	0.828301	-1.43987	0.622715	0.691802	-1.72096	0.841422	-0.0612258	0.0966573	-0.0213799	0.453378	0.0927279	-0.105166	-1.623	1.14387	1.07184	-0.909825	0.620018	-0.595329	0.63837	0.371139	-1.73479	0.975364	0.38921	1.35651	-1.2527	-0.175606	-0.5127	0.338686	-0.0433629	0.0843479
	105	0.105113	0.031138	-0.12773	-0.145724	0.016322	0.118774	-0.313963	0.154689	0.189827	0.373858	-0.331734	-0.16761	0.2176	-0.125883	0.498018	-0.379085	0.0488265	-0.0629799	-0.0358918	-0.271377	-0.068151	0.41818	-0.253838	-0.181207	-0.00343586	0.969056	0.247984	0.238405	-0.443559	-0.0199305
	106	0.873162	-0.333494	-0.488558	0.743311	-0.408083	-0.328091	-0.755817	-0.152341	0.917842	1.09038	0.643819	0.604629	-1.09388	-1.60202	-1.03299	0.140555	0.36473	0.312303	-0.339991	0.598771	-0.387378	0.150487	-0.446617	0.567294	-0.243577	0.62684	-1.09101	0.797923	-0.668554	0.603907
	107	0.832246	-0.257599	-0.523929	-0.145724	0.016322	0.118774	0.10061	-0.576925	0.402335	0.152886	0.814679	-0.413832	0.997931	-1.42643	0.498018	-0.379085	0.0488265	-0.0629799	0.20278	-0.0296309	0.182394	-0.394431	-0.0756918	0.0739436	0.0833342	-0.187989	0.544342	0.540579	-0.160011	-0.762286
	108	0.105113	0.031138	-0.12773	-0.145724	0.016322	0.118774	-0.187594	0.125673	0.0842237	0.373858	-0.331734	-0.16761	0.2176	-0.125883	-0.309727	-0.168415	0.265492	0.148329	0.50955	0.281091	-0.60707	-0.124386	-0.438481	-0.335553	0.735782	-0.29018	0.280787	-0.777046	0.715824	-0.0845416
	109	-0.362715	-0.225891	0.555264	-0.145724	0.016322	0.118774	-0.440331	0.183705	0.295431	-0.184263	0.523002	0.449019	-0.246001	-0.622102	-0.587515	0.750095	0.991618	-1.38953	0.813649	-0.589057	-0.287843	0.143307	-0.0756918	0.0739436	0.0833342	-0.187989	-0.82804	1.15256	-0.48883	-0.0745128
	110	0.146029	-0.0447567	-0.0923587	-0.0830361	0.0420795	0.0396509	0.127892	0.461719	-0.538187	-0.477966	0.624578	0.0955912	-0.468862	0.31582	0.582497	-0.280785	-0.0686007	-0.110314	0.263501	-0.00855793	0.0946821	-0.377337	0.0101879	0.126566	0.215942	-0.854811	0.31476	0.133489	-0.235912	-0.147803
	111	-0.276938	0.804588	-0.520637	1.95708	-1.73976	-0.294948	0.416096	-0.240879	-0.220076	1.24956	-0.556057	-0.456534	0.00221806	-0.356418	0.582497	-0.280785	-0.0686007	-0.110314	0.336305	-1.07255	-0.788933	1.76853	0.000451525	-0.794689	0.206147	0.984457	0.295192	0.28654	0.657728	-1.04969
	112	0.146029	-0.0447567	-0.0923587	0.805999	-0.382325	-0.407214	0.226978	-0.605941	0.296731	0.29249	-0.0464613	-0.284439	0.171114	-0.103257	-1.03299	0.140555	0.36473	0.312303	0.263501	-0.00855793	0.0946821	-0.377337	0.202967	-0.621935	0.456083	-0.512594	0.811889	-1.28442	0.239728	0.425663
	113	0.146029	-0.0447567	-0.0923587	-0.972072	0.466484	0.486516	-0.0612258	0.0966573	-0.0213799	-0.77426	0.994494	-0.182234	-0.757182	0.966529	0.582497	-0.280785	-0.0686007	-0.110314	1.11304	-0.326238	-0.12501	-0.65221	0.387609	-0.467589	-0.283134	0.746642	0.31476	0.133489	-0.235912	-0.147803
	114	0.105113	0.031138	-0.12773	-0.0942153	1.3292	-1.05074	-0.503081	-0.210373	0.706634	-0.0250889	-0.676875	-0.612144	0.850097	0.623498	0.0413588	-1.00393	0.52324	0.466894	-0.0358918	-0.271377	-0.068151	0.41818	1.2072	-0.49882	-0.476063	-0.632817	-0.00116548	-0.0156348	0.374181	-0.307339
	115	0.146029	-0.0447567	-0.0923587	-0.145724	0.016322	0.118774	-0.0612258	0.0966573	-0.0213799	-0.362238	-0.968552	0.250707	-0.393835	1.42782	-0.681906	-0.694956	0.622478	0.630869	-0.586039	0.309123	0.314374	-0.102464	-0.0756918	0.0739436	0.0833342	-0.187989	0.113404	0.890577	0.627556	-1.4643
	116	-0.280883	-0.37768	0.626006	0.743311	-0.408083	-0.328091	-0.124845	0.519751	-0.32698	1.09038	0.643819	0.604629	-1.09388	-1.60202	0.329058	-0.575685	0.283681	0.0316875	-0.0966134	-0.29245	0.0195609	0.401085	-0.0756918	0.0739436	0.0833342	-0.187989	0.20019	-0.772723	-0.489287	1.00916
	117	-0.280883	-0.37768	0.626006	0.355892	0.473436	-0.728976	-1.0713	-0.488387	1.54025	0.665713	0.276425	0.131432	-1.44663	0.228572	0.231412	0.554725	-0.326349	-0.428879	-0.339991	0.598771	-0.387378	0.150487	0.72938	0.795653	-0.910509	-0.827027	-0.546673	-0.571848	0.908373	0.147609
	118	0.146029	-0.0447567	-0.0923587	-0.0830361	0.0420795	0.0396509	-0.0612258	0.0966573	-0.0213799	-0.0189358	-0.315885	0.607074	-0.0875704	-0.380142	-0.140767	0.0281849	0.0306376	0.0536612	-0.824711	0.0673768	0.063829	0.710147	0.952914	0.114662	-0.685646	-0.648218	-0.5127	0.338686	-0.0433629	0.0843479
	119	-0.195106	0.652799	-0.449895	-0.0830361	0.0420795	0.0396509	0.542465	-0.269895	-0.32568	-0.708024	0.0698816	1.10393	-0.68106	0.0163084	-0.576333	0.765395	-0.109683	-0.217571	-0.101319	0.840517	-0.136833	-0.662124	-0.106447	0.00643425	0.0986133	-0.0245813	-1.0916	-0.165069	0.387006	0.603232
	120	-0.239968	-0.453575	0.661378	0.805999	-0.382325	-0.407214	-0.0612258	0.0966573	-0.0213799	0.211122	0.238812	-0.401268	0.124628	-0.0806308	0.0931531	0.348255	-0.75722	0.374702	-0.586039	0.309123	0.314374	-0.102464	-0.106447	0.00643425	0.0986133	-0.0245813	0.563909	0.387528	-1.05365	0.139605
	121	-0.622019	0.319875	0.26847	0.355892	0.473436	-0.728976	0.542465	-0.269895	-0.32568	0.371374	1.35937	1.04198	0.236639	-3.34536	0.5092	-0.363785	-1.05247	1.10898	-0.646761	0.28805	0.402086	-0.119558	0.504245	-0.347457	-0.165806	-0.0835875	0.281372	0.185947	-0.339735	-0.0838668
	122	0.146029	-0.0447567	-0.0923587	-0.0830361	0.0420795	0.0396509	-0.313963	0.154689	0.189827	0.665713	0.276425	0.131432	-1.44663	0.228572	0.816418	0.0392854	-0.856458	0.210727	0.63837	0.371139	-1.73479	0.975364	-0.0756918	0.0739436	0.0833342	-0.187989	-0.5127	0.338686	-0.0433629	0.0843479
	123	0.828301	-1.43987	0.622715	-0.972072	0.466484	0.486516	-0.286681	1.19333	-0.750695	0.419018	1.40058	-0.143453	-1.65155	0.00923836	1.01679	0.313455	1.65959	-2.9841	0.570271	0.302163	-0.694782	-0.107292	0.426501	-1.30293	0.680945	-0.333786	0.563909	0.387528	-1.05365	0.139605
	124	-0.622019	0.319875	0.26847	-0.0830361	0.0420795	0.0396509	0.416096	-0.240879	-0.220076	-0.184263	0.523002	0.449019	-0.246001	-0.622102	0.582497	-0.280785	-0.0686007	-0.110314	0.328928	-1.12045	0.163364	0.702967	-0.106447	0.00643425	0.0986133	-0.0245813	-0.00116548	-0.0156348	0.374181	-0.307339
	125	0.186945	-0.120651	-0.0569876	-0.0203477	0.067837	-0.0394719	-0.0612258	0.0966573	-0.0213799	0.211122	0.238812	-0.401268	0.124628	-0.0806308	0.666977	-0.182485	-0.186028	-0.157647	0.0855512	-0.229231	-0.243575	0.452369	-0.198714	-0.196094	0.144451	0.465642	0.348148	0.0810308	-0.132088	-0.211739
	126	0.105113	0.031138	-0.12773	-0.145724	0.016322	0.118774	-1.64771	0.91681	0.90403	1.27528	-0.533803	-0.427871	0.987465	-1.43763	0.231412	0.554725	-0.326349	-0.428879	-0.0358918	-0.271377	-0.068151	0.41818	-0.106447	0.00643425	0.0986133	-0.0245813	0.247984	0.238405	-0.443559	-0.0199305
	127	-0.581103	0.24398	0.303841	-0.0830361	0.0420795	0.0396509	-0.791285	0.492226	0.388523	0.479102	0.114982	-0.0765035	-0.637758	0.0626578	0.582497	-0.280785	-0.0686007	-0.110314	0.0248297	-0.250304	-0.155863	0.435274	-0.809407	0.157797	0.40887	0.524648	-0.216342	0.640861	0.240185	-0.658008
	128	-0.239968	-0.453575	0.661378	-0.0830361	0.0420795	0.0396509	-0.187594	0.125673	0.0842237	0.29249	-0.0464613	-0.284439	0.171114	-0.103257	0.582497	-0.280785	-0.0686007	-0.110314	-0.586039	0.309123	0.314374	-0.102464	-0.106447	0.00643425	0.0986133	-0.0245813	-1.34016	0.543884	0.149186	0.316499
	129	-0.622019	0.319875	0.26847	1.56966	-0.858245	-0.695833	-1.9632	0.580764	1.52644	0.193399	-0.132187	0.843673	0.0888048	-1.29544	0.933583	-1.1163	0.189148	0.208252	2.08873	-1.73474	-0.363731	0.170316	0.836278	-0.00546969	-0.802974	0.182012	0.779086	-0.268968	-0.919655	0.490274
	130	0.146029	-0.0447567	-0.0923587	-0.0830361	0.0420795	0.0396509	-0.187594	0.125673	0.0842237	0.29249	-0.0464613	-0.284439	0.171114	-0.103257	0.582497	-0.280785	-0.0686007	-0.110314	0.0248297	-0.250304	-0.155863	0.435274	-0.106447	0.00643425	0.0986133	-0.0245813	0.811889	-1.28442	0.239728	0.425663
	131	0.146029	-0.0447567	-0.0923587	-0.0830361	0.0420795	0.0396509	-1.35951	0.214211	1.22214	-0.982157	-0.167279	-0.44005	1.01899	0.87666	-1.87342	1.60511	-0.581637	0.478753	1.31263	1.01365	-3.40143	1.53255	0.535	-0.279948	-0.181085	-0.246995	0.281957	1.14894	-1.3953	-0.083192
	132	0.105113	0.031138	-0.12773	-0.0830361	0.0420795	0.0396509	-0.187594	0.125673	0.0842237	-0.106457	-0.391602	-0.728973	0.803611	0.646124	-1.03299	0.140555	0.36473	0.312303	0.263501	-0.00855793	0.0946821	-0.377337	-0.106447	0.00643425	0.0986133	-0.0245813	0.530521	0.439986	-1.15748	0.203541
	133	0.105113	0.031138	-0.12773	-0.0830361	0.0420795	0.0396509	0.416096	-0.240879	-0.220076	-0.452243	0.646832	0.124254	0.516385	-0.76539	0.498018	-0.379085	0.0488265	-0.0629799	-0.0358918	-0.271377	-0.068151	0.41818	-0.438481	-0.335553	0.735782	-0.29018	0.0322225	-0.0680926	0.478005	-0.371275
	134	0.146029	-0.0447567	-0.0923587	-0.145724	0.016322	0.118774	-0.791285	0.492226	0.388523	-2.16928	-0.212379	0.740388	0.97569	0.830311	-1.38408	0.976065	0.106982	-0.00626222	0.506879	-0.899778	0.501621	-0.126738	-0.167959	-0.128584	0.129171	0.302234	1.3718	0.335381	-0.35256	-0.994437
	135	-0.622019	0.319875	0.26847	0.355892	0.473436	-0.728976	-0.187594	0.125673	0.0842237	0.29249	-0.0464613	-0.284439	0.171114	-0.103257	-1.03299	0.140555	0.36473	0.312303	-0.408089	0.529795	0.652631	-0.932169	-0.553516	1.36842	-0.351111	-0.382199	-1.0916	-0.165069	0.387006	0.603232
	136	0.146029	-0.0447567	-0.0923587	-0.0830361	0.0420795	0.0396509	-0.475798	0.828272	-0.233887	0.479102	0.114982	-0.0765035	-0.637758	0.0626578	0.264097	-0.699156	0.836684	-0.384021	0.266173	1.17231	-1.01401	-0.374985	0.0781953	0.16078	-0.640604	1.23466	0.515531	-1.58659	-0.0438194	1.16802
	137	0.105113	0.031138	-0.12773	-0.533143	0.897841	-0.282112	0.416096	-0.240879	-0.220076	-0.184263	0.523002	0.449019	-0.246001	-0.622102	0.275279	-0.683855	-0.264617	0.787935	-0.0358918	-0.271377	-0.068151	0.41818	0.504245	-0.347457	-0.165806	-0.0835875	-0.296938	0.645184	-0.964926	0.435692
	138	-1.7312	1.38206	0.271762	-0.0830361	0.0420795	0.0396509	-0.187594	0.125673	0.0842237	0.29249	-0.0464613	-0.284439	0.171114	-0.103257	0.465332	0.874796	-1.11421	-0.107839	1.11304	-0.326238	-0.12501	-0.65221	-0.106447	0.00643425	0.0986133	-0.0245813	0.31476	0.133489	-0.235912	-0.147803
	139	0.105113	0.031138	-0.12773	-0.145724	0.016322	0.118774	-0.313963	0.154689	0.189827	0.318213	-0.0242074	-0.255777	1.15636	-1.18447	0.498018	-0.379085	0.0488265	-0.0629799	-0.0358918	-0.271377	-0.068151	0.41818	-0.137203	-0.0610751	0.113892	0.138827	0.281372	0.185947	-0.339735	-0.0838668
	140	0.146029	-0.0447567	-0.0923587	-0.0830361	0.0420795	0.0396509	-0.187594	0.125673	0.0842237	0.29249	-0.0464613	-0.284439	0.171114	-0.103257	0.582497	-0.280785	-0.0686007	-0.110314	0.0248297	-0.250304	-0.155863	0.435274	-0.167959	-0.128584	0.129171	0.302234	0.31476	0.133489	-0.235912	-0.147803
	141	-0.280883	-0.37768	0.626006	-0.0830361	0.0420795	0.0396509	-0.187594	0.125673	0.0842237	-0.735461	-1.29144	-0.165165	1.22391	1.09599	-1.03299	0.140555	0.36473	0.312303	-1.01896	1.08922	1.12287	-1.46991	0.172211	-0.689444	0.471362	-0.349187	0.31476	0.133489	-0.235912	-0.147803
	142	0.105113	0.031138	-0.12773	-0.145724	0.016322	0.118774	-0.313963	0.154689	0.189827	0.504825	0.137236	-0.0478409	0.347489	-1.01855	0.498018	-0.379085	0.0488265	-0.0629799	-0.0358918	-0.271377	-0.068151	0.41818	-0.137203	-0.0610751	0.113892	0.138827	0.0328074	0.8949	-0.577555	-0.3706
	143	-0.236022	0.728693	-0.485266	-0.972072	0.466484	0.486516	-0.187594	0.125673	0.0842237	0.29249	-0.0464613	-0.284439	0.171114	-0.103257	0.264097	-0.699156	0.836684	-0.384021	0.5676	-0.878706	0.413909	-0.109643	0.311466	0.401044	-0.405948	-0.425804	0.31476	0.133489	-0.235912	-0.147803
	144	0.105113	0.031138	-0.12773	-0.145724	0.016322	0.118774	1.14616	-0.636447	-0.629979	0.313775	0.953868	-0.234559	-0.796188	-0.179302	0.498018	-0.379085	0.0488265	-0.0629799	-0.0358918	-0.271377	-0.068151	0.41818	-0.360737	0.619916	-0.11097	-0.0399821	-0.795237	0.137105	0.670553	-0.139124
	145	-0.581103	0.24398	0.303841	0.355892	0.473436	-0.728976	-0.791285	0.492226	0.388523	0.665713	0.276425	0.131432	-1.44663	0.228572	-0.225247	-0.0701152	0.148065	0.100995	-0.646761	0.28805	0.402086	-0.119558	-0.0205678	0.0590566	0.231221	-0.691403	0.811889	-1.28442	0.239728	0.425663
	146	0.105113	0.031138	-0.12773	-1.03476	0.440726	0.565638	-0.313963	0.154689	0.189827	0.373858	-0.331734	-0.16761	0.2176	-0.125883	0.231412	0.554725	-0.326349	-0.428879	-0.642055	-0.844917	0.55848	0.943651	-1.64523	-0.631422	1.41799	1.32709	-0.296938	0.645184	-0.964926	0.435692
	147	-0.581103	0.24398	0.303841	0.857509	0.93055	-1.57673	-0.313963	0.154689	0.189827	0.772805	0.0134059	0.276924	-0.414897	-0.875264	0.582497	-0.280785	-0.0686007	-0.110314	0.0248297	-0.250304	-0.155863	0.435274	-0.0205678	0.0590566	0.231221	-0.691403	0.281372	0.185947	-0.339735	-0.0838668
	148	0.405333	-0.590523	0.194436	-1.03476	0.440726	0.565638	-0.187594	0.125673	0.0842237	-0.0851722	0.608728	-0.679093	-0.163692	0.570079	-0.309727	-0.168415	0.265492	0.148329	0.20278	-0.0296309	0.182394	-0.394431	-0.553516	1.36842	-0.351111	-0.382199	0.080016	0.943035	0.523732	-1.40036
	149	0.146029	-0.0447567	-0.0923587	-0.0830361	0.0420795	0.0396509	-0.917653	0.521241	0.494127	-0.982157	-0.167279	-0.44005	1.01899	0.87666	-0.576333	0.765395	-0.109683	-0.217571	0.20278	-0.0296309	0.182394	-0.394431	-0.137203	-0.0610751	0.113892	0.138827	0.529936	-0.523007	-0.101915	0.202866
	150	0.105113	0.031138	-0.12773	-0.533143	0.897841	-0.282112	-0.313963	0.154689	0.189827	-0.149903	-0.784855	0.487305	-0.21746	0.512528	-0.309727	-0.168415	0.265492	0.148329	0.20278	-0.0296309	0.182394	-0.394431	0.418365	-0.400079	-0.298414	0.583234	-0.297523	-0.317809	0.0906334	0.435017
	151	0.146029	-0.0447567	-0.0923587	-0.0830361	0.0420795	0.0396509	0.542465	-0.269895	-0.32568	1.3548	-0.109341	-0.365427	-0.85314	-0.167878	-0.459168	-0.390186	0.935922	-0.220046	-0.646761	0.28805	0.402086	-0.119558	-0.106447	0.00643425	0.0986133	-0.0245813	-1.0916	-0.165069	0.387006	0.603232
	152	-0.236022	0.728693	-0.485266	0.355892	0.473436	-0.728976	-0.503081	-0.210373	0.706634	-0.0594489	0.630982	-0.650431	0.821556	-0.511131	0.264097	-0.699156	0.836684	-0.384021	-0.10399	-0.340352	0.971858	-0.664476	0.0863312	-0.742067	0.338755	0.317635	-0.24973	0.693319	0.136361	-0.594072
	153	0.832246	-0.257599	-0.523929	-0.533143	0.897841	-0.282112	0.416096	-0.240879	-0.220076	-0.336515	-0.946298	0.279369	0.591412	0.346613	-0.0431209	-1.10223	0.640667	0.514228	0.502173	0.233188	0.345227	-1.18995	-0.106447	0.00643425	0.0986133	-0.0245813	-0.297523	-0.317809	0.0906334	0.435017
	154	-0.622019	0.319875	0.26847	0.304383	-0.839439	0.440536	0.542465	-0.269895	-0.32568	0.539185	-1.17062	-0.00955456	0.37603	0.116077	0.125839	-0.905626	0.405813	0.419561	-0.586039	0.309123	0.314374	-0.102464	0.194831	0.280912	-0.523276	0.404426	1.06104	-1.03038	-0.578012	0.713071
	155	0.105113	0.031138	-0.12773	-0.909383	0.492242	0.407393	1.01979	-0.607431	-0.524376	-0.495689	0.253579	1.34053	-0.504685	-0.898987	0.582497	-0.280785	-0.0686007	-0.110314	0.635699	-0.80973	-0.6261	0.973012	-0.0513234	-0.00845276	0.2465	-0.527995	-0.264135	-0.370267	0.194457	0.371081
	156	0.105113	0.031138	-0.12773	-0.145724	0.016322	0.118774	0.857951	0.066151	-0.94809	0.798528	0.0356599	0.305587	0.57035	-1.95647	0.498018	-0.379085	0.0488265	-0.0629799	0.562894	0.254261	0.257515	-1.17285	0.28071	0.333534	-0.390669	-0.262396	0.281372	0.185947	-0.339735	-0.0838668
	157	0.832246	-0.257599	-0.523929	-0.533143	0.897841	-0.282112	-0.917653	0.521241	0.494127	-0.0594489	0.630982	-0.650431	0.821556	-0.511131	-0.543647	-0.488486	1.05335	-0.172712	1.17847	-1.43813	-0.0563276	0.428094	0.535	-0.279948	-0.181085	-0.246995	-0.24973	0.693319	0.136361	-0.594072
	158	0.186945	-0.120651	-0.0569876	-0.0203477	0.067837	-0.0394719	-0.791285	0.492226	0.388523	-0.417883	-0.661025	0.16254	0.544926	0.369239	0.666977	-0.182485	-0.186028	-0.157647	0.0855512	-0.229231	-0.243575	0.452369	-0.0756918	0.0739436	0.0833342	-0.187989	-0.182954	0.588403	0.344008	-0.721944
	159	-0.622019	0.319875	0.26847	0.355892	0.473436	-0.728976	0.416096	-0.240879	-0.220076	-0.370875	0.361559	0.241083	0.562871	-0.788016	0.00867336	0.249955	-0.639793	0.422036	-0.339991	0.598771	-0.387378	0.150487	-0.106447	0.00643425	0.0986133	-0.0245813	0.779086	-0.268968	-0.919655	0.490274
	160	0.146029	-0.0447567	-0.0923587	-0.0830361	0.0420795	0.0396509	-0.187594	0.125673	0.0842237	0.0801548	-0.230158	-0.521038	-0.0052612	0.812039	-1.03299	0.140555	0.36473	0.312303	0.0248297	-0.250304	-0.155863	0.435274	-0.106447	0.00643425	0.0986133	-0.0245813	-0.795237	0.137105	0.670553	-0.139124
	161	0.186945	-0.120651	-0.0569876	-0.0203477	0.067837	-0.0394719	-0.313963	0.154689	0.189827	-0.353152	0.732558	-1.00386	0.598694	0.42679	-0.948512	0.238855	0.247303	0.26497	0.0855512	-0.229231	-0.243575	0.452369	-0.430345	-1.2384	1.71514	-1.2072	-0.512115	1.30168	-1.09892	0.0850227
	162	0.186945	-0.120651	-0.0569876	-0.0203477	0.067837	-0.0394719	-0.313963	0.154689	0.189827	-0.353152	0.732558	-1.00386	0.598694	0.42679	-0.948512	0.238855	0.247303	0.26497	0.0855512	-0.229231	-0.243575	0.452369	-0.430345	-1.2384	1.71514	-1.2072	-0.512115	1.30168	-1.09892	0.0850227
	163	0.146029	-0.0447567	-0.0923587	-0.0830361	0.0420795	0.0396509	-0.503081	-0.210373	0.706634	-0.58321	0.177862	0.00448449	0.386496	0.127279	-0.225247	-0.0701152	0.148065	0.100995	0.263501	-0.00855793	0.0946821	-0.377337	0.72938	0.795653	-0.910509	-0.827027	1.06104	-1.03038	-0.578012	0.713071
	164	-0.622019	0.319875	0.26847	-0.0830361	0.0420795	0.0396509	0.416096	-0.240879	-0.220076	0.29249	-0.0464613	-0.284439	0.171114	-0.103257	0.582497	-0.280785	-0.0686007	-0.110314	0.263501	-0.00855793	0.0946821	-0.377337	0.311466	0.401044	-0.405948	-0.425804	0.31476	0.133489	-0.235912	-0.147803
	165	0.105113	0.031138	-0.12773	-0.145724	0.016322	0.118774	1.14616	-0.636447	-0.629979	-0.336515	-0.946298	0.279369	0.591412	0.346613	0.498018	-0.379085	0.0488265	-0.0629799	-0.0358918	-0.271377	-0.068151	0.41818	-0.0756918	0.0739436	0.0833342	-0.187989	-0.297523	-0.317809	0.0906334	0.435017
	166	0.186945	-0.120651	-0.0569876	-0.0203477	0.067837	-0.0394719	-0.791285	0.492226	0.388523	0.1438	-0.886431	0.840733	0.00540127	-0.425394	-0.140767	0.0281849	0.0306376	0.0536612	0.0855512	-0.229231	-0.243575	0.452369	-0.840162	0.0902879	0.424149	0.688056	0.247984	0.238405	-0.443559	-0.0199305
	167	-0.622019	0.319875	0.26847	0.743311	-0.408083	-0.328091	-0.0612258	0.0966573	-0.0213799	0.249044	-0.439714	0.931839	-0.849956	-0.236853	0.00867336	0.249955	-0.639793	0.422036	-0.0358918	-0.271377	-0.068151	0.41818	-0.0205678	0.0590566	0.231221	-0.691403	0.530521	0.439986	-1.15748	0.203541
	168	-0.581103	0.24398	0.303841	-0.0203477	0.067837	-0.0394719	-0.187594	0.125673	0.0842237	-2.3049	-3.36054	1.85397	1.80582	1.71885	0.582497	-0.280785	-0.0686007	-0.110314	0.0248297	-0.250304	-0.155863	0.435274	-0.137203	-0.0610751	0.113892	0.138827	1.68773	0.484505	-0.962653	-0.834902
	169	0.873162	-0.333494	-0.488558	-0.0830361	0.0420795	0.0396509	-0.475798	0.828272	-0.233887	0.0801548	-0.230158	-0.521038	-0.0052612	0.812039	0.582497	-0.280785	-0.0686007	-0.110314	0.0248297	-0.250304	-0.155863	0.435274	-0.137203	-0.0610751	0.113892	0.138827	0.31476	0.133489	-0.235912	-0.147803
	170	0.146029	-0.0447567	-0.0923587	-0.909383	0.492242	0.407393	0.254261	0.432703	-0.643791	0.227759	-1.44004	0.881959	0.117346	-0.160808	-1.03299	0.140555	0.36473	0.312303	0.502173	0.233188	0.345227	-1.18995	-0.167959	-0.128584	0.129171	0.302234	-1.0916	-0.165069	0.387006	0.603232
	171	-0.195106	0.652799	-0.449895	-0.0830361	0.0420795	0.0396509	0.542465	-0.269895	-0.32568	-0.265631	0.808275	0.33219	-0.292487	-0.599476	0.582497	-0.280785	-0.0686007	-0.110314	0.0248297	-0.250304	-0.155863	0.435274	-0.0205678	0.0590566	0.231221	-0.691403	-1.34016	0.543884	0.149186	0.316499
	172	-1.39007	0.684506	0.629298	-0.0830361	0.0420795	0.0396509	-0.187594	0.125673	0.0842237	0.10144	0.770171	-0.471158	-0.972563	0.735993	0.582497	-0.280785	-0.0686007	-0.110314	0.0248297	-0.250304	-0.155863	0.435274	-0.339718	-0.233829	-0.136043	1.63588	-1.09101	0.797923	-0.668554	0.603907
	173	0.105113	0.031138	-0.12773	-0.145724	0.016322	0.118774	-0.187594	0.125673	0.0842237	1.08423	0.282829	-0.61459	-0.156212	-0.598378	0.146932	0.456425	-0.208922	-0.381546	0.20278	-0.0296309	0.182394	-0.394431	-0.106447	0.00643425	0.0986133	-0.0245813	1.35798	0.234788	-1.35002	-0.0286098
	174	0.532026	0.364062	-0.846095	-0.584653	-0.415035	0.887401	-0.0612258	0.0966573	-0.0213799	-1.77649	-0.228229	-0.0342968	1.28086	1.08457	-0.119674	1.39024	-0.584097	-0.747445	-0.162041	0.819444	-0.0491212	-0.679219	0.118687	1.14954	-0.646089	-0.76802	-0.546088	0.391144	-0.147187	0.148284
	175	-0.622019	0.319875	0.26847	-0.0830361	0.0420795	0.0396509	-0.187594	0.125673	0.0842237	-0.15854	0.545256	0.477681	0.739246	-1.70331	0.231412	0.554725	-0.326349	-0.428879	-0.339991	0.598771	-0.387378	0.150487	0.72938	0.795653	-0.910509	-0.827027	1.06162	-0.0673862	-1.63357	0.713746
	176	-0.707796	-0.710604	1.34437	-0.145724	0.016322	0.118774	1.14616	-0.636447	-0.629979	0.167676	-0.154441	0.81501	-0.896442	-0.214227	-0.799071	0.460625	-0.423127	0.633344	-0.101319	0.840517	-0.136833	-0.662124	0.342222	0.468553	-0.421227	-0.589212	1.10883	-0.0192511	-0.532284	-0.316018
	177	-0.236022	0.728693	-0.485266	-0.521964	-0.389277	0.808278	0.542465	-0.269895	-0.32568	-0.643293	1.46346	-0.0624645	-0.627292	0.0738597	-0.225247	-0.0701152	0.148065	0.100995	-0.0358918	-0.271377	-0.068151	0.41818	-0.438481	-0.335553	0.735782	-0.29018	0.812474	-0.321425	-0.815832	0.426338
	178	0.914077	-0.409388	-0.453187	-0.0830361	0.0420795	0.0396509	-0.0612258	0.0966573	-0.0213799	0.29249	-0.0464613	-0.284439	0.171114	-0.103257	0.081971	0.332955	0.344081	-0.797254	-0.824711	0.0673768	0.063829	0.710147	-0.167959	-0.128584	0.129171	0.302234	-0.250315	-0.269674	1.19192	-0.594747
	179	0.146029	-0.0447567	-0.0923587	-0.0830361	0.0420795	0.0396509	-0.187594	0.125673	0.0842237	-1.08569	0.725071	0.70928	-1.01587	0.689644	0.582497	-0.280785	-0.0686007	-0.110314	-1.1875	-1.39738	1.0974	1.48622	-0.223083	-0.113697	-0.0187149	0.805648	0.563324	-0.575465	0.00190822	0.13893
	180	0.0641976	0.107033	-0.163101	-0.208413	-0.00943559	0.197896	-1.64771	0.91681	0.90403	-1.11141	0.702817	0.680617	-2.00111	1.77085	0.413538	-0.477385	0.166254	-0.0156462	1.72391	-0.885665	-0.595247	-0.114472	-0.167959	-0.128584	0.129171	0.302234	0.047213	1.95849	-0.635651	-1.33575
	181	0.0641976	0.107033	-0.163101	-0.208413	-0.00943559	0.197896	-2.69326	0.976332	1.93634	-0.411388	1.30843	-1.01642	1.472	-0.919005	-0.660812	0.667095	0.00774369	-0.170237	-0.159369	2.00031	-1.15781	-0.676867	0.0101879	0.126566	0.215942	-0.854811	0.0460431	0.0325004	1.47547	-1.3371
	182	0.0641976	0.107033	-0.163101	-0.0830361	0.0420795	0.0396509	0.542465	-0.269895	-0.32568	-0.532212	-2.80885	1.326	0.407754	1.18173	0.00867336	0.249955	-0.639793	0.422036	-0.339991	0.598771	-0.387378	0.150487	-0.339718	-0.233829	-0.136043	1.63588	-0.048959	-1.02676	0.328453	0.721751
	183	-0.622019	0.319875	0.26847	0.355892	0.473436	-0.728976	-0.187594	0.125673	0.0842237	-0.58321	0.177862	0.00448449	0.386496	0.127279	0.00867336	0.249955	-0.639793	0.422036	-0.646761	0.28805	0.402086	-0.119558	0.535	-0.279948	-0.181085	-0.246995	0.247984	0.238405	-0.443559	-0.0199305
	184	-0.276938	0.804588	-0.520637	0.680623	-0.43384	-0.248968	-0.791285	0.492226	0.388523	-0.836058	0.941031	-1.48962	1.11925	0.911585	-1.84074	0.351225	0.581396	0.523612	-1.31835	0.826403	0.960035	-0.67439	-0.339718	-0.233829	-0.136043	1.63588	-0.00116548	-0.0156348	0.374181	-0.307339
	185	0.105113	0.031138	-0.12773	0.241695	-0.865197	0.519659	-0.313963	0.154689	0.189827	-0.149903	-0.784855	0.487305	-0.21746	0.512528	-0.309727	-0.168415	0.265492	0.148329	-1.25025	0.895379	-0.0799743	0.408265	0.194831	0.280912	-0.523276	0.404426	-0.00116548	-0.0156348	0.374181	-0.307339
	186	0.532026	0.364062	-0.846095	0.743311	-0.408083	-0.328091	-0.187594	0.125673	0.0842237	-0.458396	0.285842	-1.09496	1.45405	0.23825	0.22023	0.539425	0.774952	-1.60084	-0.408089	0.529795	0.652631	-0.932169	0.164075	0.213403	-0.507997	0.567833	-0.5127	0.338686	-0.0433629	0.0843479
	187	-0.662935	0.39577	0.233099	0.743311	-0.408083	-0.328091	0.542465	-0.269895	-0.32568	-0.396598	0.339305	0.21242	-0.422376	0.293194	0.413538	-0.477385	0.166254	-0.0156462	-0.0966134	-0.29245	0.0195609	0.401085	-1.42823	1.41454	-0.306069	1.50067	-0.0483741	-0.0637699	-0.727106	0.722425
	188	0.146029	-0.0447567	-0.0923587	-0.0830361	0.0420795	0.0396509	0.127892	0.461719	-0.538187	-0.769821	0.0164185	-0.203451	1.19537	-0.0386354	-0.576333	0.765395	-0.109683	-0.217571	-0.0358918	-0.271377	-0.068151	0.41818	-0.106447	0.00643425	0.0986133	-0.0245813	-0.795237	0.137105	0.670553	-0.139124
	189	-1.08985	0.0628458	0.951464	0.293204	0.447679	-0.649854	0.10061	-0.576925	0.402335	-0.0250889	-0.676875	-0.612144	0.850097	0.623498	-0.309727	-0.168415	0.265492	0.148329	-0.943482	1.2061	-0.869438	0.67831	-0.0756918	0.0739436	0.0833342	-0.187989	-0.593881	-0.619983	-0.192914	1.17737
	190	0.105113	0.031138	-0.12773	-0.145724	0.016322	0.118774	0.127892	0.461719	-0.538187	0.479102	0.114982	-0.0765035	-0.637758	0.0626578	-0.309727	-0.168415	0.265492	0.148329	-0.0358918	-0.271377	-0.068151	0.41818	-0.106447	0.00643425	0.0986133	-0.0245813	0.0322225	-0.0680926	0.478005	-0.371275
	191	-0.236022	0.728693	-0.485266	-1.35949	1.348	0.0856304	0.289728	-0.211863	-0.114473	0.539185	-1.17062	-0.00955456	0.37603	0.116077	-1.06568	1.39444	-0.798302	0.267445	-0.339991	0.598771	-0.387378	0.150487	-0.407726	-0.268044	0.720502	-0.453588	-0.26472	-1.33326	1.25002	0.370406
	192	0.146029	-0.0447567	-0.0923587	-0.0830361	0.0420795	0.0396509	-0.791285	0.492226	0.388523	0.504825	0.137236	-0.0478409	0.347489	-1.01855	0.582497	-0.280785	-0.0686007	-0.110314	0.935092	-0.546911	-0.463267	0.177496	0.387609	-0.467589	-0.283134	0.746642	-1.0916	-0.165069	0.387006	0.603232
	193	0.146029	-0.0447567	-0.0923587	-0.0830361	0.0420795	0.0396509	-0.187594	0.125673	0.0842237	0.266767	-0.0687153	-0.313102	-0.814133	0.977953	0.00867336	0.249955	-0.639793	0.422036	-0.646761	0.28805	0.402086	-0.119558	-0.106447	0.00643425	0.0986133	-0.0245813	1.10825	-0.982244	0.523276	-0.316693
	194	0.186945	-0.120651	-0.0569876	0.304383	-0.839439	0.440536	0.542465	-0.269895	-0.32568	-1.32794	0.871155	0.413178	0.731767	-0.534855	0.498018	-0.379085	0.0488265	-0.0629799	-0.0358918	-0.271377	-0.068151	0.41818	-1.4201	0.511688	0.67329	0.583655	-0.580061	-0.51939	0.80455	0.211546
	195	0.532026	0.364062	-0.846095	-0.0830361	0.0420795	0.0396509	0.10061	-0.576925	0.402335	-0.58321	0.177862	0.00448449	0.386496	0.127279	0.582497	-0.280785	-0.0686007	-0.110314	-0.578662	0.357025	-0.637923	0.963097	-0.106447	0.00643425	0.0986133	-0.0245813	-1.0438	0.846059	0.432733	-0.425857
	196	0.105113	0.031138	-0.12773	-0.145724	0.016322	0.118774	0.10061	-0.576925	0.402335	-0.16654	0.894001	-0.795922	-0.210177	0.592705	0.498018	-0.379085	0.0488265	-0.0629799	-0.0358918	-0.271377	-0.068151	0.41818	0.535	-0.279948	-0.181085	-0.246995	-0.546088	0.391144	-0.147187	0.148284
	197	0.0232817	0.182927	-0.198472	-0.271101	-0.0351931	0.277019	-2.98146	1.67893	1.61823	0.536594	-0.902281	0.066048	0.310572	-0.171134	0.329058	-0.575685	0.283681	0.0316875	-0.157335	-0.313523	0.107273	0.383991	-0.0756918	0.0739436	0.0833342	-0.187989	0.214596	0.290862	-0.547383	0.0440058
	198	-1.81698	0.351583	1.34766	1.06804	-1.31536	0.151917	-0.566699	0.212721	0.401034	0.832888	-1.2722	0.343873	0.598891	-0.821844	-0.160286	0.053355	-0.404938	0.516703	-0.700105	0.314879	-0.462499	0.928908	-0.0756918	0.0739436	0.0833342	-0.187989	0.214596	0.290862	-0.547383	0.0440058
	199	0.832246	-0.257599	-0.523929	-0.533143	0.897841	-0.282112	-2.98146	1.67893	1.61823	0.832888	-1.2722	0.343873	0.598891	-0.821844	0.329058	-0.575685	0.283681	0.0316875	-0.157335	-0.313523	0.107273	0.383991	-0.0756918	0.0739436	0.0833342	-0.187989	0.214596	0.290862	-0.547383	0.0440058
	200	0.0232817	0.182927	-0.198472	-0.271101	-0.0351931	0.277019	-0.0612258	0.0966573	-0.0213799	0.536594	-0.902281	0.066048	0.310572	-0.171134	0.329058	-0.575685	0.283681	0.0316875	-0.157335	-0.313523	0.107273	0.383991	-0.0756918	0.0739436	0.0833342	-0.187989	0.214596	0.290862	-0.547383	0.0440058
	201	0.186945	-0.120651	-0.0569876	1.63235	-0.832487	-0.774956	-0.503081	-0.210373	0.706634	-0.417883	-0.661025	0.16254	0.544926	0.369239	-0.948512	0.238855	0.247303	0.26497	-0.950859	1.1582	0.0828588	-0.387251	0.760135	0.863163	-0.925788	-0.990434	0.281372	0.185947	-0.339735	-0.0838668
	202	-0.622019	0.319875	0.26847	-0.533143	0.897841	-0.282112	-0.602167	0.857288	-0.128284	0.938132	-0.825481	0.43498	-0.256466	-0.633304	0.0413588	-1.00393	0.52324	0.466894	-0.339991	0.598771	-0.387378	0.150487	-0.0513234	-0.00845276	0.2465	-0.527995	0.563324	-0.575465	0.00190822	0.13893
	203	0.105113	0.031138	-0.12773	-0.145724	0.016322	0.118774	-2.37777	1.31238	1.31393	-0.149903	-0.784855	0.487305	-0.21746	0.512528	-0.810253	0.445325	0.678174	-0.538612	0.20278	-0.0296309	0.182394	-0.394431	-0.192327	-0.0461881	-0.033994	0.64224	1.10883	-0.0192511	-0.532284	-0.316018
	204	0.105113	0.031138	-0.12773	0.179006	-0.890954	0.598782	1.14616	-0.636447	-0.629979	0.10144	0.770171	-0.471158	-0.972563	0.735993	1.81422	1.38727	-1.92271	-0.896355	-1.18483	-0.216515	-0.0112923	1.48857	-0.778651	0.225307	0.393591	0.361241	0.280787	-0.777046	0.715824	-0.0845416
	205	0.105113	0.031138	-0.12773	-0.0830361	0.0420795	0.0396509	-0.0612258	0.0966573	-0.0213799	-0.297507	0.425031	-0.915692	-0.340067	1.48537	-0.0758064	0.151655	-0.522365	0.469369	-0.0358918	-0.271377	-0.068151	0.41818	-0.0756918	0.0739436	0.0833342	-0.187989	0.529936	-0.523007	-0.101915	0.202866
	206	0.105113	0.031138	-0.12773	-0.0942153	1.3292	-1.05074	0.416096	-0.240879	-0.220076	-0.12418	-0.762601	0.515968	0.767787	-0.568682	0.987362	-1.00813	0.737445	-0.547995	0.813649	-0.589057	-0.287843	0.143307	-0.308962	-0.16632	-0.151322	1.47247	1.02765	-0.977921	-0.681835	0.777008
	207	0.186945	-0.120651	-0.0569876	-0.0203477	0.067837	-0.0394719	-0.187594	0.125673	0.0842237	0.211122	0.238812	-0.401268	0.124628	-0.0806308	0.666977	-0.182485	-0.186028	-0.157647	0.0855512	-0.229231	-0.243575	0.452369	0.309866	-1.42306	0.563617	0.496444	0.348148	0.0810308	-0.132088	-0.211739
	208	0.105113	0.031138	-0.12773	-0.584653	-0.415035	0.887401	-1.45859	1.28187	0.387223	-0.0851722	0.608728	-0.679093	-0.163692	0.570079	0.00867336	0.249955	-0.639793	0.422036	-0.339991	0.598771	-0.387378	0.150487	0.057176	1.01453	-0.615531	-0.441205	-0.00116548	-0.0156348	0.374181	-0.307339
	209	0.0641976	0.107033	-0.163101	-0.208413	-0.00943559	0.197896	-0.313963	0.154689	0.189827	-0.527565	-0.129665	0.0926509	-0.552265	1.18586	0.413538	-0.477385	0.166254	-0.0156462	-0.0966134	-0.29245	0.0195609	0.401085	-0.0205678	0.0590566	0.231221	-0.691403	-0.546673	-0.571848	0.908373	0.147609
	210	-0.622019	0.319875	0.26847	-0.909383	0.492242	0.407393	0.731583	0.095167	-0.842487	0.373858	-0.331734	-0.16761	0.2176	-0.125883	-0.503035	0.848395	0.87419	-1.43686	-1.48625	1.8345	-1.43921	1.22323	0.000451525	-0.794689	0.206147	0.984457	-1.0916	-0.165069	0.387006	0.603232
	211	0.105113	0.031138	-0.12773	-0.197234	-1.29655	1.28829	-0.313963	0.154689	0.189827	-1.47663	0.0311855	1.53835	0.566054	-0.856992	0.498018	-0.379085	0.0488265	-0.0629799	-0.0358918	-0.271377	-0.068151	0.41818	-0.137203	-0.0610751	0.113892	0.138827	0.329165	1.19707	-0.294008	-1.11296
	212	-2.15812	1.04914	0.990127	0.304383	-0.839439	0.440536	0.542465	-0.269895	-0.32568	-2.64603	0.357084	1.47385	0.558575	0.311466	0.00867336	0.249955	-0.639793	0.422036	0.570271	0.302163	-0.694782	-0.107292	-0.0756918	0.0739436	0.0833342	-0.187989	-1.42134	-0.414786	-0.000365383	1.40952
	213	0.146029	-0.0447567	-0.0923587	0.293204	0.447679	-0.649854	0.127892	0.461719	-0.538187	-0.336515	-0.946298	0.279369	0.591412	0.346613	1.03916	0.344055	-0.543014	-0.640188	0.0248297	-0.250304	-0.155863	0.435274	-0.0513234	-0.00845276	0.2465	-0.527995	0.0322225	-0.0680926	0.478005	-0.371275
	214	-0.280883	-0.37768	0.626006	0.355892	0.473436	-0.728976	-0.187594	0.125673	0.0842237	0.187246	-0.493178	-0.375546	1.02647	-0.291797	0.720756	-0.074315	0.36227	-0.913895	0.808943	0.543909	-0.444237	-0.919903	-0.0287036	0.961904	-0.748138	0.225617	0.529936	-0.523007	-0.101915	0.202866
	215	0.873162	-0.333494	-0.488558	0.680623	-0.43384	-0.248968	-0.629449	-0.181357	0.812238	-0.336515	-0.946298	0.279369	0.591412	0.346613	0.582497	-0.280785	-0.0686007	-0.110314	0.570271	0.302163	-0.694782	-0.107292	-0.167959	-0.128584	0.129171	0.302234	-0.5127	0.338686	-0.0433629	0.0843479
	216	0.105113	0.031138	-0.12773	-0.145724	0.016322	0.118774	0.289728	-0.211863	-0.114473	0.29249	-0.0464613	-0.284439	0.171114	-0.103257	0.498018	-0.379085	0.0488265	-0.0629799	-0.0358918	-0.271377	-0.068151	0.41818	-0.223083	-0.113697	-0.0187149	0.805648	0.859682	-0.27329	0.285456	-0.603426
	217	-0.662935	0.39577	0.233099	-1.03476	0.440726	0.565638	0.416096	-0.240879	-0.220076	-0.714177	-0.291109	-0.115285	0.256606	1.01995	1.30576	-0.589755	-0.167839	-0.274288	-0.0358918	-0.271377	-0.068151	0.41818	-0.0205678	0.0590566	0.231221	-0.691403	0.563324	-0.575465	0.00190822	0.13893
	218	-0.236022	0.728693	-0.485266	-0.208413	-0.00943559	0.197896	0.416096	-0.240879	-0.220076	1.12474	-0.664038	0.642915	-1.06534	-0.467389	0.498018	-0.379085	0.0488265	-0.0629799	0.50955	0.281091	-0.60707	-0.124386	0.565756	-0.212438	-0.196364	-0.410403	0.779086	-0.268968	-0.919655	0.490274
	219	0.832246	-0.257599	-0.523929	-1.03476	0.440726	0.565638	-0.124845	0.519751	-0.32698	0.646276	-1.43364	0.135937	1.40776	-0.987759	0.720756	-0.074315	0.36227	-0.913895	-0.0966134	-0.29245	0.0195609	0.401085	0.535	-0.279948	-0.181085	-0.246995	1.07603	0.996199	-1.69167	-0.251407
	220	0.105113	0.031138	-0.12773	-0.145724	0.016322	0.118774	0.416096	-0.240879	-0.220076	-1.74213	-1.53609	0.00398947	1.3094	2.2192	0.626365	-1.51937	-0.00686905	1.1065	0.5676	-0.878706	0.413909	-0.109643	0.290447	1.25479	-0.380874	-2.10166	-1.42134	-0.414786	-0.000365383	1.40952
	221	-0.280883	-0.37768	0.626006	0.304383	-0.839439	0.440536	0.289728	-0.211863	-0.114473	0.161523	-0.515432	-0.404209	0.0412246	0.789413	0.498018	-0.379085	0.0488265	-0.0629799	0.506879	-0.899778	0.501621	-0.126738	-1.00219	0.906298	0.168729	0.182432	0.0322225	-0.0680926	0.478005	-0.371275
	222	-0.963155	1.01743	-0.0890668	1.11955	-0.00248338	-1.0176	-0.187594	0.125673	0.0842237	-0.795545	-0.00583545	-0.232114	0.210121	1.04257	1.07184	-0.909825	0.620018	-0.595329	0.5676	-0.878706	0.413909	-0.109643	0.0653119	0.111679	0.363828	-1.35822	-0.627269	-0.567526	-0.296738	1.24131
	223	0.105113	0.031138	-0.12773	-0.145724	0.016322	0.118774	0.416096	-0.240879	-0.220076	0.29249	-0.0464613	-0.284439	0.171114	-0.103257	0.498018	-0.379085	0.0488265	-0.0629799	-0.0358918	-0.271377	-0.068151	0.41818	-1.3132	-0.289435	0.780824	1.59269	0.31476	0.133489	-0.235912	-0.147803
	224	0.487165	-0.742312	0.265178	1.24493	0.0490317	-1.17584	-1.23314	0.185195	1.11654	0.504825	0.137236	-0.0478409	0.347489	-1.01855	1.31694	-0.574455	-1.26914	0.897667	1.18114	-0.257263	-1.16502	0.430446	-0.244102	0.740048	0.00635833	-0.870212	1.15662	0.991877	-0.486556	-1.34511
	225	-0.236022	0.728693	-0.485266	-1.03476	0.440726	0.565638	0.00152368	0.490735	-0.432584	-0.370875	0.361559	0.241083	0.562871	-0.788016	1.30576	-0.589755	-0.167839	-0.274288	-0.339991	0.598771	-0.387378	0.150487	-0.360737	0.619916	-0.11097	-0.0399821	-0.297523	-0.317809	0.0906334	0.435017
	226	0.873162	-0.333494	-0.488558	-1.08627	-0.872149	1.73515	-1.48588	0.243227	1.32774	-0.700023	-0.278864	2.37754	0.268363	-2.27971	-0.989124	-1.09803	0.426462	1.52912	-1.24288	0.943281	-1.03227	1.47383	0.30333	1.30389	-1.38531	0.491216	0.233578	-0.825181	-0.385463	0.945222
	227	1.25916	0.0753248	-1.24229	-0.145724	0.016322	0.118774	-0.791285	0.492226	0.388523	0.373858	-0.331734	-0.16761	0.2176	-0.125883	1.30576	-0.589755	-0.167839	-0.274288	0.935092	-0.546911	-0.463267	0.177496	0.311466	0.401044	-0.405948	-0.425804	0.610533	-0.52733	1.1032	-0.890834
	228	0.149974	1.13751	-1.239	-0.533143	0.897841	-0.282112	-0.313963	0.154689	0.189827	-0.731899	-0.662108	1.12966	0.220783	-0.194858	0.582497	-0.280785	-0.0686007	-0.110314	-0.946154	0.0252309	0.239253	0.675958	0.311466	0.401044	-0.405948	-0.425804	0.247984	0.238405	-0.443559	-0.0199305
	229	0.105113	0.031138	-0.12773	-0.145724	0.016322	0.118774	-0.313963	0.154689	0.189827	0.127163	0.792425	-0.442495	0.0126836	-0.345217	0.498018	-0.379085	0.0488265	-0.0629799	-0.0358918	-0.271377	-0.068151	0.41818	-0.137203	-0.0610751	0.113892	0.138827	0.281372	0.185947	-0.339735	-0.0838668
	230	0.105113	0.031138	-0.12773	-0.145724	0.016322	0.118774	0.731583	0.095167	-0.842487	-0.0250889	-0.676875	-0.612144	0.850097	0.623498	1.44402	-0.383285	0.263032	-1.07787	-0.0966134	-0.29245	0.0195609	0.401085	0.172211	-0.689444	0.471362	-0.349187	0.529936	-0.523007	-0.101915	0.202866
	231	0.532026	0.364062	-0.846095	0.304383	-0.839439	0.440536	-0.629449	-0.181357	0.812238	-0.58321	0.177862	0.00448449	0.386496	0.127279	-0.225247	-0.0701152	0.148065	0.100995	-0.339991	0.598771	-0.387378	0.150487	-0.137203	-0.0610751	0.113892	0.138827	0.859682	-0.27329	0.285456	-0.603426
	232	-0.662935	0.39577	0.233099	-0.145724	0.016322	0.118774	-0.152127	-0.518893	0.613542	-0.255147	-1.23157	0.396198	0.637898	0.323987	-0.0758064	0.151655	-0.522365	0.469369	-0.403383	-0.603171	0.809025	0.131041	0.181947	0.231811	0.481156	-2.18845	-0.842446	0.08897	-0.430734	0.89064
	233	0.146029	-0.0447567	-0.0923587	0.743311	-0.408083	-0.328091	-0.187594	0.125673	0.0842237	0.29249	-0.0464613	-0.284439	0.171114	-0.103257	0.498018	-0.379085	0.0488265	-0.0629799	-0.0358918	-0.271377	-0.068151	0.41818	-0.253838	-0.181207	-0.00343586	0.969056	0.281372	0.185947	-0.339735	-0.0838668
	234	0.186945	-0.120651	-0.0569876	-0.145724	0.016322	0.118774	-0.917653	0.521241	0.494127	-0.149903	-0.784855	0.487305	-0.21746	0.512528	0.242594	0.570026	-1.42765	0.743076	1.78463	-0.864592	-0.682958	-0.0973773	-0.0287036	0.961904	-0.748138	0.225617	1.68714	-0.478488	0.092907	-0.835577
	235	-0.662935	0.39577	0.233099	0.304383	-0.839439	0.440536	-1.35951	0.214211	1.22214	-0.626656	-0.215391	1.22076	-0.634575	-0.00631747	1.07184	-0.909825	0.620018	-0.595329	-0.885432	0.0463039	0.151541	0.693053	-0.469237	-0.403062	0.751061	-0.126773	-0.264135	-0.370267	0.194457	0.371081
	236	-0.662935	0.39577	0.233099	0.241695	-0.865197	0.519659	-0.0612258	0.0966573	-0.0213799	-0.175626	-0.807109	0.458642	-1.20271	1.59374	0.498018	-0.379085	0.0488265	-0.0629799	0.270878	0.0393448	-0.857615	0.688224	-0.308962	-0.16632	-0.151322	1.47247	-0.344732	-0.365944	-1.01065	1.46478
	237	0.149974	1.13751	-1.239	0.293204	0.447679	-0.649854	-0.187594	0.125673	0.0842237	-0.149903	-0.784855	0.487305	-0.21746	0.512528	0.498018	-0.379085	0.0488265	-0.0629799	-0.0358918	-0.271377	-0.068151	0.41818	0.172211	-0.689444	0.471362	-0.349187	-0.00116548	-0.0156348	0.374181	-0.307339
	238	-0.703851	0.471664	0.197728	-1.03476	0.440726	0.565638	-0.187594	0.125673	0.0842237	1.00286	0.568102	-0.731419	-0.202698	-0.575752	0.498018	-0.379085	0.0488265	-0.0629799	-0.0358918	-0.271377	-0.068151	0.41818	0.0960676	0.179188	0.348549	-1.52163	-0.216342	0.640861	0.240185	-0.658008
	239	0.105113	0.031138	-0.12773	-0.145724	0.016322	0.118774	-0.313963	0.154689	0.189827	0.305138	2.28398	-0.244183	0.160518	-2.39514	-1.06568	1.39444	-0.798302	0.267445	0.20278	-0.0296309	0.182394	-0.394431	-0.137203	-0.0610751	0.113892	0.138827	-0.048959	-1.02676	0.328453	0.721751
	240	0.105113	0.031138	-0.12773	-0.145724	0.016322	0.118774	-0.313963	0.154689	0.189827	0.468301	-2.92519	-0.0623749	1.25993	1.06217	0.498018	-0.379085	0.0488265	-0.0629799	-0.0358918	-0.271377	-0.068151	0.41818	-0.137203	-0.0610751	0.113892	0.138827	1.07544	0.0332068	-0.636108	-0.252082
	241	0.186945	-0.120651	-0.0569876	-0.0203477	0.067837	-0.0394719	1.14616	-0.636447	-0.629979	-1.22885	0.956881	-0.714934	0.814076	0.657326	0.666977	-0.182485	-0.186028	-0.157647	1.17643	0.875704	-1.32141	-0.632764	0.973933	-0.739083	-0.710719	1.02764	0.280202	-1.74004	1.77138	-0.0852164
	242	0.105113	0.031138	-0.12773	-0.145724	0.016322	0.118774	-0.313963	0.154689	0.189827	0.373858	-0.331734	-0.16761	0.2176	-0.125883	0.498018	-0.379085	0.0488265	-0.0629799	-0.0358918	-0.271377	-0.068151	0.41818	-0.137203	-0.0610751	0.113892	0.138827	0.281372	0.185947	-0.339735	-0.0838668
	243	-1.04893	-0.0130489	0.986835	0.743311	-0.408083	-0.328091	-0.286681	1.19333	-0.750695	-0.271784	0.447285	-0.887029	0.64518	0.404164	1.03916	0.344055	-0.543014	-0.640188	-0.946154	0.0252309	0.239253	0.675958	-0.469237	-0.403062	0.751061	-0.126773	-0.794652	1.1001	-0.385006	-0.138449
	244	0.146029	-0.0447567	-0.0923587	0.743311	-0.408083	-0.328091	0.416096	-0.240879	-0.220076	-0.58321	0.177862	0.00448449	0.386496	0.127279	0.805236	0.0239851	0.244843	-0.961229	-0.0358918	-0.271377	-0.068151	0.41818	-0.360737	0.619916	-0.11097	-0.0399821	0.281372	0.185947	-0.339735	-0.0838668
	245	0.105113	0.031138	-0.12773	-0.533143	0.897841	-0.282112	-0.187594	0.125673	0.0842237	0.691437	0.298679	0.160095	-0.461383	-0.852638	0.498018	-0.379085	0.0488265	-0.0629799	-0.0358918	-0.271377	-0.068151	0.41818	-0.223083	-0.113697	-0.0187149	0.805648	0.0322225	-0.0680926	0.478005	-0.371275
	246	0.487165	-0.742312	0.265178	1.11955	-0.00248338	-1.0176	1.33527	-0.271385	-1.14679	0.32685	-1.35432	-0.246153	0.199655	1.03137	1.34963	-1.82834	-0.106107	0.942526	-0.639384	0.335952	-0.550211	0.946003	0.504245	-0.347457	-0.165806	-0.0835875	-0.00116548	-0.0156348	0.374181	-0.307339
	247	0.0602523	-1.07524	0.983543	-2.69863	2.62817	0.210733	0.262446	-1.25051	0.826049	-1.54028	0.687458	0.176579	0.555392	0.380441	-0.309727	-0.168415	0.265492	0.148329	2.39817	-0.243149	-2.26189	0.442712	-1.20945	-0.218404	1.90258	-1.83042	0.247984	0.238405	-0.443559	-0.0199305
	248	0.487165	-0.742312	0.265178	-0.145724	0.016322	0.118774	-0.313963	0.154689	0.189827	0.0624323	-0.601158	0.723903	-0.0410846	-0.402768	0.498018	-0.379085	0.0488265	-0.0629799	0.574977	-0.830803	-0.538388	0.955917	-0.555117	-0.455685	0.618453	0.540049	-0.498294	1.40227	-0.101459	-0.880805
	249	0.105113	0.031138	-0.12773	-0.145724	0.016322	0.118774	-0.313963	0.154689	0.189827	0.373858	-0.331734	-0.16761	0.2176	-0.125883	0.498018	-0.379085	0.0488265	-0.0629799	-0.0358918	-0.271377	-0.068151	0.41818	-0.137203	-0.0610751	0.113892	0.138827	0.281372	0.185947	-0.339735	-0.0838668
	250	0.105113	0.031138	-0.12773	-0.145724	0.016322	0.118774	-0.313963	0.154689	0.189827	0.373858	-0.331734	-0.16761	0.2176	-0.125883	0.498018	-0.379085	0.0488265	-0.0629799	-0.0358918	-0.271377	-0.068151	0.41818	-0.137203	-0.0610751	0.113892	0.138827	0.281372	0.185947	-0.339735	-0.0838668
	251	0.446249	-0.666417	0.229807	-0.470455	0.923598	-0.361234	-1.23314	0.185195	1.11654	0.364772	-2.03284	1.08695	-0.77493	0.87515	-0.236429	-0.0854155	1.24937	-1.07096	1.12042	-0.278336	-1.07731	0.413351	1.15543	0.287416	-0.435711	-2.14527	-0.048959	-1.02676	0.328453	0.721751
	252	-0.236022	0.728693	-0.485266	0.304383	-0.839439	0.440536	-1.33223	1.25286	0.28162	0.309127	-1.72532	0.998788	0.163832	-0.183434	-0.309727	-0.168415	0.265492	0.148329	0.270878	0.0393448	-0.857615	0.688224	-0.662016	0.345438	0.510919	-0.468989	0.0322225	-0.0680926	0.478005	-0.371275
	253	0.873162	-0.333494	-0.488558	-1.47369	0.00936974	1.33427	-0.440331	0.183705	0.295431	-0.58321	0.177862	0.00448449	0.386496	0.127279	0.457405	-1.71597	0.227985	1.20117	0.562894	0.254261	0.257515	-1.17285	-0.0205678	0.0590566	0.231221	-0.691403	0.281372	0.185947	-0.339735	-0.0838668
	254	-0.280883	-0.37768	0.626006	-0.0830361	0.0420795	0.0396509	-0.187594	0.125673	0.0842237	-0.0594489	0.630982	-0.650431	0.821556	-0.511131	1.08302	-0.894525	-0.481283	0.576627	0.87437	-0.567984	-0.375555	0.160401	-0.469237	-0.403062	0.751061	-0.126773	0.859682	-0.27329	0.285456	-0.603426
	255	-0.618074	1.50214	-0.878174	-0.145724	0.016322	0.118774	-0.503081	-0.210373	0.706634	0.691437	0.298679	0.160095	-0.461383	-0.852638	0.498018	-0.379085	0.0488265	-0.0629799	-0.0358918	-0.271377	-0.068151	0.41818	-0.223083	-0.113697	-0.0187149	0.805648	-0.297523	-0.317809	0.0906334	0.435017
	256	0.146029	-0.0447567	-0.0923587	-0.0830361	0.0420795	0.0396509	-0.187594	0.125673	0.0842237	0.882487	-0.517954	0.346813	0.682295	-1.69189	0.805236	0.0239851	0.244843	-0.961229	0.0248297	-0.250304	-0.155863	0.435274	0.387609	-0.467589	-0.283134	0.746642	-0.26472	-1.33326	1.25002	0.370406
	257	0.146029	-0.0447567	-0.0923587	0.293204	0.447679	-0.649854	-0.917653	0.521241	0.494127	-0.670731	0.102145	-1.33156	1.27768	1.15355	0.805236	0.0239851	0.244843	-0.961229	1.41981	-0.015517	-0.914474	-0.382165	1.16671	-1.48758	-0.470578	1.36986	-0.498879	0.439279	0.954101	-0.88148
	258	0.105113	0.031138	-0.12773	0.293204	0.447679	-0.649854	0.704301	-0.943478	0.0980349	0.539185	-1.17062	-0.00955456	0.37603	0.116077	0.465332	0.874796	-1.11421	-0.107839	-0.339991	0.598771	-0.387378	0.150487	-1.11882	0.786166	0.0514004	1.01266	1.10825	-0.982244	0.523276	-0.316693
	259	-0.236022	0.728693	-0.485266	0.743311	-0.408083	-0.328091	-0.313963	0.154689	0.189827	0.461379	-0.256017	1.16844	-0.673581	-1.15215	-0.0431209	-1.10223	0.640667	0.514228	-0.0358918	-0.271377	-0.068151	0.41818	-0.192327	-0.0461881	-0.033994	0.64224	0.497133	0.492444	-1.2613	0.267477
	260	-0.622019	0.319875	0.26847	0.304383	-0.839439	0.440536	-0.187594	0.125673	0.0842237	0.772805	0.0134059	0.276924	-0.414897	-0.875264	1.03916	0.344055	-0.543014	-0.640188	-0.274563	-0.513122	-0.318696	1.23079	-0.425598	-0.286452	-0.268651	2.3027	-0.081762	-0.011312	-0.83093	0.786362
	261	-0.622019	0.319875	0.26847	-0.533143	0.897841	-0.282112	-0.791285	0.492226	0.388523	0.105878	-0.207905	-0.492375	0.979986	-0.269171	0.1908	-0.782155	-0.14719	0.835269	0.813649	-0.589057	-0.287843	0.143307	-0.425598	-0.286452	-0.268651	2.3027	-0.546088	0.391144	-0.147187	0.148284
	262	0.105113	0.031138	-0.12773	1.18224	0.0232742	-1.09672	0.893418	-0.578416	-0.418772	-0.271784	0.447285	-0.887029	0.64518	0.404164	-0.0431209	-1.10223	0.640667	0.514228	0.20278	-0.0296309	0.182394	-0.394431	-0.0756918	0.0739436	0.0833342	-0.187989	-0.344732	-0.365944	-1.01065	1.46478
	263	0.105113	0.031138	-0.12773	-0.145724	0.016322	0.118774	-1.01674	1.5889	-0.340791	-0.184263	0.523002	0.449019	-0.246001	-0.622102	0.498018	-0.379085	0.0488265	-0.0629799	0.270878	0.0393448	-0.857615	0.688224	-1.00379	-0.917804	1.13829	1.10468	0.247984	0.238405	-0.443559	-0.0199305
	264	0.105113	0.031138	-0.12773	0.743311	-0.408083	-0.328091	-0.413049	1.22235	-0.645091	-1.35367	0.848901	0.384515	-0.25348	0.546355	0.465332	0.874796	-1.11421	-0.107839	0.263501	-0.00855793	0.0946821	-0.377337	-0.106447	0.00643425	0.0986133	-0.0245813	0.329165	1.19707	-0.294008	-1.11296
	265	0.105113	0.031138	-0.12773	-0.145724	0.016322	0.118774	-0.187594	0.125673	0.0842237	0.29249	-0.0464613	-0.284439	0.171114	-0.103257	0.498018	-0.379085	0.0488265	-0.0629799	-0.0358918	-0.271377	-0.068151	0.41818	-0.167959	-0.128584	0.129171	0.302234	0.31476	0.133489	-0.235912	-0.147803
	266	0.873162	-0.333494	-0.488558	-0.533143	0.897841	-0.282112	-0.791285	0.492226	0.388523	-0.58321	0.177862	0.00448449	0.386496	0.127279	0.849103	-1.2146	0.306575	0.255586	0.26083	-1.18943	1.20337	-0.379688	-0.360737	0.619916	-0.11097	-0.0399821	0.826294	-0.220832	0.181632	-0.53949
	267	-0.321799	-0.301786	0.590635	0.743311	-0.408083	-0.328091	1.14616	-0.636447	-0.629979	-0.58321	0.177862	0.00448449	0.386496	0.127279	0.849103	-1.2146	0.306575	0.255586	-0.581334	-0.823844	0.470768	0.960746	-0.0513234	-0.00845276	0.2465	-0.527995	-0.24973	0.693319	0.136361	-0.594072
	268	0.487165	-0.742312	0.265178	-1.86111	0.890889	0.933381	-1.04402	0.550257	0.599731	-0.149903	-0.784855	0.487305	-0.21746	0.512528	0.1908	-0.782155	-0.14719	0.835269	0.20278	-0.0296309	0.182394	-0.394431	0.0555756	-0.809576	0.354034	0.481043	-0.0149861	-0.116228	-0.623283	0.658489
	269	0.446249	-0.666417	0.229807	-0.145724	0.016322	0.118774	-0.313963	0.154689	0.189827	0.373858	-0.331734	-0.16761	0.2176	-0.125883	0.498018	-0.379085	0.0488265	-0.0629799	-0.0358918	-0.271377	-0.068151	0.41818	-0.778651	0.225307	0.393591	0.361241	0.57773	0.488121	-0.0561878	-0.826223
	270	-1.00407	1.09332	-0.124438	0.355892	0.473436	-0.728976	0.10061	-0.576925	0.402335	0.193399	-0.132187	0.843673	0.0888048	-1.29544	1.03916	0.344055	-0.543014	-0.640188	0.635699	-0.80973	-0.6261	0.973012	-1.03294	0.838789	0.184008	0.34584	0.859682	-0.27329	0.285456	-0.603426
	271	-0.622019	0.319875	0.26847	-0.533143	0.897841	-0.282112	-0.0257584	-0.547909	0.507938	0.725797	-1.00918	0.198381	-0.432842	0.281992	0.498018	-0.379085	0.0488265	-0.0629799	-0.0358918	-0.271377	-0.068151	0.41818	-0.339718	-0.233829	-0.136043	1.63588	0.0322225	-0.0680926	0.478005	-0.371275
	272	0.146029	-0.0447567	-0.0923587	-0.0830361	0.0420795	0.0396509	-0.187594	0.125673	0.0842237	0.211122	0.238812	-0.401268	0.124628	-0.0806308	-1.03299	0.140555	0.36473	0.312303	0.502173	0.233188	0.345227	-1.18995	0.057176	1.01453	-0.615531	-0.441205	-0.479312	0.286229	0.0604607	0.0204116
	273	0.146029	-0.0447567	-0.0923587	-0.0830361	0.0420795	0.0396509	0.10061	-0.576925	0.402335	-0.106457	-0.391602	-0.728973	0.803611	0.646124	0.315891	0.653025	-0.443776	-0.476213	0.0248297	-0.250304	-0.155863	0.435274	-0.253838	-0.181207	-0.00343586	0.969056	0.0322225	-0.0680926	0.478005	-0.371275
	274	-0.662935	0.39577	0.233099	0.355892	0.473436	-0.728976	0.542465	-0.269895	-0.32568	-0.722813	1.039	-0.124908	1.21331	-1.19589	0.231412	0.554725	-0.326349	-0.428879	-0.339991	0.598771	-0.387378	0.150487	-0.0756918	0.0739436	0.0833342	-0.187989	0.0328074	0.8949	-0.577555	-0.3706
	275	-1.00802	-0.0889436	1.02221	-0.909383	0.492242	0.407393	0.857951	0.066151	-0.94809	-0.265631	0.808275	0.33219	-0.292487	-0.599476	1.40142	-0.476155	-1.38657	0.850334	0.26083	-1.18943	1.20337	-0.379688	0.813659	-0.975826	0.191663	-0.571601	0.266966	-0.877639	-0.281639	0.881286
	276	-1.04499	1.16922	-0.159809	-0.0942153	1.3292	-1.05074	-0.187594	0.125673	0.0842237	0.725797	-1.00918	0.198381	-0.432842	0.281992	-0.309727	-0.168415	0.265492	0.148329	-0.403383	-0.603171	0.809025	0.131041	0.535	-0.279948	-0.181085	-0.246995	-0.330911	-0.265351	-0.0131902	0.498954
	277	0.186945	-0.120651	-0.0569876	-0.0203477	0.067837	-0.0394719	0.569747	0.768749	-1.2662	-0.205548	-0.477328	0.399139	0.721301	-0.546056	-0.447985	-0.374885	-0.165379	0.95191	-0.644089	1.46892	-0.706605	-0.117207	-0.106447	0.00643425	0.0986133	-0.0245813	0.530521	0.439986	-1.15748	0.203541
	278	0.186945	-0.120651	-0.0569876	0.805999	-0.382325	-0.407214	-0.0612258	0.0966573	-0.0213799	0.891124	-1.84806	0.356437	-0.274411	0.523952	-0.459168	-0.390186	0.935922	-0.220046	-1.25763	0.847476	0.872323	-0.657296	-0.159823	-1.03143	1.10853	-0.614786	0.0322225	-0.0680926	0.478005	-0.371275
	279	0.105113	0.031138	-0.12773	-1.86111	0.890889	0.933381	1.74985	-1.003	-0.934279	0.465818	-1.23409	1.14722	1.27897	-2.15731	-1.03299	0.140555	0.36473	0.312303	1.35438	1.09638	-0.983156	-1.46247	-0.192327	-0.0461881	-0.033994	0.64224	-2.21424	1.66394	-1.81511	1.57909
	280	0.873162	-0.333494	-0.488558	-0.909383	0.492242	0.407393	-0.791285	0.492226	0.388523	0.513462	-1.19288	-0.0382172	-0.609217	1.19729	0.359759	-0.585555	-0.382044	0.740601	0.0248297	-0.250304	-0.155863	0.435274	-0.0205678	0.0590566	0.231221	-0.691403	-0.37812	-0.313486	-1.11448	1.52872
	281	-2.11325	2.15551	-0.121146	-0.0830361	0.0420795	0.0396509	-0.0612258	0.0966573	-0.0213799	1.19996	-1.3103	-0.459474	-0.0811855	0.513625	-1.34021	-0.262515	0.168714	1.21055	-0.211171	0.68882	-1.5151	1.25024	0.912422	-0.874102	-0.680161	1.35446	0.295192	0.28654	0.657728	-1.04969
	282	0.49111	0.439956	-0.881466	-0.0830361	0.0420795	0.0396509	0.10061	-0.576925	0.402335	-0.523126	-1.10774	0.0714335	1.40028	0.180699	0.231412	0.554725	-0.326349	-0.428879	0.20278	-0.0296309	0.182394	-0.394431	-0.438481	-0.335553	0.735782	-0.29018	0.281372	0.185947	-0.339735	-0.0838668
	283	0.914077	-0.409388	-0.453187	-0.0830361	0.0420795	0.0396509	-0.503081	-0.210373	0.706634	0.318213	-0.0242074	-0.255777	1.15636	-1.18447	0.582497	-0.280785	-0.0686007	-0.110314	0.0248297	-0.250304	-0.155863	0.435274	0.565756	-0.212438	-0.196364	-0.410403	-0.296938	0.645184	-0.964926	0.435692
	284	0.105113	0.031138	-0.12773	0.743311	-0.408083	-0.328091	-0.0612258	0.0966573	-0.0213799	0.665713	0.276425	0.131432	-1.44663	0.228572	-1.618	0.655995	0.894839	-0.327303	-0.707482	0.266977	0.489798	-0.136653	-0.0756918	0.0739436	0.0833342	-0.187989	-0.546673	-0.571848	0.908373	0.147609
	285	0.105113	0.031138	-0.12773	0.304383	-0.839439	0.440536	0.830669	-0.972494	-0.00756866	-0.6823	0.0921356	1.1326	0.304187	-1.0649	-1.60682	0.671295	-0.206462	0.844653	-1.01158	1.13712	0.170571	-0.404346	-0.0756918	0.0739436	0.0833342	-0.187989	-0.048959	-1.02676	0.328453	0.721751
	286	0.105113	0.031138	-0.12773	-0.0830361	0.0420795	0.0396509	0.226978	-0.605941	0.296731	0.71716	0.320933	0.188758	0.523865	-1.93385	0.1908	-0.782155	-0.14719	0.835269	-0.707482	0.266977	0.489798	-0.136653	1.84865	-0.785202	-0.755762	-0.855231	-0.0961676	-1.0749	-0.772834	1.75151
	287	0.146029	-0.0447567	-0.0923587	-0.0830361	0.0420795	0.0396509	-0.187594	0.125673	0.0842237	0.938132	-0.825481	0.43498	-0.256466	-0.633304	-0.810253	0.445325	0.678174	-0.538612	-0.339991	0.598771	-0.387378	0.150487	0.0863312	-0.742067	0.338755	0.317635	0.529936	-0.523007	-0.101915	0.202866
	288	-0.622019	0.319875	0.26847	0.304383	-0.839439	0.440536	-0.475798	0.828272	-0.233887	0.0457948	1.0777	-0.559324	-0.0338022	-0.322591	-1.75626	0.449525	0.463968	0.476278	-0.347368	0.550868	0.564919	-0.915074	1.7094	-1.87569	0.121548	-0.778614	-0.00116548	-0.0156348	0.374181	-0.307339
	289	0.146029	-0.0447567	-0.0923587	-0.0830361	0.0420795	0.0396509	0.416096	-0.240879	-0.220076	0.584345	0.561698	0.0146031	-1.49312	0.251198	-1.03299	0.140555	0.36473	0.312303	-0.101319	0.840517	-0.136833	-0.662124	0.612744	0.675522	-1.02784	0.00320295	-0.264135	-0.370267	0.194457	0.371081
	290	0.146029	-0.0447567	-0.0923587	0.304383	-0.839439	0.440536	0.127892	0.461719	-0.538187	0.140238	-1.51576	-0.454089	1.00853	0.865458	0.582497	-0.280785	-0.0686007	-0.110314	0.263501	-0.00855793	0.0946821	-0.377337	0.28071	0.333534	-0.390669	-0.262396	-0.794652	1.1001	-0.385006	-0.138449
	291	-0.280883	-0.37768	0.626006	0.355892	0.473436	-0.728976	-0.187594	0.125673	0.0842237	0.665713	0.276425	0.131432	-1.44663	0.228572	-1.84074	0.351225	0.581396	0.523612	-0.707482	0.266977	0.489798	-0.136653	-0.0756918	0.0739436	0.0833342	-0.187989	-0.546673	-0.571848	0.908373	0.147609
	292	0.105113	0.031138	-0.12773	-0.0830361	0.0420795	0.0396509	0.542465	-0.269895	-0.32568	-0.0532958	0.991972	0.568788	-0.116111	-1.51477	-0.576333	0.765395	-0.109683	-0.217571	0.20278	-0.0296309	0.182394	-0.394431	0.867034	0.0620397	-0.818254	0.0186038	0.0656104	-0.120551	0.581828	-0.435211
	293	-0.276938	0.804588	-0.520637	-0.481634	2.21072	-1.45162	0.542465	-0.269895	-0.32568	0.427019	1.05184	1.13015	-0.702122	-2.28678	0.315891	0.653025	-0.443776	-0.476213	-1.1875	-1.39738	1.0974	1.48622	-0.0124319	-0.84379	1.21058	-1.60842	0.0316375	-1.03109	1.53356	-0.37195
	294	0.105113	0.031138	-0.12773	-0.972072	0.466484	0.486516	-0.313963	0.154689	0.189827	0.790527	0.384405	-0.968017	-0.379073	0.339543	-0.0431209	-1.10223	0.640667	0.514228	0.20278	-0.0296309	0.182394	-0.394431	-0.0205678	0.0590566	0.231221	-0.691403	-0.264135	-0.370267	0.194457	0.371081
	295	0.186945	-0.120651	-0.0569876	-0.0203477	0.067837	-0.0394719	1.62348	-0.973984	-0.828676	0.0801548	-0.230158	-0.521038	-0.0052612	0.812039	0.582497	-0.280785	-0.0686007	-0.110314	0.0248297	-0.250304	-0.155863	0.435274	-0.167959	-0.128584	0.129171	0.302234	1.39078	-0.780662	-0.190641	-0.0932209
	296	0.146029	-0.0447567	-0.0923587	-0.0830361	0.0420795	0.0396509	1.74985	-1.003	-0.934279	0.891124	-1.84806	0.356437	-0.274411	0.523952	0.359759	-0.585555	-0.382044	0.740601	-0.885432	0.0463039	0.151541	0.693053	0.535	-0.279948	-0.181085	-0.246995	-0.842446	0.08897	-0.430734	0.89064
	297	0.146029	-0.0447567	-0.0923587	-0.521964	-0.389277	0.808278	0.226978	-0.605941	0.296731	0.921494	0.853375	-0.848248	-0.249184	-0.553127	1.15632	-0.811525	0.502591	-0.642663	-0.28194	-0.561025	0.633601	0.165229	-0.167959	-0.128584	0.129171	0.302234	0.845861	-0.373883	-0.712008	0.362402
	298	0.572942	0.288167	-0.810724	0.304383	-0.839439	0.440536	0.542465	-0.269895	-0.32568	-0.0446591	-0.338139	0.578412	-1.07282	0.701068	0.125839	-0.905626	0.405813	0.419561	-1.18953	0.916451	-0.167686	0.42536	0.543136	-1.18279	0.798274	-1.16402	-1.09101	0.797923	-0.668554	0.603907
	299	-0.963155	1.01743	-0.0890668	0.805999	-0.382325	-0.407214	-0.917653	0.521241	0.494127	0.352573	-1.33206	-0.21749	1.1849	-0.0498373	0.264097	-0.699156	0.836684	-0.384021	-0.578662	0.357025	-0.637923	0.963097	0.504245	-0.347457	-0.165806	-0.0835875	-0.296938	0.645184	-0.964926	0.435692
	300	0.487165	-0.742312	0.265178	-0.0830361	0.0420795	0.0396509	-0.313963	0.154689	0.189827	-0.0233744	0.662191	0.628292	-2.04012	0.625023	-1.60682	0.671295	-0.206462	0.844653	0.740844	0.474934	0.595772	-2.00256	0.535	-0.279948	-0.181085	-0.246995	0.0322225	-0.0680926	0.478005	-0.371275
	301	0.146029	-0.0447567	-0.0923587	-0.470455	0.923598	-0.361234	-0.791285	0.492226	0.388523	0.0801548	-0.230158	-0.521038	-0.0052612	0.812039	-0.269115	1.16847	0.0863331	-1.11582	-0.646761	0.28805	0.402086	-0.119558	-0.137203	-0.0610751	0.113892	0.138827	-0.761849	0.0846472	0.774377	-0.20306
	302	0.186945	-0.120651	-0.0569876	-0.0203477	0.067837	-0.0394719	-0.0612258	0.0966573	-0.0213799	0.211122	0.238812	-0.401268	0.124628	-0.0806308	-2.564	0.660195	0.680634	0.687587	1.04024	0.737752	0.758605	-2.79807	-0.0756918	0.0739436	0.0833342	-0.187989	0.348148	0.0810308	-0.132088	-0.211739
	303	0.105113	0.031138	-0.12773	-0.0830361	0.0420795	0.0396509	-0.791285	0.492226	0.388523	-0.0233744	0.662191	0.628292	-2.04012	0.625023	-0.00250872	0.234655	0.461508	-0.74992	0.87437	-0.567984	-0.375555	0.160401	0.62088	-0.227325	-0.0484779	-0.913817	-0.0149861	-0.116228	-0.623283	0.658489
	304	0.186945	-0.120651	-0.0569876	0.805999	-0.382325	-0.407214	-0.0612258	0.0966573	-0.0213799	0.0154242	-1.62374	0.645361	-0.0590294	0.754487	-0.681906	-0.694956	0.622478	0.630869	-0.953531	-0.0226718	1.19155	-0.389603	-0.253838	-0.181207	-0.00343586	0.969056	-0.761849	0.0846472	0.774377	-0.20306
	305	0.146029	-0.0447567	-0.0923587	0.805999	-0.382325	-0.407214	-0.503081	-0.210373	0.706634	0.29249	-0.0464613	-0.284439	0.171114	-0.103257	1.1675	-0.796225	-0.59871	0.529293	-0.213842	-0.492049	-0.406408	1.24788	-0.167959	-0.128584	0.129171	0.302234	0.0661954	0.842442	-0.473732	-0.434536
	306	0.146029	-0.0447567	-0.0923587	-0.0830361	0.0420795	0.0396509	-0.187594	0.125673	0.0842237	0.539185	-1.17062	-0.00955456	0.37603	0.116077	-0.225247	-0.0701152	0.148065	0.100995	0.263501	-0.00855793	0.0946821	-0.377337	0.535	-0.279948	-0.181085	-0.246995	0.31476	0.133489	-0.235912	-0.147803
	307	-0.280883	-0.37768	0.626006	0.304383	-0.839439	0.440536	-0.341245	-0.883955	1.13035	-0.396598	0.339305	0.21242	-0.422376	0.293194	0.582497	-0.280785	-0.0686007	-0.110314	0.942469	-0.499008	-1.41556	1.24306	0.0879317	1.08204	-0.63081	-0.604613	0.0328074	0.8949	-0.577555	-0.3706
	308	0.105113	0.031138	-0.12773	0.241695	-0.865197	0.519659	0.416096	-0.240879	-0.220076	-1.21221	-0.721975	0.568293	0.806794	0.577149	-0.309727	-0.168415	0.265492	0.148329	-0.0358918	-0.271377	-0.068151	0.41818	-0.137203	-0.0610751	0.113892	0.138827	-1.12498	-0.112611	0.283182	0.667168
	309	0.105113	0.031138	-0.12773	-0.145724	0.016322	0.118774	0.542465	-0.269895	-0.32568	-0.769821	0.0164185	-0.203451	1.19537	-0.0386354	0.582497	-0.280785	-0.0686007	-0.110314	0.263501	-0.00855793	0.0946821	-0.377337	-0.407726	-0.268044	0.720502	-0.453588	-0.0483741	-0.0637699	-0.727106	0.722425
	310	-0.581103	0.24398	0.303841	-0.0203477	0.067837	-0.0394719	0.542465	-0.269895	-0.32568	0.610069	0.583952	0.0432658	-0.507868	-0.830012	1.12364	0.442356	-0.660441	-0.687522	-0.520612	-0.802771	0.383056	0.97784	-0.0820791	-0.0759621	0.261779	-0.364587	0.0184018	-0.168686	-0.519459	0.594553
	311	-0.276938	0.804588	-0.520637	1.29644	1.36191	-2.34535	-0.0612258	0.0966573	-0.0213799	-0.396598	0.339305	0.21242	-0.422376	0.293194	0.666977	-0.182485	-0.186028	-0.157647	-1.42617	-1.63913	0.846854	2.29883	-0.0756918	0.0739436	0.0833342	-0.187989	0.779086	-0.268968	-0.919655	0.490274
	312	0.146029	-0.0447567	-0.0923587	-0.533143	0.897841	-0.282112	0.830669	-0.972494	-0.00756866	0.0801548	-0.230158	-0.521038	-0.0052612	0.812039	-0.799071	0.460625	-0.423127	0.633344	-0.101319	0.840517	-0.136833	-0.662124	0.72938	0.795653	-0.910509	-0.827027	0.0328074	0.8949	-0.577555	-0.3706
	313	0.146029	-0.0447567	-0.0923587	-0.0830361	0.0420795	0.0396509	-0.0612258	0.0966573	-0.0213799	0.457817	-0.885348	-0.126384	0.329544	0.138703	0.666977	-0.182485	-0.186028	-0.157647	0.0855512	-0.229231	-0.243575	0.452369	-0.167959	-0.128584	0.129171	0.302234	0.0661954	0.842442	-0.473732	-0.434536
	314	0.146029	-0.0447567	-0.0923587	-0.0830361	0.0420795	0.0396509	-0.791285	0.492226	0.388523	-0.0189358	-0.315885	0.607074	-0.0875704	-0.380142	0.582497	-0.280785	-0.0686007	-0.110314	0.0248297	-0.250304	-0.155863	0.435274	1.2072	-0.49882	-0.476063	-0.632817	-0.545503	1.35414	-1.20275	0.148959
	315	0.146029	-0.0447567	-0.0923587	-0.521964	-0.389277	0.808278	0.254261	0.432703	-0.643791	0.79668	0.745395	0.251202	-1.31674	-0.664097	0.666977	-0.182485	-0.186028	-0.157647	-0.213842	-0.492049	-0.406408	1.24788	0.418365	-0.400079	-0.298414	0.583234	0.563324	-0.575465	0.00190822	0.13893
	316	-0.622019	0.319875	0.26847	-0.0830361	0.0420795	0.0396509	0.542465	-0.269895	-0.32568	-0.106457	-0.391602	-0.728973	0.803611	0.646124	0.582497	-0.280785	-0.0686007	-0.110314	-0.646761	0.28805	0.402086	-0.119558	-0.106447	0.00643425	0.0986133	-0.0245813	0.529936	-0.523007	-0.101915	0.202866
	317	0.49111	0.439956	-0.881466	0.355892	0.473436	-0.728976	0.542465	-0.269895	-0.32568	-0.458396	0.285842	-1.09496	1.45405	0.23825	-1.11747	0.0422546	0.482157	0.359637	1.11304	-0.326238	-0.12501	-0.65221	0.633763	-0.178224	-1.05291	1.67906	-0.0345534	0.0368231	0.270357	-0.243402
	318	0.873162	-0.333494	-0.488558	-0.0830361	0.0420795	0.0396509	0.542465	-0.269895	-0.32568	0.29249	-0.0464613	-0.284439	0.171114	-0.103257	-1.03299	0.140555	0.36473	0.312303	0.740844	0.474934	0.595772	-2.00256	0.943177	-0.806593	-0.69544	1.19105	-0.843031	-0.874023	0.624826	0.889965
	319	0.532026	0.364062	-0.846095	0.355892	0.473436	-0.728976	0.388814	-1.27952	0.720446	0.760157	-2.31703	0.236667	-0.404301	1.41662	-1.03299	0.140555	0.36473	0.312303	-0.101319	0.840517	-0.136833	-0.662124	0.565756	-0.212438	-0.196364	-0.410403	1.06104	-1.03038	-0.578012	0.713071
	320	-0.662935	0.39577	0.233099	-0.145724	0.016322	0.118774	0.416096	-0.240879	-0.220076	-0.58321	0.177862	0.00448449	0.386496	0.127279	-0.309727	-0.168415	0.265492	0.148329	1.41981	-0.015517	-0.914474	-0.382165	0.311466	0.401044	-0.405948	-0.425804	0.529936	-0.523007	-0.101915	0.202866
	321	-0.280883	-0.37768	0.626006	-0.533143	0.897841	-0.282112	-0.602167	0.857288	-0.128284	-0.271784	0.447285	-0.887029	0.64518	0.404164	0.45415	0.859495	-0.0129052	-1.27979	-0.578662	0.357025	-0.637923	0.963097	0.387609	-0.467589	-0.283134	0.746642	0.329165	1.19707	-0.294008	-1.11296
	322	0.146029	-0.0447567	-0.0923587	-0.533143	0.897841	-0.282112	-0.602167	0.857288	-0.128284	-0.476118	-0.0851574	0.149976	1.41823	-0.976557	0.275279	-0.683855	-0.264617	0.787935	-0.578662	0.357025	-0.637923	0.963097	-0.253838	-0.181207	-0.00343586	0.969056	-0.498294	1.40227	-0.101459	-0.880805
	323	0.446249	-0.666417	0.229807	0.304383	-0.839439	0.440536	1.43436	-1.33905	-0.311868	0.206683	1.21689	-0.380051	-1.82792	0.924534	-1.03299	0.140555	0.36473	0.312303	-0.646761	0.28805	0.402086	-0.119558	-0.585872	-0.523194	0.633732	0.703457	-0.580061	-0.51939	0.80455	0.211546
	324	0.146029	-0.0447567	-0.0923587	-0.0830361	0.0420795	0.0396509	0.226978	-0.605941	0.296731	-0.417883	-0.661025	0.16254	0.544926	0.369239	-1.2996	1.07437	-0.0104451	-0.0535959	0.570271	0.302163	-0.694782	-0.107292	-0.0756918	0.0739436	0.0833342	-0.187989	0.516116	-0.6236	-1.09938	1.16869
	325	0.186945	-0.120651	-0.0569876	-0.0203477	0.067837	-0.0394719	-0.0612258	0.0966573	-0.0213799	0.211122	0.238812	-0.401268	0.124628	-0.0806308	-0.948512	0.238855	0.247303	0.26497	-1.25763	0.847476	0.872323	-0.657296	0.504245	-0.347457	-0.165806	-0.0835875	0.0322225	-0.0680926	0.478005	-0.371275
	326	-0.280883	-0.37768	0.626006	-0.0830361	0.0420795	0.0396509	-0.187594	0.125673	0.0842237	0.266767	-0.0687153	-0.313102	-0.814133	0.977953	-0.447985	-0.374885	-0.165379	0.95191	-0.646761	0.28805	0.402086	-0.119558	-0.106447	0.00643425	0.0986133	-0.0245813	0.0322225	-0.0680926	0.478005	-0.371275
	327	0.0232817	0.182927	-0.198472	-0.0830361	0.0420795	0.0396509	-0.503081	-0.210373	0.706634	0.747082	-0.00884803	0.248261	-1.40014	0.205946	-1.84074	0.351225	0.581396	0.523612	0.263501	-0.00855793	0.0946821	-0.377337	1.62512	-0.10421	-0.980624	-1.03404	-0.532852	-0.471255	1.90584	-0.818218
	328	0.572942	0.288167	-0.810724	-0.0203477	0.067837	-0.0394719	-0.0612258	0.0966573	-0.0213799	0.921494	0.853375	-0.848248	-0.249184	-0.553127	1.02797	0.328755	0.558287	-1.81214	-0.0432689	-0.319279	0.884146	-0.647381	-1.25808	-0.304322	0.92871	1.08928	0.280787	-0.777046	0.715824	-0.0845416
	329	0.0232817	0.182927	-0.198472	-0.145724	0.016322	0.118774	-0.0612258	0.0966573	-0.0213799	0.764804	0.362151	-0.99668	-1.36432	1.42075	2.11351	-0.800425	-0.384504	-0.485597	1.04965	-1.52818	1.07139	-0.671656	1.2072	-0.49882	-0.476063	-0.632817	1.35681	-1.6912	0.761096	-0.0299594
	330	0.105113	0.031138	-0.12773	-0.920562	1.77936	-0.682997	-0.0612258	0.0966573	-0.0213799	1.60614	1.44569	-1.32389	-1.60824	0.0555877	-0.225247	-0.0701152	0.148065	0.100995	-0.10399	-0.340352	0.971858	-0.664476	0.526864	0.622899	-1.16044	0.670025	0.845276	-1.33688	0.343552	0.361727
	331	-0.707796	-0.710604	1.34437	-0.0830361	0.0420795	0.0396509	-0.187594	0.125673	0.0842237	0.663999	-1.06264	-1.109	1.44359	0.227048	0.582497	-0.280785	-0.0686007	-0.110314	-0.646761	0.28805	0.402086	-0.119558	-0.88715	-0.797672	1.25562	0.27445	0.247984	0.238405	-0.443559	-0.0199305
	332	0.146029	-0.0447567	-0.0923587	-0.0830361	0.0420795	0.0396509	-0.187594	0.125673	0.0842237	0.610069	0.583952	0.0432658	-0.507868	-0.830012	0.582497	-0.280785	-0.0686007	-0.110314	0.630993	0.323236	-0.782494	-0.0901974	-0.129067	-0.963922	1.09325	-0.778193	0.080016	0.943035	0.523732	-1.40036
	333	0.186945	-0.120651	-0.0569876	-0.0203477	0.067837	-0.0394719	0.10061	-0.576925	0.402335	-0.140817	0.916255	-0.76726	0.77507	-0.488505	0.666977	-0.182485	-0.186028	-0.157647	0.0855512	-0.229231	-0.243575	0.452369	0.565756	-0.212438	-0.196364	-0.410403	-0.761849	0.0846472	0.774377	-0.20306
	334	0.105113	0.031138	-0.12773	-0.0830361	0.0420795	0.0396509	-1.23314	0.185195	1.11654	0.440094	-1.25635	1.11856	0.293721	-1.0761	0.0413588	-1.00393	0.52324	0.466894	0.20278	-0.0296309	0.182394	-0.394431	-0.106447	0.00643425	0.0986133	-0.0245813	1.06045	-1.99337	0.477548	0.712397
	335	0.105113	0.031138	-0.12773	0.743311	-0.408083	-0.328091	-0.187594	0.125673	0.0842237	0.187246	-0.493178	-0.375546	1.02647	-0.291797	-0.309727	-0.168415	0.265492	0.148329	-0.101319	0.840517	-0.136833	-0.662124	-0.662016	0.345438	0.510919	-0.468989	-0.00116548	-0.0156348	0.374181	-0.307339
	336	0.105113	0.031138	-0.12773	0.304383	-0.839439	0.440536	0.542465	-0.269895	-0.32568	0.105878	-0.207905	-0.492375	0.979986	-0.269171	-0.576333	0.765395	-0.109683	-0.217571	0.263501	-0.00855793	0.0946821	-0.377337	-0.167959	-0.128584	0.129171	0.302234	-0.264135	-0.370267	0.194457	0.371081
	337	-0.236022	0.728693	-0.485266	-0.0830361	0.0420795	0.0396509	-0.475798	0.828272	-0.233887	0.663999	-1.06264	-1.109	1.44359	0.227048	1.39024	-0.491455	-0.285266	-0.321622	-0.213842	-0.492049	-0.406408	1.24788	-0.981166	0.0525526	0.143655	1.85829	-1.12498	-0.112611	0.283182	0.667168
	338	0.146029	-0.0447567	-0.0923587	0.304383	-0.839439	0.440536	-0.0612258	0.0966573	-0.0213799	0.790527	0.384405	-0.968017	-0.379073	0.339543	0.231412	0.554725	-0.326349	-0.428879	0.20278	-0.0296309	0.182394	-0.394431	-0.446617	0.567294	-0.243577	0.62684	0.530521	0.439986	-1.15748	0.203541
	339	0.446249	-0.666417	0.229807	-1.8096	2.20376	-0.236132	-0.0612258	0.0966573	-0.0213799	-0.608933	0.155608	-0.0241782	-0.598751	1.20849	-0.0431209	-1.10223	0.640667	0.514228	-0.10399	-0.340352	0.971858	-0.664476	1.37083	0.509272	-1.19021	-1.04944	-0.24973	0.693319	0.136361	-0.594072
	340	-0.622019	0.319875	0.26847	-0.0830361	0.0420795	0.0396509	-0.0612258	0.0966573	-0.0213799	-0.106457	-0.391602	-0.728973	0.803611	0.646124	-0.140767	0.0281849	0.0306376	0.0536612	-0.586039	0.309123	0.314374	-0.102464	-0.106447	0.00643425	0.0986133	-0.0245813	-0.795237	0.137105	0.670553	-0.139124
	341	-0.622019	0.319875	0.26847	-0.521964	-0.389277	0.808278	-0.917653	0.521241	0.494127	0.354288	0.00700178	1.02295	-1.70531	-0.0483129	1.27308	0.664126	-1.33087	-0.319147	0.0248297	-0.250304	-0.155863	0.435274	-0.809407	0.157797	0.40887	0.524648	-0.795237	0.137105	0.670553	-0.139124
	342	0.487165	-0.742312	0.265178	-0.0830361	0.0420795	0.0396509	-0.791285	0.492226	0.388523	0.29249	-0.0464613	-0.284439	0.171114	-0.103257	0.582497	-0.280785	-0.0686007	-0.110314	0.0248297	-0.250304	-0.155863	0.435274	-0.167959	-0.128584	0.129171	0.302234	-0.0149861	-0.116228	-0.623283	0.658489
	343	0.832246	-0.257599	-0.523929	-0.0830361	0.0420795	0.0396509	0.289728	-0.211863	-0.114473	-0.0250889	-0.676875	-0.612144	0.850097	0.623498	0.582497	-0.280785	-0.0686007	-0.110314	0.268207	-1.14152	0.251076	0.685873	-0.0513234	-0.00845276	0.2465	-0.527995	-0.0149861	-0.116228	-0.623283	0.658489
	344	0.532026	0.364062	-0.846095	-0.533143	0.897841	-0.282112	-0.313963	0.154689	0.189827	0.127163	0.792425	-0.442495	0.0126836	-0.345217	0.0413588	-1.00393	0.52324	0.466894	1.41981	-0.015517	-0.914474	-0.382165	-0.223083	-0.113697	-0.0187149	0.805648	-0.264135	-0.370267	0.194457	0.371081
	345	0.0641976	0.107033	-0.163101	0.743311	-0.408083	-0.328091	-0.566699	0.212721	0.401034	0.903772	0.482376	0.396693	-0.285007	-1.76793	0.275279	-0.683855	-0.264617	0.787935	0.572306	-2.01167	0.570303	0.953566	-0.0756918	0.0739436	0.0833342	-0.187989	0.214596	0.290862	-0.547383	0.0440058
	346	0.105113	0.031138	-0.12773	-0.145724	0.016322	0.118774	0.416096	-0.240879	-0.220076	-0.370875	0.361559	0.241083	0.562871	-0.788016	0.146932	0.456425	-0.208922	-0.381546	-0.646761	0.28805	0.402086	-0.119558	-0.0205678	0.0590566	0.231221	-0.691403	-0.546088	0.391144	-0.147187	0.148284
	347	-0.280883	-0.37768	0.626006	1.18224	0.0232742	-1.09672	0.127892	0.461719	-0.538187	0.313775	0.953868	-0.234559	-0.796188	-0.179302	0.498018	-0.379085	0.0488265	-0.0629799	-0.0358918	-0.271377	-0.068151	0.41818	-0.223083	-0.113697	-0.0187149	0.805648	-0.344147	0.597048	-2.06621	1.46546
	348	-1.39007	0.684506	0.629298	0.304383	-0.839439	0.440536	-0.503081	-0.210373	0.706634	-0.3348	0.392768	1.51981	-2.2988	0.348137	1.02797	0.328755	0.558287	-1.81214	0.263501	-0.00855793	0.0946821	-0.377337	0.0879317	1.08204	-0.63081	-0.604613	-1.0438	0.846059	0.432733	-0.425857
	349	-0.280883	-0.37768	0.626006	0.691802	-1.72096	0.841422	0.254261	0.432703	-0.643791	2.06517	0.505222	-0.812407	-1.22695	-0.640374	0.00867336	0.249955	-0.639793	0.422036	-0.339991	0.598771	-0.387378	0.150487	-1.08806	0.853676	0.0361213	0.849254	1.07486	-0.929786	0.419452	-0.252756
	350	-0.622019	0.319875	0.26847	0.743311	-0.408083	-0.328091	0.416096	-0.240879	-0.220076	-0.58321	0.177862	0.00448449	0.386496	0.127279	-1.03299	0.140555	0.36473	0.312303	-0.408089	0.529795	0.652631	-0.932169	0.0101879	0.126566	0.215942	-0.854811	-0.216342	0.640861	0.240185	-0.658008
	351	0.0641976	0.107033	-0.163101	-0.145724	0.016322	0.118774	0.00152368	0.490735	-0.432584	0.318213	-0.0242074	-0.255777	1.15636	-1.18447	0.498018	-0.379085	0.0488265	-0.0629799	-0.0358918	-0.271377	-0.068151	0.41818	-0.106447	0.00643425	0.0986133	-0.0245813	-0.0149861	-0.116228	-0.623283	0.658489
	352	-0.622019	0.319875	0.26847	0.743311	-0.408083	-0.328091	-1.33223	1.25286	0.28162	-0.557486	0.200116	0.0331472	1.37174	-0.953931	-0.810253	0.445325	0.678174	-0.538612	-0.707482	0.266977	0.489798	-0.136653	-0.223083	-0.113697	-0.0187149	0.805648	-0.531682	1.45473	-0.205283	-0.816869
	353	-0.276938	0.804588	-0.520637	-0.145724	0.016322	0.118774	0.416096	-0.240879	-0.220076	-0.336515	-0.946298	0.279369	0.591412	0.346613	-0.309727	-0.168415	0.265492	0.148329	0.20278	-0.0296309	0.182394	-0.394431	-0.137203	-0.0610751	0.113892	0.138827	0.0322225	-0.0680926	0.478005	-0.371275
	354	0.186945	-0.120651	-0.0569876	-0.0203477	0.067837	-0.0394719	-0.0612258	0.0966573	-0.0213799	0.211122	0.238812	-0.401268	0.124628	-0.0806308	0.666977	-0.182485	-0.186028	-0.157647	0.0855512	-0.229231	-0.243575	0.452369	-0.0756918	0.0739436	0.0833342	-0.187989	1.15604	0.028884	0.569003	-1.34578
	355	0.958939	0.696985	-1.56446	0.293204	0.447679	-0.649854	-0.187594	0.125673	0.0842237	-0.0189358	-0.315885	0.607074	-0.0875704	-0.380142	-0.140767	0.0281849	0.0306376	0.0536612	0.570271	0.302163	-0.694782	-0.107292	-0.137203	-0.0610751	0.113892	0.138827	1.35798	0.234788	-1.35002	-0.0286098
	356	-1.08985	0.0628458	0.951464	-0.65852	0.846326	-0.123866	0.254261	0.432703	-0.643791	1.82896	-0.410464	-1.02328	-0.501484	0.0637553	0.0951377	-0.895756	1.07154	-0.289353	-0.466139	1.68959	-0.368348	-0.946912	-0.0756918	0.0739436	0.0833342	-0.187989	-0.283703	-0.217216	1.0881	-0.53081
	357	0.105113	0.031138	-0.12773	-0.0830361	0.0420795	0.0396509	-0.0257584	-0.547909	0.507938	0.479102	0.114982	-0.0765035	-0.637758	0.0626578	-1.03299	0.140555	0.36473	0.312303	0.502173	0.233188	0.345227	-1.18995	0.512381	-1.2503	0.813553	-1.00061	0.563324	-0.575465	0.00190822	0.13893
	358	-0.662935	0.39577	0.233099	0.355892	0.473436	-0.728976	1.46164	-0.300401	-1.25239	-1.64996	1.21882	0.10669	-0.5418	1.19707	0.146932	0.456425	-0.208922	-0.381546	0.506879	-0.899778	0.501621	-0.126738	-0.477373	0.499785	-0.228298	0.790247	1.94953	-1.08685	1.32819	-1.51467
	359	0.146029	-0.0447567	-0.0923587	-0.0830361	0.0420795	0.0396509	-0.187594	0.125673	0.0842237	0.29249	-0.0464613	-0.284439	0.171114	-0.103257	0.582497	-0.280785	-0.0686007	-0.110314	0.0248297	-0.250304	-0.155863	0.435274	-0.0756918	0.0739436	0.0833342	-0.187989	1.06045	-1.99337	0.477548	0.712397
	360	0.186945	-0.120651	-0.0569876	0.367071	-0.813682	0.361413	-0.0612258	0.0966573	-0.0213799	0.167676	-0.154441	0.81501	-0.896442	-0.214227	-0.140767	0.0281849	0.0306376	0.0536612	-0.586039	0.309123	0.314374	-0.102464	0.164075	0.213403	-0.507997	0.567833	-1.0438	0.846059	0.432733	-0.425857
	361	0.146029	-0.0447567	-0.0923587	0.304383	-0.839439	0.440536	0.10061	-0.576925	0.402335	0.232407	1.23914	-0.351388	-0.842674	-0.156676	0.0931531	0.348255	-0.75722	0.374702	-0.646761	0.28805	0.402086	-0.119558	0.319602	-0.501803	0.573411	-1.34282	0.563324	-0.575465	0.00190822	0.13893
	362	0.146029	-0.0447567	-0.0923587	-0.145724	0.016322	0.118774	0.542465	-0.269895	-0.32568	0.725797	-1.00918	0.198381	-0.432842	0.281992	-0.543647	-0.488486	1.05335	-0.172712	-0.339991	0.598771	-0.387378	0.150487	0.0879317	1.08204	-0.63081	-0.604613	-0.000580512	0.947358	-0.681379	-0.306664
	363	0.186945	-0.120651	-0.0569876	-0.0830361	0.0420795	0.0396509	-0.187594	0.125673	0.0842237	-0.417883	-0.661025	0.16254	0.544926	0.369239	0.666977	-0.182485	-0.186028	-0.157647	-0.824711	0.0673768	0.063829	0.710147	1.84865	-0.785202	-0.755762	-0.855231	-0.5127	0.338686	-0.0433629	0.0843479
	364	0.105113	0.031138	-0.12773	-0.0830361	0.0420795	0.0396509	-0.187594	0.125673	0.0842237	0.419018	1.40058	-0.143453	-1.65155	0.00923836	0.731938	-0.0590147	-0.739031	0.258061	0.3316	0.0604177	-0.945327	0.705319	-0.129067	-0.963922	1.09325	-0.778193	0.281372	0.185947	-0.339735	-0.0838668
	365	0.146029	-0.0447567	-0.0923587	-0.0830361	0.0420795	0.0396509	-0.0612258	0.0966573	-0.0213799	-1.54028	0.687458	0.176579	0.555392	0.380441	-0.725773	0.543625	0.560747	-0.585945	0.263501	-0.00855793	0.0946821	-0.377337	1.03879	0.167284	-0.553039	-1.31504	-0.5127	0.338686	-0.0433629	0.0843479
	366	0.873162	-0.333494	-0.488558	-0.0830361	0.0420795	0.0396509	0.388814	-1.27952	0.720446	0.29249	-0.0464613	-0.284439	0.171114	-0.103257	1.12364	0.442356	-0.660441	-0.687522	0.69642	-0.788657	-0.713812	0.990106	-0.167959	-0.128584	0.129171	0.302234	0.563324	-0.575465	0.00190822	0.13893
	367	0.146029	-0.0447567	-0.0923587	-0.0830361	0.0420795	0.0396509	0.893418	-0.578416	-0.418772	-0.795545	-0.00583545	-0.232114	0.210121	1.04257	0.900898	0.137585	-0.973885	0.163393	0.69642	-0.788657	-0.713812	0.990106	-0.167959	-0.128584	0.129171	0.302234	-0.216342	0.640861	0.240185	-0.658008
	368	0.828301	-1.43987	0.622715	-0.0830361	0.0420795	0.0396509	-0.187594	0.125673	0.0842237	-0.370875	0.361559	0.241083	0.562871	-0.788016	-0.225247	-0.0701152	0.148065	0.100995	0.0248297	-0.250304	-0.155863	0.435274	-0.770515	-0.67754	1.37295	-0.555779	0.563324	-0.575465	0.00190822	0.13893
	369	-0.195106	0.652799	-0.449895	-0.521964	-0.389277	0.808278	-0.0612258	0.0966573	-0.0213799	0.479102	0.114982	-0.0765035	-0.637758	0.0626578	-1.03299	0.140555	0.36473	0.312303	0.263501	-0.00855793	0.0946821	-0.377337	-0.499993	-0.470572	0.76634	0.0366352	0.0322225	-0.0680926	0.478005	-0.371275
	370	0.105113	0.031138	-0.12773	-0.145724	0.016322	0.118774	-1.77408	0.945826	1.00963	0.455226	-0.617007	-0.0507811	0.264086	-0.148509	0.498018	-0.379085	0.0488265	-0.0629799	-0.0358918	-0.271377	-0.068151	0.41818	-0.438481	-0.335553	0.735782	-0.29018	-0.330326	0.697641	-1.06875	0.499628
	371	0.146029	-0.0447567	-0.0923587	-0.0830361	0.0420795	0.0396509	-0.187594	0.125673	0.0842237	0.29249	-0.0464613	-0.284439	0.171114	-0.103257	0.582497	-0.280785	-0.0686007	-0.110314	0.0248297	-0.250304	-0.155863	0.435274	-0.106447	0.00643425	0.0986133	-0.0245813	0.31476	0.133489	-0.235912	-0.147803
	372	1.21824	0.15122	-1.27767	-0.595832	0.872083	-0.202989	-0.152127	-0.518893	0.613542	-1.13085	-1.00725	0.685122	0.85328	0.554523	0.498018	-0.379085	0.0488265	-0.0629799	-0.0358918	-0.271377	-0.068151	0.41818	0.867034	0.0620397	-0.818254	0.0186038	-1.12498	-0.112611	0.283182	0.667168
	373	0.146029	-0.0447567	-0.0923587	-0.0830361	0.0420795	0.0396509	0.857951	0.066151	-0.94809	-0.106457	-0.391602	-0.728973	0.803611	0.646124	1.03916	0.344055	-0.543014	-0.640188	0.570271	0.302163	-0.694782	-0.107292	-0.770515	-0.67754	1.37295	-0.555779	-0.216342	0.640861	0.240185	-0.658008
	374	0.146029	-0.0447567	-0.0923587	0.304383	-0.839439	0.440536	0.416096	-0.240879	-0.220076	0.665713	0.276425	0.131432	-1.44663	0.228572	-0.225247	-0.0701152	0.148065	0.100995	0.570271	0.302163	-0.694782	-0.107292	0.0555756	-0.809576	0.354034	0.481043	1.63993	-0.526623	-1.00838	0.194187
	375	0.146029	-0.0447567	-0.0923587	-0.0830361	0.0420795	0.0396509	-0.187594	0.125673	0.0842237	0.29249	-0.0464613	-0.284439	0.171114	-0.103257	0.582497	-0.280785	-0.0686007	-0.110314	0.0248297	-0.250304	-0.155863	0.435274	1.17645	-0.566329	-0.460784	-0.469409	-1.91847	1.00312	-0.476005	0.836058
	376	-0.622019	0.319875	0.26847	-0.0830361	0.0420795	0.0396509	-0.187594	0.125673	0.0842237	-0.795545	-0.00583545	-0.232114	0.210121	1.04257	-0.225247	-0.0701152	0.148065	0.100995	0.263501	-0.00855793	0.0946821	-0.377337	0.311466	0.401044	-0.405948	-0.425804	0.0184018	-0.168686	-0.519459	0.594553
	377	0.105113	0.031138	-0.12773	-0.0830361	0.0420795	0.0396509	0.830669	-0.972494	-0.00756866	-0.417883	-0.661025	0.16254	0.544926	0.369239	0.582497	-0.280785	-0.0686007	-0.110314	0.935092	-0.546911	-0.463267	0.177496	0.311466	0.401044	-0.405948	-0.425804	-0.5127	0.338686	-0.0433629	0.0843479
	378	0.105113	0.031138	-0.12773	-0.584653	-0.415035	0.887401	-0.629449	-0.181357	0.812238	0.266767	-0.0687153	-0.313102	-0.814133	0.977953	-0.309727	-0.168415	0.265492	0.148329	0.502173	0.233188	0.345227	-1.18995	-0.0756918	0.0739436	0.0833342	-0.187989	-0.00116548	-0.0156348	0.374181	-0.307339
	379	0.186945	-0.120651	-0.0569876	-0.0203477	0.067837	-0.0394719	-0.0612258	0.0966573	-0.0213799	0.211122	0.238812	-0.401268	0.124628	-0.0806308	0.666977	-0.182485	-0.186028	-0.157647	0.0855512	-0.229231	-0.243575	0.452369	0.698624	0.728144	-0.895229	-0.663619	0.940864	0.68538	0.435007	-1.69645
	380	0.487165	-0.742312	0.265178	-0.0203477	0.067837	-0.0394719	-0.566699	0.212721	0.401034	0.957569	0.884585	0.430475	-3.11086	0.583027	0.413538	-0.477385	0.166254	-0.0156462	1.91816	-1.90751	-1.65429	2.06558	-0.106447	0.00643425	0.0986133	-0.0245813	0.348148	0.0810308	-0.132088	-0.211739
	381	-1.34915	0.608612	0.664669	-0.909383	0.492242	0.407393	0.254261	0.432703	-0.643791	1.10811	1.01482	-0.640312	-1.05806	-0.387212	-0.140767	0.0281849	0.0306376	0.0536612	0.392321	0.0814907	-1.03304	0.722413	0.473489	-0.414966	-0.150527	0.0798203	0.515531	-1.58659	-0.0438194	1.16802
	382	-0.622019	0.319875	0.26847	-0.0830361	0.0420795	0.0396509	2.35354	-1.36955	-1.23858	-0.170979	1.87208	-0.774705	-2.16273	1.59787	0.498018	-0.379085	0.0488265	-0.0629799	0.577648	0.350066	-1.64708	0.958269	-0.0756918	0.0739436	0.0833342	-0.187989	-0.546088	0.391144	-0.147187	0.148284
	383	0.146029	-0.0447567	-0.0923587	0.304383	-0.839439	0.440536	1.01979	-0.607431	-0.524376	0.665713	0.276425	0.131432	-1.44663	0.228572	-1.03299	0.140555	0.36473	0.312303	0.808943	0.543909	-0.444237	-0.919903	-0.106447	0.00643425	0.0986133	-0.0245813	0.563324	-0.575465	0.00190822	0.13893
	384	0.532026	0.364062	-0.846095	0.743311	-0.408083	-0.328091	-0.0612258	0.0966573	-0.0213799	0.924848	-2.17456	1.6587	1.66026	-2.85327	-0.810253	0.445325	0.678174	-0.538612	0.806272	-0.63696	0.664454	-0.922254	-1.21758	0.684443	0.923225	-0.913397	-1.02998	0.946652	1.4302	-1.39168
	385	0.105113	0.031138	-0.12773	-0.0830361	0.0420795	0.0396509	-0.187594	0.125673	0.0842237	0.725797	-1.00918	0.198381	-0.432842	0.281992	-1.84074	0.351225	0.581396	0.523612	0.808943	0.543909	-0.444237	-0.919903	-0.0205678	0.0590566	0.231221	-0.691403	-0.498879	0.439279	0.954101	-0.88148
	386	0.146029	-0.0447567	-0.0923587	-0.0830361	0.0420795	0.0396509	0.416096	-0.240879	-0.220076	0.822404	0.767649	0.279864	-0.331493	-1.74531	0.582497	-0.280785	-0.0686007	-0.110314	-0.885432	0.0463039	0.151541	0.693053	0.535	-0.279948	-0.181085	-0.246995	-0.0155711	-1.07922	0.432277	0.657814
	387	0.105113	0.031138	-0.12773	0.304383	-0.839439	0.440536	0.163359	-0.182847	-0.00886899	0.10144	0.770171	-0.471158	-0.972563	0.735993	-0.309727	-0.168415	0.265492	0.148329	0.20278	-0.0296309	0.182394	-0.394431	0.418365	-0.400079	-0.298414	0.583234	-0.546673	-0.571848	0.908373	0.147609
	388	0.105113	0.031138	-0.12773	-0.0830361	0.0420795	0.0396509	0.704301	-0.943478	0.0980349	-0.209986	0.500748	0.420356	-1.23125	0.459108	1.05034	0.359356	-1.64432	0.531768	0.877042	0.612885	-1.48425	0.162753	-0.106447	0.00643425	0.0986133	-0.0245813	0.280787	-0.777046	0.715824	-0.0845416
	389	0.446249	-0.666417	0.229807	-0.972072	0.466484	0.486516	-0.0612258	0.0966573	-0.0213799	-1.32794	0.871155	0.413178	0.731767	-0.534855	1.03916	0.344055	-0.543014	-0.640188	0.570271	0.302163	-0.694782	-0.107292	0.496109	0.55539	-1.14517	0.833432	-0.809058	0.0365121	-0.32691	0.826704
	390	0.146029	-0.0447567	-0.0923587	-0.0830361	0.0420795	0.0396509	-0.791285	0.492226	0.388523	0.29249	-0.0464613	-0.284439	0.171114	-0.103257	-0.225247	-0.0701152	0.148065	0.100995	0.263501	-0.00855793	0.0946821	-0.377337	-0.438481	-0.335553	0.735782	-0.29018	-0.5127	0.338686	-0.0433629	0.0843479
	391	0.146029	-0.0447567	-0.0923587	-0.521964	-0.389277	0.808278	0.857951	0.066151	-0.94809	1.10811	1.01482	-0.640312	-1.05806	-0.387212	0.315891	0.653025	-0.443776	-0.476213	0.3316	0.0604177	-0.945327	0.705319	0.719643	-0.125601	-0.920303	1.01224	0.811889	-1.28442	0.239728	0.425663
	392	0.146029	-0.0447567	-0.0923587	-0.0830361	0.0420795	0.0396509	0.127892	0.461719	-0.538187	-0.396598	0.339305	0.21242	-0.422376	0.293194	-0.00250872	0.234655	0.461508	-0.74992	0.5676	-0.878706	0.413909	-0.109643	-0.0513234	-0.00845276	0.2465	-0.527995	-0.263551	0.592726	-0.861103	0.371756
	393	-0.622019	0.319875	0.26847	-0.0830361	0.0420795	0.0396509	-0.187594	0.125673	0.0842237	-0.708024	0.0698816	1.10393	-0.68106	0.0163084	-1.03299	0.140555	0.36473	0.312303	0.502173	0.233188	0.345227	-1.18995	-0.106447	0.00643425	0.0986133	-0.0245813	-0.795237	0.137105	0.670553	-0.139124
	394	-0.236022	0.728693	-0.485266	-0.0830361	0.0420795	0.0396509	0.857951	0.066151	-0.94809	-0.484119	0.263588	-1.12363	0.468805	1.31946	-1.11747	0.0422546	0.482157	0.359637	-0.101319	0.840517	-0.136833	-0.662124	-0.446617	0.567294	-0.243577	0.62684	-0.00175045	-0.978627	1.42974	-0.308013
	395	-0.280883	-0.37768	0.626006	-0.0830361	0.0420795	0.0396509	0.857951	0.066151	-0.94809	0.670152	-0.701651	0.110215	0.50592	-0.776592	-0.948512	0.238855	0.247303	0.26497	-0.347368	0.550868	0.564919	-0.915074	0.311466	0.401044	-0.405948	-0.425804	-0.216342	0.640861	0.240185	-0.658008
	396	1.55938	-0.546336	-0.920129	-1.14896	-0.897907	1.81427	-0.944935	-0.517403	1.43465	0.161523	-0.515432	-0.404209	0.0412246	0.789413	-0.225247	-0.0701152	0.148065	0.100995	-0.0358918	-0.271377	-0.068151	0.41818	-0.198714	-0.196094	0.144451	0.465642	0.31476	0.133489	-0.235912	-0.147803
	397	0.105113	0.031138	-0.12773	-0.145724	0.016322	0.118774	0.416096	-0.240879	-0.220076	0.29249	-0.0464613	-0.284439	0.171114	-0.103257	0.498018	-0.379085	0.0488265	-0.0629799	-0.0358918	-0.271377	-0.068151	0.41818	-0.106447	0.00643425	0.0986133	-0.0245813	0.31476	0.133489	-0.235912	-0.147803
	398	1.98629	-0.213412	-1.63849	0.407401	1.78631	-1.89849	-0.0612258	0.0966573	-0.0213799	-0.900789	-0.452552	-0.323221	1.06548	0.854034	0.231412	0.554725	-0.326349	-0.428879	2.15683	-1.66576	-1.40374	1.25297	0.418365	-0.400079	-0.298414	0.583234	0.247984	0.238405	-0.443559	-0.0199305
	399	0.487165	-0.742312	0.265178	-0.0203477	0.067837	-0.0394719	-0.0612258	0.0966573	-0.0213799	0.444742	1.42284	-0.11479	-0.666299	-1.07197	0.359759	-0.585555	-0.382044	0.740601	-0.274563	-0.513122	-0.318696	1.23079	-0.407726	-0.268044	0.720502	-0.453588	-0.794652	1.1001	-0.385006	-0.138449
	400	-1.34915	0.608612	0.664669	-0.0830361	0.0420795	0.0396509	0.443378	0.797765	-1.1606	0.444742	1.42284	-0.11479	-0.666299	-1.07197	-1.03299	0.140555	0.36473	0.312303	0.801566	0.496006	0.50806	-1.98546	0.0781953	0.16078	-0.640604	1.23466	0.611118	0.435663	0.0476358	-0.890159
	401	0.105113	0.031138	-0.12773	-0.145724	0.016322	0.118774	0.857951	0.066151	-0.94809	0.221606	-1.80103	-0.33726	1.05501	0.842832	0.498018	-0.379085	0.0488265	-0.0629799	-0.0358918	-0.271377	-0.068151	0.41818	1.05981	-0.686461	-0.578112	0.36082	1.3574	-0.728205	-0.294464	-0.0292846
	402	-0.963155	1.01743	-0.0890668	-1.86111	0.890889	0.933381	-1.23314	0.185195	1.11654	0.586193	-0.148037	0.0689882	0.393975	-1.04118	-0.576333	0.765395	-0.109683	-0.217571	-0.0358918	-0.271377	-0.068151	0.41818	0.270974	-0.58772	-0.400463	1.57687	0.529936	-0.523007	-0.101915	0.202866
	403	0.146029	-0.0447567	-0.0923587	-0.0830361	0.0420795	0.0396509	1.01979	-0.607431	-0.524376	0.0457948	1.0777	-0.559324	-0.0338022	-0.322591	0.00867336	0.249955	-0.639793	0.422036	-0.581334	-0.823844	0.470768	0.960746	0.719643	-0.125601	-0.920303	1.01224	-0.5127	0.338686	-0.0433629	0.0843479
	404	0.828301	-1.43987	0.622715	-0.0830361	0.0420795	0.0396509	0.10061	-0.576925	0.402335	1.24956	-0.556057	-0.456534	0.00221806	-0.356418	-0.799071	0.460625	-0.423127	0.633344	0.502173	0.233188	0.345227	-1.18995	0.28071	0.333534	-0.390669	-0.262396	-1.34016	0.543884	0.149186	0.316499
	405	-0.195106	0.652799	-0.449895	0.680623	-0.43384	-0.248968	-0.187594	0.125673	0.0842237	-0.58321	0.177862	0.00448449	0.386496	0.127279	1.02797	0.328755	0.558287	-1.81214	0.3316	0.0604177	-0.945327	0.705319	0.6435	0.743031	-1.04312	-0.160205	-0.216927	-0.322132	1.29574	-0.658683
	406	-0.662935	0.39577	0.233099	-0.0830361	0.0420795	0.0396509	0.127892	0.461719	-0.538187	-0.362238	-0.968552	0.250707	-0.393835	1.42782	-0.576333	0.765395	-0.109683	-0.217571	0.5676	-0.878706	0.413909	-0.109643	-0.553516	1.36842	-0.351111	-0.382199	-1.0438	0.846059	0.432733	-0.425857
	407	-0.662935	0.39577	0.233099	-0.0830361	0.0420795	0.0396509	0.127892	0.461719	-0.538187	-0.362238	-0.968552	0.250707	-0.393835	1.42782	-0.576333	0.765395	-0.109683	-0.217571	0.5676	-0.878706	0.413909	-0.109643	-0.553516	1.36842	-0.351111	-0.382199	-1.0438	0.846059	0.432733	-0.425857
	408	0.873162	-0.333494	-0.488558	0.743311	-0.408083	-0.328091	-0.187594	0.125673	0.0842237	0.423457	0.422509	-0.16467	0.301003	-0.995926	0.860285	-1.1993	-0.794726	1.42754	0.574977	-0.830803	-0.538388	0.955917	-0.778651	0.225307	0.393591	0.361241	0.0322225	-0.0680926	0.478005	-0.371275
	409	-0.280883	-0.37768	0.626006	-0.0830361	0.0420795	0.0396509	0.10061	-0.576925	0.402335	0.75152	-0.986924	0.227044	0.552405	-0.799218	-1.03299	0.140555	0.36473	0.312303	-0.0358918	-0.271377	-0.068151	0.41818	1.17645	-0.566329	-0.460784	-0.469409	-0.546673	-0.571848	0.908373	0.147609
	410	0.105113	0.031138	-0.12773	-0.145724	0.016322	0.118774	-0.187594	0.125673	0.0842237	0.0624323	-0.601158	0.723903	-0.0410846	-0.402768	0.264097	-0.699156	0.836684	-0.384021	-0.0358918	-0.271377	-0.068151	0.41818	-0.106447	0.00643425	0.0986133	-0.0245813	0.529936	-0.523007	-0.101915	0.202866
	411	0.146029	-0.0447567	-0.0923587	-0.0830361	0.0420795	0.0396509	-0.187594	0.125673	0.0842237	0.29249	-0.0464613	-0.284439	0.171114	-0.103257	-0.225247	-0.0701152	0.148065	0.100995	0.0248297	-0.250304	-0.155863	0.435274	-0.770515	-0.67754	1.37295	-0.555779	-0.264135	-0.370267	0.194457	0.371081
	412	0.873162	-0.333494	-0.488558	-0.521964	-0.389277	0.808278	-0.0612258	0.0966573	-0.0213799	-0.58321	0.177862	0.00448449	0.386496	0.127279	0.571315	-0.296085	1.0327	-1.28227	0.0221583	-1.43117	0.952828	0.432923	0.418365	-0.400079	-0.298414	0.583234	-0.5127	0.338686	-0.0433629	0.0843479
	413	-0.581103	0.24398	0.303841	-0.0203477	0.067837	-0.0394719	-0.187594	0.125673	0.0842237	-0.417883	-0.661025	0.16254	0.544926	0.369239	0.666977	-0.182485	-0.186028	-0.157647	0.0855512	-0.229231	-0.243575	0.452369	0.0248199	-0.877085	0.369313	0.644451	0.348148	0.0810308	-0.132088	-0.211739
	414	0.0641976	0.107033	-0.163101	-0.145724	0.016322	0.118774	-0.313963	0.154689	0.189827	0.313775	0.953868	-0.234559	-0.796188	-0.179302	-0.616945	-0.571485	0.0694753	1.04658	-0.162041	0.819444	-0.0491212	-0.679219	-0.106447	0.00643425	0.0986133	-0.0245813	-0.250315	-0.269674	1.19192	-0.594747
	415	0.0641976	0.107033	-0.163101	-0.533143	0.897841	-0.282112	0.416096	-0.240879	-0.220076	0.036709	-0.623412	0.695241	-1.02633	0.678442	-0.810253	0.445325	0.678174	-0.538612	0.808943	0.543909	-0.444237	-0.919903	0.202967	-0.621935	0.456083	-0.512594	-0.00175045	-0.978627	1.42974	-0.308013
	416	-0.280883	-0.37768	0.626006	-0.0830361	0.0420795	0.0396509	0.10061	-0.576925	0.402335	-0.58321	0.177862	0.00448449	0.386496	0.127279	-0.576333	0.765395	-0.109683	-0.217571	0.50955	0.281091	-0.60707	-0.124386	0.225586	0.348421	-0.538555	0.241018	0.233578	-0.825181	-0.385463	0.945222
	417	0.105113	0.031138	-0.12773	0.743311	-0.408083	-0.328091	0.10061	-0.576925	0.402335	0.29249	-0.0464613	-0.284439	0.171114	-0.103257	-0.00250872	0.234655	0.461508	-0.74992	-0.0358918	-0.271377	-0.068151	0.41818	-0.438481	-0.335553	0.735782	-0.29018	0.280787	-0.777046	0.715824	-0.0845416
	418	0.487165	-0.742312	0.265178	0.41858	0.499194	-0.808099	-0.0612258	0.0966573	-0.0213799	0.479102	0.114982	-0.0765035	-0.637758	0.0626578	0.816418	0.0392854	-0.856458	0.210727	0.0248297	-0.250304	-0.155863	0.435274	-0.274858	0.672539	0.0216374	-0.706804	0.812474	-0.321425	-0.815832	0.426338
	419	-0.280883	-0.37768	0.626006	0.355892	0.473436	-0.728976	0.542465	-0.269895	-0.32568	0.29249	-0.0464613	-0.284439	0.171114	-0.103257	-0.225247	-0.0701152	0.148065	0.100995	0.0248297	-0.250304	-0.155863	0.435274	-0.0205678	0.0590566	0.231221	-0.691403	0.0322225	-0.0680926	0.478005	-0.371275
	420	0.186945	-0.120651	-0.0569876	0.367071	-0.813682	0.361413	-0.0612258	0.0966573	-0.0213799	0.916847	-1.82581	0.3851	0.710836	-0.557258	-0.140767	0.0281849	0.0306376	0.0536612	0.129976	1.03436	1.06601	-2.5403	-0.65388	-0.557408	1.49028	-1.38601	-1.58931	0.289845	0.966926	0.0290909
	421	0.105113	0.031138	-0.12773	-0.647341	-0.440792	0.966524	-0.475798	0.828272	-0.233887	0.161523	-0.515432	-0.404209	0.0412246	0.789413	0.764624	-1.3129	0.424002	0.30292	-0.0358918	-0.271377	-0.068151	0.41818	-0.137203	-0.0610751	0.113892	0.138827	0.859682	-0.27329	0.285456	-0.603426
	422	0.446249	-0.666417	0.229807	0.743311	-0.408083	-0.328091	0.226978	-0.605941	0.296731	0.479102	0.114982	-0.0765035	-0.637758	0.0626578	-1.03299	0.140555	0.36473	0.312303	0.263501	-0.00855793	0.0946821	-0.377337	0.504245	-0.347457	-0.165806	-0.0835875	0.280787	-0.777046	0.715824	-0.0845416
	423	0.146029	-0.0447567	-0.0923587	-0.0830361	0.0420795	0.0396509	-0.160312	1.16432	-0.856298	0.29249	-0.0464613	-0.284439	0.171114	-0.103257	0.582497	-0.280785	-0.0686007	-0.110314	0.0248297	-0.250304	-0.155863	0.435274	-0.137203	-0.0610751	0.113892	0.138827	-0.5127	0.338686	-0.0433629	0.0843479
	424	0.186945	-0.120651	-0.0569876	-0.0203477	0.067837	-0.0394719	1.17344	0.402197	-1.5705	-0.452243	0.646832	0.124254	0.516385	-0.76539	0.666977	-0.182485	-0.186028	-0.157647	0.0855512	-0.229231	-0.243575	0.452369	-0.106447	0.00643425	0.0986133	-0.0245813	0.846446	0.589109	-1.76757	0.363077
	425	0.105113	0.031138	-0.12773	-0.0830361	0.0420795	0.0396509	-0.728535	0.886303	-0.0226802	-0.0532958	0.991972	0.568788	-0.116111	-1.51477	-0.342412	1.08547	-0.897541	0.10347	1.48524	-1.12741	-0.845791	0.698139	-0.339718	-0.233829	-0.136043	1.63588	-0.465491	0.386822	1.05792	-0.945416
	426	0.146029	-0.0447567	-0.0923587	0.355892	0.473436	-0.728976	-1.64771	0.91681	0.90403	0.78588	-2.29478	0.26533	0.580946	0.335411	-0.225247	-0.0701152	0.148065	0.100995	0.0248297	-0.250304	-0.155863	0.435274	-0.167959	-0.128584	0.129171	0.302234	-1.34016	0.543884	0.149186	0.316499
	427	0.146029	-0.0447567	-0.0923587	-0.0830361	0.0420795	0.0396509	-0.187594	0.125673	0.0842237	-0.0189358	-0.315885	0.607074	-0.0875704	-0.380142	0.582497	-0.280785	-0.0686007	-0.110314	0.263501	-0.00855793	0.0946821	-0.377337	0.535	-0.279948	-0.181085	-0.246995	0.812474	-0.321425	-0.815832	0.426338
	428	0.873162	-0.333494	-0.488558	-0.0830361	0.0420795	0.0396509	0.416096	-0.240879	-0.220076	0.29249	-0.0464613	-0.284439	0.171114	-0.103257	0.00867336	0.249955	-0.639793	0.422036	0.570271	0.302163	-0.694782	-0.107292	0.225586	0.348421	-0.538555	0.241018	-0.5127	0.338686	-0.0433629	0.0843479
	429	0.186945	-0.120651	-0.0569876	0.367071	-0.813682	0.361413	-0.791285	0.492226	0.388523	0.644429	-0.723905	0.0815521	-0.479327	0.304618	-2.07466	0.0311542	1.36925	0.202571	-0.408089	0.529795	0.652631	-0.932169	-0.0756918	0.0739436	0.0833342	-0.187989	-1.0916	-0.165069	0.387006	0.603232
	430	-1.04893	-0.0130489	0.986835	0.743311	-0.408083	-0.328091	0.569747	0.768749	-1.2662	-0.834552	-1.37716	0.962947	1.1416	-0.0961867	-0.810253	0.445325	0.678174	-0.538612	0.502173	0.233188	0.345227	-1.18995	-0.223083	-0.113697	-0.0187149	0.805648	0.611118	0.435663	0.0476358	-0.890159
	431	0.0602523	-1.07524	0.983543	-0.0830361	0.0420795	0.0396509	0.127892	0.461719	-0.538187	0.0624323	-0.601158	0.723903	-0.0410846	-0.402768	0.582497	-0.280785	-0.0686007	-0.110314	0.0248297	-0.250304	-0.155863	0.435274	-0.809407	0.157797	0.40887	0.524648	-0.216342	0.640861	0.240185	-0.658008
	432	0.146029	-0.0447567	-0.0923587	0.304383	-0.839439	0.440536	-0.187594	0.125673	0.0842237	-0.894635	-0.0915616	0.895998	0.127811	-0.149606	0.805236	0.0239851	0.244843	-0.961229	0.0248297	-0.250304	-0.155863	0.435274	-0.167959	-0.128584	0.129171	0.302234	-0.795822	-0.825888	1.72611	-0.139799
	433	0.105113	0.031138	-0.12773	-0.145724	0.016322	0.118774	0.10061	-0.576925	0.402335	0.036709	-0.623412	0.695241	-1.02633	0.678442	0.00867336	0.249955	-0.639793	0.422036	-0.342662	-0.582098	0.721313	0.148135	0.225586	0.348421	-0.538555	0.241018	0.496548	-0.470549	-0.205739	0.266803
	434	0.105113	0.031138	-0.12773	-0.145724	0.016322	0.118774	0.416096	-0.240879	-0.220076	-0.0250889	-0.676875	-0.612144	0.850097	0.623498	0.498018	-0.379085	0.0488265	-0.0629799	-0.0358918	-0.271377	-0.068151	0.41818	0.202967	-0.621935	0.456083	-0.512594	-0.0345534	0.0368231	0.270357	-0.243402
	435	0.146029	-0.0447567	-0.0923587	0.743311	-0.408083	-0.328091	-0.503081	-0.210373	0.706634	0.105878	-0.207905	-0.492375	0.979986	-0.269171	-0.799071	0.460625	-0.423127	0.633344	0.502173	0.233188	0.345227	-1.18995	0.565756	-0.212438	-0.196364	-0.410403	-1.34016	0.543884	0.149186	0.316499
	436	0.146029	-0.0447567	-0.0923587	0.355892	0.473436	-0.728976	-0.187594	0.125673	0.0842237	0.29249	-0.0464613	-0.284439	0.171114	-0.103257	0.582497	-0.280785	-0.0686007	-0.110314	0.0248297	-0.250304	-0.155863	0.435274	-0.106447	0.00643425	0.0986133	-0.0245813	-0.263551	0.592726	-0.861103	0.371756
	437	-0.622019	0.319875	0.26847	-0.0830361	0.0420795	0.0396509	-0.187594	0.125673	0.0842237	0.878049	0.460122	0.368031	-1.27025	-0.686723	-1.04417	0.125254	1.46603	-0.859652	0.3316	0.0604177	-0.945327	0.705319	-0.926042	0.0376656	0.291542	1.35488	0.811889	-1.28442	0.239728	0.425663
	438	-0.280883	-0.37768	0.626006	1.19342	-1.26384	-0.00632863	-0.187594	0.125673	0.0842237	-1.1262	1.67194	-0.548225	-0.10674	0.558655	0.860285	-1.1993	-0.794726	1.42754	0.942469	-0.499008	-1.41556	1.24306	-0.670151	1.24829	-0.46844	0.448031	-0.264135	-0.370267	0.194457	0.371081
	439	-0.195106	0.652799	-0.449895	2.12278	0.911745	-2.7131	-2.37777	1.31238	1.31393	-2.148	0.787951	0.790268	0.0083876	0.754265	0.816418	0.0392854	-0.856458	0.210727	-2.29404	2.2349	1.19876	-1.49692	0.502644	-2.17156	0.803758	0.83866	0.811889	-1.28442	0.239728	0.425663
	440	0.487165	-0.742312	0.265178	0.805999	-0.382325	-0.407214	0.254261	0.432703	-0.643791	-0.0250889	-0.676875	-0.612144	0.850097	0.623498	0.582497	-0.280785	-0.0686007	-0.110314	0.0248297	-0.250304	-0.155863	0.435274	0.311466	0.401044	-0.405948	-0.425804	0.0656104	-0.120551	0.581828	-0.435211
	441	0.572942	0.288167	-0.810724	-0.0830361	0.0420795	0.0396509	-0.0612258	0.0966573	-0.0213799	-1.77649	-0.228229	-0.0342968	1.28086	1.08457	1.12364	0.442356	-0.660441	-0.687522	0.0855512	-0.229231	-0.243575	0.452369	-0.809407	0.157797	0.40887	0.524648	-0.0149861	-0.116228	-0.623283	0.658489
	442	0.446249	-0.666417	0.229807	0.293204	0.447679	-0.649854	-0.187594	0.125673	0.0842237	0.539185	-1.17062	-0.00955456	0.37603	0.116077	0.413538	-0.477385	0.166254	-0.0156462	0.506879	-0.899778	0.501621	-0.126738	1.17645	-0.566329	-0.460784	-0.469409	-0.546673	-0.571848	0.908373	0.147609
	443	0.146029	-0.0447567	-0.0923587	-0.0830361	0.0420795	0.0396509	0.388814	-1.27952	0.720446	-0.477966	0.624578	0.0955912	-0.468862	0.31582	0.359759	-0.585555	-0.382044	0.740601	0.502173	0.233188	0.345227	-1.18995	-0.00768434	0.108158	-0.773211	1.90148	-0.230748	-0.422725	0.298281	0.307145
	444	-0.236022	0.728693	-0.485266	-0.0203477	0.067837	-0.0394719	0.416096	-0.240879	-0.220076	0.610069	0.583952	0.0432658	-0.507868	-0.830012	-0.948512	0.238855	0.247303	0.26497	0.0248297	-0.250304	-0.155863	0.435274	-0.106447	0.00643425	0.0986133	-0.0245813	0.0322225	-0.0680926	0.478005	-0.371275
	445	0.105113	0.031138	-0.12773	-0.584653	-0.415035	0.887401	0.515183	-1.30854	0.614842	-0.370875	0.361559	0.241083	0.562871	-0.788016	0.231412	0.554725	-0.326349	-0.428879	-1.01425	-0.0437447	1.27926	-0.406697	-0.0756918	0.0739436	0.0833342	-0.187989	-0.546673	-0.571848	0.908373	0.147609
	446	-0.280883	-0.37768	0.626006	0.355892	0.473436	-0.728976	0.731583	0.095167	-0.842487	-0.250499	1.44761	-0.837149	-0.322122	0.328119	-0.225247	-0.0701152	0.148065	0.100995	0.263501	-0.00855793	0.0946821	-0.377337	-0.106447	0.00643425	0.0986133	-0.0245813	0.080016	0.943035	0.523732	-1.40036
	447	0.446249	-0.666417	0.229807	0.304383	-0.839439	0.440536	0.542465	-0.269895	-0.32568	0.167676	-0.154441	0.81501	-0.896442	-0.214227	-0.225247	-0.0701152	0.148065	0.100995	0.0248297	-0.250304	-0.155863	0.435274	-0.106447	0.00643425	0.0986133	-0.0245813	-0.250315	-0.269674	1.19192	-0.594747
	448	-0.622019	0.319875	0.26847	-0.0830361	0.0420795	0.0396509	-0.187594	0.125673	0.0842237	-0.58321	0.177862	0.00448449	0.386496	0.127279	0.582497	-0.280785	-0.0686007	-0.110314	0.0248297	-0.250304	-0.155863	0.435274	0.504245	-0.347457	-0.165806	-0.0835875	0.31476	0.133489	-0.235912	-0.147803
	449	-0.195106	0.652799	-0.449895	-0.0830361	0.0420795	0.0396509	-0.0612258	0.0966573	-0.0213799	0.29249	-0.0464613	-0.284439	0.171114	-0.103257	0.582497	-0.280785	-0.0686007	-0.110314	0.0248297	-0.250304	-0.155863	0.435274	0.28071	0.333534	-0.390669	-0.262396	-0.296938	0.645184	-0.964926	0.435692
	450	0.186945	-0.120651	-0.0569876	-0.0203477	0.067837	-0.0394719	-0.0612258	0.0966573	-0.0213799	0.0432039	1.34604	-0.483721	-0.0992609	-0.609802	0.666977	-0.182485	-0.186028	-0.157647	-0.824711	0.0673768	0.063829	0.710147	-0.0820791	-0.0759621	0.261779	-0.364587	-0.795237	0.137105	0.670553	-0.139124
	451	-0.622019	0.319875	0.26847	-0.0830361	0.0420795	0.0396509	-0.187594	0.125673	0.0842237	-0.0233744	0.662191	0.628292	-2.04012	0.625023	0.582497	-0.280785	-0.0686007	-0.110314	0.0248297	-0.250304	-0.155863	0.435274	0.504245	-0.347457	-0.165806	-0.0835875	0.31476	0.133489	-0.235912	-0.147803
	452	-0.581103	0.24398	0.303841	-0.0203477	0.067837	-0.0394719	-0.0612258	0.0966573	-0.0213799	0.644429	-0.723905	0.0815521	-0.479327	0.304618	-1.03299	0.140555	0.36473	0.312303	0.801566	0.496006	0.50806	-1.98546	-0.0756918	0.0739436	0.0833342	-0.187989	0.0656104	-0.120551	0.581828	-0.435211
	453	-0.622019	0.319875	0.26847	-0.0830361	0.0420795	0.0396509	-0.0612258	0.0966573	-0.0213799	0.916847	-1.82581	0.3851	0.710836	-0.557258	0.582497	-0.280785	-0.0686007	-0.110314	0.0248297	-0.250304	-0.155863	0.435274	0.397346	0.453666	-0.27334	-1.09263	-1.09101	0.797923	-0.668554	0.603907
	454	0.146029	-0.0447567	-0.0923587	-0.0830361	0.0420795	0.0396509	1.01979	-0.607431	-0.524376	0.29249	-0.0464613	-0.284439	0.171114	-0.103257	-1.03299	0.140555	0.36473	0.312303	0.502173	0.233188	0.345227	-1.18995	0.418365	-0.400079	-0.298414	0.583234	0.563909	0.387528	-1.05365	0.139605
	455	0.146029	-0.0447567	-0.0923587	0.367071	-0.813682	0.361413	1.62348	-0.973984	-0.828676	-0.643293	1.46346	-0.0624645	-0.627292	0.0738597	0.805236	0.0239851	0.244843	-0.961229	0.935092	-0.546911	-0.463267	0.177496	0.0101879	0.126566	0.215942	-0.854811	0.268136	1.04835	-2.39276	0.882636
	456	-0.622019	0.319875	0.26847	-0.0830361	0.0420795	0.0396509	0.758865	1.13381	-1.78301	2.42361	1.79723	-1.62538	-0.950323	-1.52074	0.435041	-1.74657	2.43059	-1.14274	1.1758	-2.619	1.05236	0.425743	-0.856395	-0.730163	1.24034	0.111042	0.247984	0.238405	-0.443559	-0.0199305
	457	0.832246	-0.257599	-0.523929	-0.145724	0.016322	0.118774	0.416096	-0.240879	-0.220076	-0.396598	0.339305	0.21242	-0.422376	0.293194	-0.543647	-0.488486	1.05335	-0.172712	0.20278	-0.0296309	0.182394	-0.394431	-0.192327	-0.0461881	-0.033994	0.64224	0.247984	0.238405	-0.443559	-0.0199305
	458	0.146029	-0.0447567	-0.0923587	0.743311	-0.408083	-0.328091	0.416096	-0.240879	-0.220076	0.764804	0.362151	-0.99668	-1.36432	1.42075	0.582497	-0.280785	-0.0686007	-0.110314	-0.581334	-0.823844	0.470768	0.960746	0.311466	0.401044	-0.405948	-0.425804	-1.34016	0.543884	0.149186	0.316499
	459	0.146029	-0.0447567	-0.0923587	-0.0830361	0.0420795	0.0396509	0.416096	-0.240879	-0.220076	-0.58321	0.177862	0.00448449	0.386496	0.127279	-1.03299	0.140555	0.36473	0.312303	0.263501	-0.00855793	0.0946821	-0.377337	-0.129067	-0.963922	1.09325	-0.778193	-0.297523	-0.317809	0.0906334	0.435017
	460	0.146029	-0.0447567	-0.0923587	-0.0830361	0.0420795	0.0396509	-0.187594	0.125673	0.0842237	0.29249	-0.0464613	-0.284439	0.171114	-0.103257	-0.225247	-0.0701152	0.148065	0.100995	0.263501	-0.00855793	0.0946821	-0.377337	0.28071	0.333534	-0.390669	-0.262396	0.0328074	0.8949	-0.577555	-0.3706
	461	-0.662935	0.39577	0.233099	-0.0830361	0.0420795	0.0396509	0.127892	0.461719	-0.538187	-0.362238	-0.968552	0.250707	-0.393835	1.42782	-0.576333	0.765395	-0.109683	-0.217571	0.5676	-0.878706	0.413909	-0.109643	-0.553516	1.36842	-0.351111	-0.382199	-1.0438	0.846059	0.432733	-0.425857
	462	-0.662935	0.39577	0.233099	-0.0830361	0.0420795	0.0396509	0.127892	0.461719	-0.538187	-0.362238	-0.968552	0.250707	-0.393835	1.42782	-0.576333	0.765395	-0.109683	-0.217571	0.5676	-0.878706	0.413909	-0.109643	-0.553516	1.36842	-0.351111	-0.382199	-1.0438	0.846059	0.432733	-0.425857
	463	0.873162	-0.333494	-0.488558	0.743311	-0.408083	-0.328091	-0.187594	0.125673	0.0842237	0.423457	0.422509	-0.16467	0.301003	-0.995926	0.860285	-1.1993	-0.794726	1.42754	0.574977	-0.830803	-0.538388	0.955917	-0.778651	0.225307	0.393591	0.361241	0.0322225	-0.0680926	0.478005	-0.371275
	464	-0.280883	-0.37768	0.626006	-0.0830361	0.0420795	0.0396509	0.10061	-0.576925	0.402335	0.75152	-0.986924	0.227044	0.552405	-0.799218	-1.03299	0.140555	0.36473	0.312303	-0.0358918	-0.271377	-0.068151	0.41818	1.17645	-0.566329	-0.460784	-0.469409	-0.546673	-0.571848	0.908373	0.147609
	465	0.105113	0.031138	-0.12773	-0.145724	0.016322	0.118774	-0.187594	0.125673	0.0842237	0.0624323	-0.601158	0.723903	-0.0410846	-0.402768	0.264097	-0.699156	0.836684	-0.384021	-0.0358918	-0.271377	-0.068151	0.41818	-0.106447	0.00643425	0.0986133	-0.0245813	0.529936	-0.523007	-0.101915	0.202866
	466	0.146029	-0.0447567	-0.0923587	-0.0830361	0.0420795	0.0396509	-0.187594	0.125673	0.0842237	0.29249	-0.0464613	-0.284439	0.171114	-0.103257	-0.225247	-0.0701152	0.148065	0.100995	0.0248297	-0.250304	-0.155863	0.435274	-0.770515	-0.67754	1.37295	-0.555779	-0.264135	-0.370267	0.194457	0.371081
	467	0.873162	-0.333494	-0.488558	-0.521964	-0.389277	0.808278	-0.0612258	0.0966573	-0.0213799	-0.58321	0.177862	0.00448449	0.386496	0.127279	0.571315	-0.296085	1.0327	-1.28227	0.0221583	-1.43117	0.952828	0.432923	0.418365	-0.400079	-0.298414	0.583234	-0.5127	0.338686	-0.0433629	0.0843479
	468	-0.581103	0.24398	0.303841	-0.0203477	0.067837	-0.0394719	-0.187594	0.125673	0.0842237	-0.417883	-0.661025	0.16254	0.544926	0.369239	0.666977	-0.182485	-0.186028	-0.157647	0.0855512	-0.229231	-0.243575	0.452369	0.0248199	-0.877085	0.369313	0.644451	0.348148	0.0810308	-0.132088	-0.211739
	469	0.0641976	0.107033	-0.163101	-0.145724	0.016322	0.118774	-0.313963	0.154689	0.189827	0.313775	0.953868	-0.234559	-0.796188	-0.179302	-0.616945	-0.571485	0.0694753	1.04658	-0.162041	0.819444	-0.0491212	-0.679219	-0.106447	0.00643425	0.0986133	-0.0245813	-0.250315	-0.269674	1.19192	-0.594747
	470	0.0641976	0.107033	-0.163101	-0.533143	0.897841	-0.282112	0.416096	-0.240879	-0.220076	0.036709	-0.623412	0.695241	-1.02633	0.678442	-0.810253	0.445325	0.678174	-0.538612	0.808943	0.543909	-0.444237	-0.919903	0.202967	-0.621935	0.456083	-0.512594	-0.00175045	-0.978627	1.42974	-0.308013
	471	-0.280883	-0.37768	0.626006	-0.0830361	0.0420795	0.0396509	0.10061	-0.576925	0.402335	-0.58321	0.177862	0.00448449	0.386496	0.127279	-0.576333	0.765395	-0.109683	-0.217571	0.50955	0.281091	-0.60707	-0.124386	0.225586	0.348421	-0.538555	0.241018	0.233578	-0.825181	-0.385463	0.945222
	472	0.105113	0.031138	-0.12773	0.743311	-0.408083	-0.328091	0.10061	-0.576925	0.402335	0.29249	-0.0464613	-0.284439	0.171114	-0.103257	-0.00250872	0.234655	0.461508	-0.74992	-0.0358918	-0.271377	-0.068151	0.41818	-0.438481	-0.335553	0.735782	-0.29018	0.280787	-0.777046	0.715824	-0.0845416
	473	0.487165	-0.742312	0.265178	0.41858	0.499194	-0.808099	-0.0612258	0.0966573	-0.0213799	0.479102	0.114982	-0.0765035	-0.637758	0.0626578	0.816418	0.0392854	-0.856458	0.210727	0.0248297	-0.250304	-0.155863	0.435274	-0.274858	0.672539	0.0216374	-0.706804	0.812474	-0.321425	-0.815832	0.426338
	474	-0.321799	-0.301786	0.590635	-0.145724	0.016322	0.118774	-0.187594	0.125673	0.0842237	0.348135	-0.353988	-0.196273	-0.767647	0.955327	-0.309727	-0.168415	0.265492	0.148329	-0.707482	0.266977	0.489798	-0.136653	-0.106447	0.00643425	0.0986133	-0.0245813	0.080016	0.943035	0.523732	-1.40036
	475	0.186945	-0.120651	-0.0569876	-0.0203477	0.067837	-0.0394719	0.10061	-0.576925	0.402335	-0.664578	0.463135	-0.112345	0.34001	0.149905	0.900898	0.137585	-0.973885	0.163393	-0.279269	0.619844	-0.47509	0.167581	-0.137203	-0.0610751	0.113892	0.138827	0.811889	-1.28442	0.239728	0.425663
	476	0.146029	-0.0447567	-0.0923587	-0.0830361	0.0420795	0.0396509	-0.187594	0.125673	0.0842237	-0.0189358	-0.315885	0.607074	-0.0875704	-0.380142	0.582497	-0.280785	-0.0686007	-0.110314	0.0248297	-0.250304	-0.155863	0.435274	0.943177	-0.806593	-0.69544	1.19105	-0.250315	-0.269674	1.19192	-0.594747
	477	0.146029	-0.0447567	-0.0923587	-0.0830361	0.0420795	0.0396509	-0.0612258	0.0966573	-0.0213799	1.16819	-0.270784	-0.573363	-0.0442678	-0.333793	-0.225247	-0.0701152	0.148065	0.100995	0.263501	-0.00855793	0.0946821	-0.377337	-0.0205678	0.0590566	0.231221	-0.691403	-0.5127	0.338686	-0.0433629	0.0843479
	478	0.146029	-0.0447567	-0.0923587	-0.0830361	0.0420795	0.0396509	-0.0612258	0.0966573	-0.0213799	-1.16705	1.01034	0.592451	-1.06235	0.71227	0.933583	-1.1163	0.189148	0.208252	0.0855512	-0.229231	-0.243575	0.452369	-0.106447	0.00643425	0.0986133	-0.0245813	0.0178169	-1.13168	0.536101	0.593878
	479	0.487165	-0.742312	0.265178	0.304383	-0.839439	0.440536	-0.313963	0.154689	0.189827	-0.0790191	0.969718	0.540125	-1.10136	-0.433561	1.39024	-0.491455	-0.285266	-0.321622	-0.581334	-0.823844	0.470768	0.960746	-2.0923	0.730561	0.968267	0.969476	-0.498294	1.40227	-0.101459	-0.880805
	480	0.532026	0.364062	-0.846095	-0.584653	-0.415035	0.887401	-0.187594	0.125673	0.0842237	-0.396598	0.339305	0.21242	-0.422376	0.293194	-0.225247	-0.0701152	0.148065	0.100995	-0.646761	0.28805	0.402086	-0.119558	-1.45085	0.444179	0.688569	0.747062	0.563324	-0.575465	0.00190822	0.13893
	481	-0.622019	0.319875	0.26847	-0.0830361	0.0420795	0.0396509	-0.791285	0.492226	0.388523	-0.417883	-0.661025	0.16254	0.544926	0.369239	0.00867336	0.249955	-0.639793	0.422036	-0.644089	1.46892	-0.706605	-0.117207	-0.407726	-0.268044	0.720502	-0.453588	-0.5127	0.338686	-0.0433629	0.0843479
	482	0.146029	-0.0447567	-0.0923587	-0.0830361	0.0420795	0.0396509	-0.602167	0.857288	-0.128284	-0.370875	0.361559	0.241083	0.562871	-0.788016	-0.576333	0.765395	-0.109683	-0.217571	0.20278	-0.0296309	0.182394	-0.394431	0.535	-0.279948	-0.181085	-0.246995	-0.000580512	0.947358	-0.681379	-0.306664
	483	0.532026	0.364062	-0.846095	0.304383	-0.839439	0.440536	-0.187594	0.125673	0.0842237	-0.12418	-0.762601	0.515968	0.767787	-0.568682	0.275279	-0.683855	-0.264617	0.787935	0.328928	-1.12045	0.163364	0.702967	-0.137203	-0.0610751	0.113892	0.138827	0.859682	-0.27329	0.285456	-0.603426
	484	0.487165	-0.742312	0.265178	-0.0830361	0.0420795	0.0396509	0.416096	-0.240879	-0.220076	0.29249	-0.0464613	-0.284439	0.171114	-0.103257	-0.799071	0.460625	-0.423127	0.633344	-0.408089	0.529795	0.652631	-0.932169	-0.0205678	0.0590566	0.231221	-0.691403	0.529936	-0.523007	-0.101915	0.202866
	485	0.146029	-0.0447567	-0.0923587	-0.0830361	0.0420795	0.0396509	-0.503081	-0.210373	0.706634	-0.795545	-0.00583545	-0.232114	0.210121	1.04257	-0.225247	-0.0701152	0.148065	0.100995	-0.646761	0.28805	0.402086	-0.119558	0.952914	0.114662	-0.685646	-0.648218	0.563324	-0.575465	0.00190822	0.13893
	486	-0.622019	0.319875	0.26847	-0.470455	0.923598	-0.361234	-0.475798	0.828272	-0.233887	0.539185	-1.17062	-0.00955456	0.37603	0.116077	0.816418	0.0392854	-0.856458	0.210727	0.263501	-0.00855793	0.0946821	-0.377337	0.28071	0.333534	-0.390669	-0.262396	1.35798	0.234788	-1.35002	-0.0286098
	487	0.146029	-0.0447567	-0.0923587	-0.0830361	0.0420795	0.0396509	0.542465	-0.269895	-0.32568	0.29249	-0.0464613	-0.284439	0.171114	-0.103257	-0.225247	-0.0701152	0.148065	0.100995	-0.885432	0.0463039	0.151541	0.693053	0.30173	-0.520211	-0.415742	1.41346	0.233578	-0.825181	-0.385463	0.945222
	488	0.914077	-0.409388	-0.453187	-0.909383	0.492242	0.407393	-0.187594	0.125673	0.0842237	0.0818694	1.10891	0.719398	-2.89548	0.813563	0.805236	0.0239851	0.244843	-0.961229	0.263501	-0.00855793	0.0946821	-0.377337	-0.284594	-0.248716	0.0118432	1.13246	-0.479312	0.286229	0.0604607	0.0204116
	489	-0.622019	0.319875	0.26847	-0.0830361	0.0420795	0.0396509	-0.503081	-0.210373	0.706634	-0.894635	-0.0915616	0.895998	0.127811	-0.149606	-1.48965	-0.484286	0.839144	0.842178	0.0248297	-0.250304	-0.155863	0.435274	0.72938	0.795653	-0.910509	-0.827027	0.31476	0.133489	-0.235912	-0.147803
	490	-0.321799	-0.301786	0.590635	0.743311	-0.408083	-0.328091	-0.313963	0.154689	0.189827	-0.0851722	0.608728	-0.679093	-0.163692	0.570079	0.731938	-0.0590147	-0.739031	0.258061	0.813649	-0.589057	-0.287843	0.143307	-0.106447	0.00643425	0.0986133	-0.0245813	-0.000580512	0.947358	-0.681379	-0.306664
	491	-0.280883	-0.37768	0.626006	0.304383	-0.839439	0.440536	0.10061	-0.576925	0.402335	0.504825	0.137236	-0.0478409	0.347489	-1.01855	0.582497	-0.280785	-0.0686007	-0.110314	0.0248297	-0.250304	-0.155863	0.435274	-0.0756918	0.0739436	0.0833342	-0.187989	-0.296938	0.645184	-0.964926	0.435692
	492	-1.04893	-0.0130489	0.986835	0.355892	0.473436	-0.728976	0.542465	-0.269895	-0.32568	-1.67124	0.218488	0.0568098	0.425502	1.27311	1.26189	0.648826	-0.229571	-1.4911	0.939797	-1.67988	-0.306873	1.24071	0.612744	0.675522	-1.02784	0.00320295	1.02765	-0.977921	-0.681835	0.777008
	493	0.146029	-0.0447567	-0.0923587	-0.0830361	0.0420795	0.0396509	0.542465	-0.269895	-0.32568	-0.622217	-1.19347	1.19955	1.31797	-1.01148	-0.225247	-0.0701152	0.148065	0.100995	0.263501	-0.00855793	0.0946821	-0.377337	0.194831	0.280912	-0.523276	0.404426	1.10942	0.943742	-1.58784	-0.315343
	494	0.146029	-0.0447567	-0.0923587	-0.0830361	0.0420795	0.0396509	0.10061	-0.576925	0.402335	-0.58321	0.177862	0.00448449	0.386496	0.127279	0.816418	0.0392854	-0.856458	0.210727	0.0248297	-0.250304	-0.155863	0.435274	0.311466	0.401044	-0.405948	-0.425804	-0.5127	0.338686	-0.0433629	0.0843479
	495	1.2143	-1.03105	-0.131022	0.241695	-0.865197	0.519659	-0.440331	0.183705	0.295431	-0.336515	-0.946298	0.279369	0.591412	0.346613	-1.60682	0.671295	-0.206462	0.844653	1.35438	1.09638	-0.983156	-1.46247	-0.339718	-0.233829	-0.136043	1.63588	-0.747444	1.14823	0.716281	-1.16821
	496	-0.622019	0.319875	0.26847	-0.0830361	0.0420795	0.0396509	-0.791285	0.492226	0.388523	0.504825	0.137236	-0.0478409	0.347489	-1.01855	-0.225247	-0.0701152	0.148065	0.100995	0.562894	0.254261	0.257515	-1.17285	0.0653119	0.111679	0.363828	-1.35822	0.233578	-0.825181	-0.385463	0.945222
	497	-1.34915	0.608612	0.664669	-0.0203477	0.067837	-0.0394719	-0.0612258	0.0966573	-0.0213799	0.457817	-0.885348	-0.126384	0.329544	0.138703	0.666977	-0.182485	-0.186028	-0.157647	-1.73497	0.363984	0.371233	0.967926	0.952914	0.114662	-0.685646	-0.648218	0.0178169	-1.13168	0.536101	0.593878
	498	0.146029	-0.0447567	-0.0923587	-0.0203477	0.067837	-0.0394719	-0.187594	0.125673	0.0842237	0.29249	-0.0464613	-0.284439	0.171114	-0.103257	-0.447985	-0.374885	-0.165379	0.95191	0.263501	-0.00855793	0.0946821	-0.377337	-0.223083	-0.113697	-0.0187149	0.805648	0.530521	0.439986	-1.15748	0.203541
	499	-0.622019	0.319875	0.26847	0.304383	-0.839439	0.440536	0.127892	0.461719	-0.538187	0.0881556	-0.578904	0.752566	0.944163	-1.48398	0.816418	0.0392854	-0.856458	0.210727	-0.646761	0.28805	0.402086	-0.119558	-0.106447	0.00643425	0.0986133	-0.0245813	-0.546673	-0.571848	0.908373	0.147609
	500	-0.622019	0.319875	0.26847	-0.972072	0.466484	0.486516	0.416096	-0.240879	-0.220076	0.29249	-0.0464613	-0.284439	0.171114	-0.103257	1.30576	-0.589755	-0.167839	-0.274288	0.87437	-0.567984	-0.375555	0.160401	-0.360737	0.619916	-0.11097	-0.0399821	0.31476	0.133489	-0.235912	-0.147803
	501	0.146029	-0.0447567	-0.0923587	0.355892	0.473436	-0.728976	-0.187594	0.125673	0.0842237	0.29249	-0.0464613	-0.284439	0.171114	-0.103257	-0.225247	-0.0701152	0.148065	0.100995	0.0248297	-0.250304	-0.155863	0.435274	-0.106447	0.00643425	0.0986133	-0.0245813	-1.0916	-0.165069	0.387006	0.603232
	502	-1.04893	-0.0130489	0.986835	0.355892	0.473436	-0.728976	-0.503081	-0.210373	0.706634	-0.769821	0.0164185	-0.203451	1.19537	-0.0386354	0.582497	-0.280785	-0.0686007	-0.110314	-1.79569	0.342911	0.458945	0.950831	-0.106447	0.00643425	0.0986133	-0.0245813	-0.5127	0.338686	-0.0433629	0.0843479
	503	0.105113	0.031138	-0.12773	0.743311	-0.408083	-0.328091	0.677018	-1.98212	1.03856	-0.396598	0.339305	0.21242	-0.422376	0.293194	-0.576333	0.765395	-0.109683	-0.217571	-0.101319	0.840517	-0.136833	-0.662124	-0.438481	-0.335553	0.735782	-0.29018	0.280787	-0.777046	0.715824	-0.0845416
	504	0.532026	0.364062	-0.846095	0.355892	0.473436	-0.728976	0.416096	-0.240879	-0.220076	1.18947	0.729545	-0.523483	-1.01157	-0.409838	0.00867336	0.249955	-0.639793	0.422036	0.0248297	-0.250304	-0.155863	0.435274	0.108951	0.22829	-0.655883	1.07125	-0.297523	-0.317809	0.0906334	0.435017
	505	0.832246	-0.257599	-0.523929	-0.0830361	0.0420795	0.0396509	-0.187594	0.125673	0.0842237	1.00286	0.568102	-0.731419	-0.202698	-0.575752	0.582497	-0.280785	-0.0686007	-0.110314	0.502173	0.233188	0.345227	-1.18995	-0.167959	-0.128584	0.129171	0.302234	0.811889	-1.28442	0.239728	0.425663
	506	-0.622019	0.319875	0.26847	-0.0830361	0.0420795	0.0396509	-0.0612258	0.0966573	-0.0213799	-0.140817	0.916255	-0.76726	0.77507	-0.488505	-0.576333	0.765395	-0.109683	-0.217571	0.808943	0.543909	-0.444237	-0.919903	1.15543	0.287416	-0.435711	-2.14527	0.0322225	-0.0680926	0.478005	-0.371275
	507	1.64121	-0.698125	-0.849387	1.58084	-2.14536	0.394557	-0.503081	-0.210373	0.706634	0.0801548	-0.230158	-0.521038	-0.0052612	0.812039	-0.948512	0.238855	0.247303	0.26497	-0.347368	0.550868	0.564919	-0.915074	-0.477373	0.499785	-0.228298	0.790247	-0.203106	-0.221539	2.29321	-1.62451
	508	-1.00802	-0.0889436	1.02221	-0.0942153	1.3292	-1.05074	0.416096	-0.240879	-0.220076	1.00286	0.568102	-0.731419	-0.202698	-0.575752	-2.10734	1.28504	0.20622	0.157713	-1.07968	1.06815	1.21058	-1.487	-0.0610598	-0.929708	0.236706	1.31127	-0.00175045	-0.978627	1.42974	-0.308013
	509	1.98629	-0.213412	-1.63849	-1.09745	0.414969	0.644761	-0.475798	0.828272	-0.233887	0.584345	0.561698	0.0146031	-1.49312	0.251198	1.4552	-0.367985	-0.838269	0.094086	-1.1922	-0.264418	0.941005	0.423008	-0.700907	1.18078	-0.453161	0.611439	-0.795237	0.137105	0.670553	-0.139124
	510	-0.66688	-0.786499	1.37974	2.40718	-2.59552	0.0268147	0.254261	0.432703	-0.643791	-0.982157	-0.167279	-0.44005	1.01899	0.87666	-1.09511	0.0728552	-1.72044	2.70355	-0.339991	0.598771	-0.387378	0.150487	0.698624	0.728144	-0.895229	-0.663619	-0.2509	-1.23267	2.24748	-0.595421
	511	0.146029	-0.0447567	-0.0923587	-0.0830361	0.0420795	0.0396509	0.542465	-0.269895	-0.32568	0.0109856	-0.645666	0.666578	-2.01158	1.75965	-1.03299	0.140555	0.36473	0.312303	-0.646761	0.28805	0.402086	-0.119558	-0.0756918	0.0739436	0.0833342	-0.187989	-0.795237	0.137105	0.670553	-0.139124
	512	0.487165	-0.742312	0.265178	-0.0830361	0.0420795	0.0396509	-0.791285	0.492226	0.388523	0.29249	-0.0464613	-0.284439	0.171114	-0.103257	-1.03299	0.140555	0.36473	0.312303	0.502173	0.233188	0.345227	-1.18995	0.846015	0.915785	-0.79318	-1.65726	0.562739	-1.53846	1.05747	0.138255
	513	0.146029	-0.0447567	-0.0923587	0.805999	-0.382325	-0.407214	-0.0612258	0.0966573	-0.0213799	0.211122	0.238812	-0.401268	0.124628	-0.0806308	-0.948512	0.238855	0.247303	0.26497	-0.0385632	-1.45225	1.04054	0.415828	-0.817542	1.06064	-0.570489	1.44167	-0.311929	-1.38139	0.148729	1.40017
	514	0.918023	0.77288	-1.59983	-1.08627	-0.872149	1.73515	0.542465	-0.269895	-0.32568	-1.2723	0.563628	0.501344	-0.206994	0.523729	0.582497	-0.280785	-0.0686007	-0.110314	0.0248297	-0.250304	-0.155863	0.435274	-0.499993	-0.470572	0.76634	0.0366352	0.907476	0.737837	0.331183	-1.63251
	515	0.532026	0.364062	-0.846095	-0.145724	0.016322	0.118774	1.01979	-0.607431	-0.524376	0.419018	1.40058	-0.143453	-1.65155	0.00923836	-0.766386	-0.793256	0.739906	0.678203	-1.31835	0.826403	0.960035	-0.67439	0.0653119	0.111679	0.363828	-1.35822	-0.298108	-1.2808	1.14619	0.434343
	516	-0.622019	0.319875	0.26847	0.304383	-0.839439	0.440536	-0.0612258	0.0966573	-0.0213799	0.691437	0.298679	0.160095	-0.461383	-0.852638	1.83572	0.118085	0.341621	-2.02345	0.0248297	-0.250304	-0.155863	0.435274	1.05981	-0.686461	-0.578112	0.36082	-0.297523	-0.317809	0.0906334	0.435017
	517	0.146029	-0.0447567	-0.0923587	-0.197234	-1.29655	1.28829	0.127892	0.461719	-0.538187	0.600983	-1.11716	1.29783	-1.5004	0.171021	-0.225247	-0.0701152	0.148065	0.100995	-1.01158	1.13712	0.170571	-0.404346	-0.788387	-0.695948	0.383797	2.20051	-0.546673	-0.571848	0.908373	0.147609
	518	0.186945	-0.120651	-0.0569876	1.63235	-0.832487	-0.774956	-0.214876	-0.912971	1.02475	0.204969	-0.122178	-1.62049	1.0623	0.923009	-1.03299	0.140555	0.36473	0.312303	-0.712188	1.39994	0.333404	-1.19986	-0.223083	-0.113697	-0.0187149	0.805648	-0.795237	0.137105	0.670553	-0.139124
	519	-0.280883	-0.37768	0.626006	0.743311	-0.408083	-0.328091	-0.187594	0.125673	0.0842237	-0.484119	0.263588	-1.12363	0.468805	1.31946	-0.309727	-0.168415	0.265492	0.148329	0.20278	-0.0296309	0.182394	-0.394431	0.565756	-0.212438	-0.196364	-0.410403	-0.250315	-0.269674	1.19192	-0.594747
	520	0.146029	-0.0447567	-0.0923587	-0.0830361	0.0420795	0.0396509	-0.791285	0.492226	0.388523	-1.42455	-0.905672	0.331695	0.630419	1.49244	-0.587515	0.750095	0.991618	-1.38953	-0.108696	0.792614	0.815464	-1.72769	0.164075	0.213403	-0.507997	0.567833	-0.747444	1.14823	0.716281	-1.16821
	521	0.79133	-0.181704	-0.5593	-0.145724	0.016322	0.118774	0.542465	-0.269895	-0.32568	-0.231271	-0.499582	0.370476	-0.263946	0.535153	1.30576	-0.589755	-0.167839	-0.274288	-0.342662	-0.582098	0.721313	0.148135	1.29308	-0.446198	-0.343456	-1.29964	0.247399	-0.724588	0.612001	-0.0206053
	522	-0.195106	0.652799	-0.449895	0.355892	0.473436	-0.728976	-0.475798	0.828272	-0.233887	-0.982157	-0.167279	-0.44005	1.01899	0.87666	-0.225247	-0.0701152	0.148065	0.100995	-1.55702	0.584657	0.70949	0.13822	0.844414	-0.908317	0.176384	-0.735008	-0.00116548	-0.0156348	0.374181	-0.307339
	523	0.105113	0.031138	-0.12773	0.304383	-0.839439	0.440536	-0.791285	0.492226	0.388523	0.133316	1.15342	0.776724	-0.924983	-1.34886	-0.225247	-0.0701152	0.148065	0.100995	-0.646761	0.28805	0.402086	-0.119558	-0.137203	-0.0610751	0.113892	0.138827	-0.795237	0.137105	0.670553	-0.139124
	524	-0.622019	0.319875	0.26847	0.355892	0.473436	-0.728976	0.515183	-1.30854	0.614842	0.824887	-0.923452	-0.929731	-0.350532	1.47417	-0.309727	-0.168415	0.265492	0.148329	0.20278	-0.0296309	0.182394	-0.394431	-0.963294	0.0709606	1.13281	-0.897996	-0.795237	0.137105	0.670553	-0.139124
	525	0.105113	0.031138	-0.12773	-0.145724	0.016322	0.118774	-0.0612258	0.0966573	-0.0213799	0.566623	0.190699	1.25954	-1.52894	-0.963608	0.498018	-0.379085	0.0488265	-0.0629799	-0.339991	0.598771	-0.387378	0.150487	0.0555756	-0.809576	0.354034	0.481043	-1.0438	0.846059	0.432733	-0.425857
	526	0.146029	-0.0447567	-0.0923587	0.304383	-0.839439	0.440536	0.542465	-0.269895	-0.32568	0.539185	-1.17062	-0.00955456	0.37603	0.116077	-0.799071	0.460625	-0.423127	0.633344	0.205451	1.15124	-0.926297	-0.39208	0.6435	0.743031	-1.04312	-0.160205	-0.297523	-0.317809	0.0906334	0.435017
	527	-0.195106	0.652799	-0.449895	0.805999	-0.382325	-0.407214	0.127892	0.461719	-0.538187	0.0200715	1.05544	-0.587987	-1.01905	0.758619	-0.576333	0.765395	-0.109683	-0.217571	0.808943	0.543909	-0.444237	-0.919903	0.612744	0.675522	-1.02784	0.00320295	-0.843031	-0.874023	0.624826	0.889965
	528	-0.276938	0.804588	-0.520637	0.355892	0.473436	-0.728976	-0.187594	0.125673	0.0842237	0.530548	0.15949	-0.0191782	1.33274	-2.09976	0.582497	-0.280785	-0.0686007	-0.110314	0.263501	-0.00855793	0.0946821	-0.377337	0.0101879	0.126566	0.215942	-0.854811	0.31476	0.133489	-0.235912	-0.147803
	529	0.487165	-0.742312	0.265178	0.355892	0.473436	-0.728976	-0.0612258	0.0966573	-0.0213799	0.504825	0.137236	-0.0478409	0.347489	-1.01855	0.582497	-0.280785	-0.0686007	-0.110314	0.87437	-0.567984	-0.375555	0.160401	0.397346	0.453666	-0.27334	-1.09263	-1.0916	-0.165069	0.387006	0.603232
	530	0.146029	-0.0447567	-0.0923587	0.79482	0.904793	-1.4976	0.542465	-0.269895	-0.32568	-1.43319	0.424439	0.322071	1.58712	-0.723395	0.201982	-0.766855	-1.24849	2.00722	0.20278	-0.0296309	0.182394	-0.394431	-0.786787	1.12815	-0.585768	1.27826	-0.00116548	-0.0156348	0.374181	-0.307339
	531	-0.239968	-0.453575	0.661378	-0.0830361	0.0420795	0.0396509	-0.0612258	0.0966573	-0.0213799	0.457817	-0.885348	-0.126384	0.329544	0.138703	-1.08804	1.36384	1.4043	-2.07647	-0.108696	0.792614	0.815464	-1.72769	0.397346	0.453666	-0.27334	-1.09263	-0.747444	1.14823	0.716281	-1.16821
	532	0.146029	-0.0447567	-0.0923587	-0.0830361	0.0420795	0.0396509	-0.187594	0.125673	0.0842237	0.0801548	-0.230158	-0.521038	-0.0052612	0.812039	-1.03299	0.140555	0.36473	0.312303	0.0248297	-0.250304	-0.155863	0.435274	-0.88555	1.02643	0.286057	-0.647798	-0.250315	-0.269674	1.19192	-0.594747
	533	0.873162	-0.333494	-0.488558	-0.0830361	0.0420795	0.0396509	0.416096	-0.240879	-0.220076	0.105878	-0.207905	-0.492375	0.979986	-0.269171	-1.03299	0.140555	0.36473	0.312303	0.570271	0.302163	-0.694782	-0.107292	-0.555117	-0.455685	0.618453	0.540049	-0.0155711	-1.07922	0.432277	0.657814
	534	-1.00802	-0.0889436	1.02221	-0.521964	-0.389277	0.808278	-0.791285	0.492226	0.388523	0.440094	-1.25635	1.11856	0.293721	-1.0761	-0.681906	-0.694956	0.622478	0.630869	-1.01896	1.08922	1.12287	-1.46991	-0.284594	-0.248716	0.0118432	1.13246	-0.298108	-1.2808	1.14619	0.434343
	535	0.105113	0.031138	-0.12773	0.304383	-0.839439	0.440536	0.226978	-0.605941	0.296731	0.629639	0.245216	-1.14729	1.41505	-0.907581	-0.225247	-0.0701152	0.148065	0.100995	0.263501	-0.00855793	0.0946821	-0.377337	-0.469237	-0.403062	0.751061	-0.126773	0.563909	0.387528	-1.05365	0.139605
	536	-0.622019	0.319875	0.26847	-0.0830361	0.0420795	0.0396509	-0.313963	0.154689	0.189827	-0.58321	0.177862	0.00448449	0.386496	0.127279	-0.225247	-0.0701152	0.148065	0.100995	-0.10399	-0.340352	0.971858	-0.664476	-0.0205678	0.0590566	0.231221	-0.691403	0.529936	-0.523007	-0.101915	0.202866
	537	0.105113	0.031138	-0.12773	-1.47369	0.00936974	1.33427	0.10061	-0.576925	0.402335	0.479102	0.114982	-0.0765035	-0.637758	0.0626578	-0.0869884	0.136355	0.578936	-0.702586	0.205451	1.15124	-0.926297	-0.39208	-0.438481	-0.335553	0.735782	-0.29018	-0.0155711	-1.07922	0.432277	0.657814
	538	0.873162	-0.333494	-0.488558	0.293204	0.447679	-0.649854	-1.77408	0.945826	1.00963	0.500386	1.11531	-0.0266234	-1.60506	-0.0133875	-0.309727	-0.168415	0.265492	0.148329	1.41714	-1.19639	0.194217	-0.384516	0.202967	-0.621935	0.456083	-0.512594	0.280787	-0.777046	0.715824	-0.0845416
	539	0.572942	0.288167	-0.810724	1.62117	0.454631	-1.86535	0.127892	0.461719	-0.538187	-0.982157	-0.167279	-0.44005	1.01899	0.87666	-0.298545	-0.153115	-0.835809	1.32028	-0.101319	0.840517	-0.136833	-0.662124	0.418365	-0.400079	-0.298414	0.583234	1.04206	0.0856647	-0.739931	-0.188145
	540	-0.280883	-0.37768	0.626006	0.743311	-0.408083	-0.328091	0.254261	0.432703	-0.643791	-0.370875	0.361559	0.241083	0.562871	-0.788016	-0.342412	1.08547	-0.897541	0.10347	-0.10399	-0.340352	0.971858	-0.664476	-0.407726	-0.268044	0.720502	-0.453588	-0.593881	-0.619983	-0.192914	1.17737
	541	0.0641976	0.107033	-0.163101	0.355892	0.473436	-0.728976	-0.0612258	0.0966573	-0.0213799	-1.42283	0.433394	1.57213	-2.2598	1.49397	0.816418	0.0392854	-0.856458	0.210727	0.942469	-0.499008	-1.41556	1.24306	0.272575	1.23638	-1.37003	0.654624	0.793491	0.794618	-0.977751	-0.474878
	542	0.0602523	-1.07524	0.983543	0.293204	0.447679	-0.649854	0.262446	-1.25051	0.826049	1.12474	-0.664038	0.642915	-1.06534	-0.467389	-0.532465	-0.473185	-0.0479518	0.999244	-0.707482	0.266977	0.489798	-0.136653	0.535	-0.279948	-0.181085	-0.246995	-0.345317	-1.32894	0.0449058	1.46411
	543	0.105113	0.031138	-0.12773	0.355892	0.473436	-0.728976	0.388814	-1.27952	0.720446	0.75152	-0.986924	0.227044	0.552405	-0.799218	0.413538	-0.477385	0.166254	-0.0156462	-0.707482	0.266977	0.489798	-0.136653	-0.223083	-0.113697	-0.0187149	0.805648	0.792906	-0.168375	0.0778085	-0.475553
	544	0.105113	0.031138	-0.12773	1.18224	0.0232742	-1.09672	0.577932	-0.914462	0.203638	0.479102	0.114982	-0.0765035	-0.637758	0.0626578	-0.225247	-0.0701152	0.148065	0.100995	-0.0432689	-0.319279	0.884146	-0.647381	1.59436	-0.17172	-0.965345	-0.870632	0.280787	-0.777046	0.715824	-0.0845416
	545	0.105113	0.031138	-0.12773	0.355892	0.473436	-0.728976	-0.475798	0.828272	-0.233887	-0.205548	-0.477328	0.399139	0.721301	-0.546056	-0.225247	-0.0701152	0.148065	0.100995	-0.0405975	0.86159	-0.224545	-0.64503	0.719643	-0.125601	-0.920303	1.01224	0.826294	-0.220832	0.181632	-0.53949
	546	-0.622019	0.319875	0.26847	0.304383	-0.839439	0.440536	0.416096	-0.240879	-0.220076	0.479102	0.114982	-0.0765035	-0.637758	0.0626578	0.00867336	0.249955	-0.639793	0.422036	0.628322	-0.857633	0.326197	-0.092549	-0.137203	-0.0610751	0.113892	0.138827	-0.761849	0.0846472	0.774377	-0.20306
	547	-0.280883	-0.37768	0.626006	-0.0830361	0.0420795	0.0396509	0.416096	-0.240879	-0.220076	0.71716	0.320933	0.188758	0.523865	-1.93385	0.582497	-0.280785	-0.0686007	-0.110314	0.0248297	-0.250304	-0.155863	0.435274	-0.438481	-0.335553	0.735782	-0.29018	1.06162	-0.0673862	-1.63357	0.713746
	548	-0.581103	0.24398	0.303841	-0.0203477	0.067837	-0.0394719	0.542465	-0.269895	-0.32568	0.457817	-0.885348	-0.126384	0.329544	0.138703	0.125839	-0.905626	0.405813	0.419561	-0.347368	0.550868	0.564919	-0.915074	0.36659	0.386157	-0.258061	-0.929218	0.0178169	-1.13168	0.536101	0.593878
	549	-0.276938	0.804588	-0.520637	-0.595832	0.872083	-0.202989	0.416096	-0.240879	-0.220076	-0.855628	1.27977	-0.299063	-0.803667	0.989155	-0.426892	0.987166	-0.780114	0.150804	0.142058	-0.0507038	0.270106	-0.411526	0.496109	0.55539	-1.14517	0.833432	-1.0438	0.846059	0.432733	-0.425857
	550	-0.622019	0.319875	0.26847	-0.0830361	0.0420795	0.0396509	1.01979	-0.607431	-0.524376	-0.982157	-0.167279	-0.44005	1.01899	0.87666	-0.64963	0.682395	-1.09356	1.00172	0.20278	-0.0296309	0.182394	-0.394431	-0.524361	-0.388175	0.603174	0.376641	-0.465491	0.386822	1.05792	-0.945416
	551	0.146029	-0.0447567	-0.0923587	-0.0830361	0.0420795	0.0396509	-0.313963	0.154689	0.189827	-0.271784	0.447285	-0.887029	0.64518	0.404164	0.498018	-0.379085	0.0488265	-0.0629799	-0.581334	-0.823844	0.470768	0.960746	0.504245	-0.347457	-0.165806	-0.0835875	0.31476	0.133489	-0.235912	-0.147803
	552	-0.707796	-0.710604	1.34437	-0.0830361	0.0420795	0.0396509	-0.0612258	0.0966573	-0.0213799	-1.77649	-0.228229	-0.0342968	1.28086	1.08457	-1.57413	-0.582586	0.956571	0.889511	-1.38645	0.757427	2.00004	-1.75705	-0.329982	0.687426	-0.126249	-0.20339	0.080016	0.943035	0.523732	-1.40036
	553	-1.00407	1.09332	-0.124438	-0.972072	0.466484	0.486516	-0.0612258	0.0966573	-0.0213799	-1.58988	-0.0667855	0.173639	0.471988	1.25048	-1.0736	-1.19633	0.543889	1.57645	-1.38645	0.757427	2.00004	-1.75705	-0.446617	0.567294	-0.243577	0.62684	-0.809058	0.0365121	-0.32691	0.826704
	554	-1.43098	0.760401	0.593927	-0.0830361	0.0420795	0.0396509	0.704301	-0.943478	0.0980349	-0.521412	0.231325	1.31187	-1.48993	0.182223	-1.57413	-0.582586	0.956571	0.889511	0.441451	0.212115	0.432939	-1.20704	-0.391493	0.552407	-0.0956908	0.123426	1.02765	-0.977921	-0.681835	0.777008
	555	-0.622019	0.319875	0.26847	0.304383	-0.839439	0.440536	0.416096	-0.240879	-0.220076	0.266767	-0.0687153	-0.313102	-0.814133	0.977953	-1.06568	1.39444	-0.798302	0.267445	0.570271	0.302163	-0.694782	-0.107292	0.397346	0.453666	-0.27334	-1.09263	-0.264135	-0.370267	0.194457	0.371081
	556	0.146029	-0.0447567	-0.0923587	0.743311	-0.408083	-0.328091	1.43436	-1.33905	-0.311868	-0.0189358	-0.315885	0.607074	-0.0875704	-0.380142	-1.60682	0.671295	-0.206462	0.844653	0.137353	1.08226	0.113712	-1.47473	0.311466	0.401044	-0.405948	-0.425804	-1.0916	-0.165069	0.387006	0.603232
	557	-0.280883	-0.37768	0.626006	0.355892	0.473436	-0.728976	-0.187594	0.125673	0.0842237	0.977139	0.545848	-0.760081	-1.18795	0.505457	-0.766386	-0.793256	0.739906	0.678203	0.502173	0.233188	0.345227	-1.18995	0.62088	-0.227325	-0.0484779	-0.913817	0.266966	-0.877639	-0.281639	0.881286
	558	-0.622019	0.319875	0.26847	-0.0830361	0.0420795	0.0396509	-0.187594	0.125673	0.0842237	-0.0446591	-0.338139	0.578412	-1.07282	0.701068	-0.810253	0.445325	0.678174	-0.538612	-0.712188	1.39994	0.333404	-1.19986	0.342222	0.468553	-0.421227	-0.589212	0.563324	-0.575465	0.00190822	0.13893
	559	0.186945	-0.120651	-0.0569876	-0.145724	0.016322	0.118774	-0.313963	0.154689	0.189827	1.00286	0.568102	-0.731419	-0.202698	-0.575752	-0.00250872	0.234655	0.461508	-0.74992	-0.646761	0.28805	0.402086	-0.119558	-0.167959	-0.128584	0.129171	0.302234	0.281372	0.185947	-0.339735	-0.0838668
	560	0.873162	-0.333494	-0.488558	-1.03476	0.440726	0.565638	-1.35951	0.214211	1.22214	-0.370875	0.361559	0.241083	0.562871	-0.788016	-0.543647	-0.488486	1.05335	-0.172712	-1.25292	-0.28549	1.02872	0.405913	-0.448218	-1.25681	0.725987	1.54909	-0.296938	0.645184	-0.964926	0.435692
	561	0.146029	-0.0447567	-0.0923587	-0.0830361	0.0420795	0.0396509	-0.0612258	0.0966573	-0.0213799	0.0457948	1.0777	-0.559324	-0.0338022	-0.322591	0.498018	-0.379085	0.0488265	-0.0629799	-0.0358918	-0.271377	-0.068151	0.41818	-0.137203	-0.0610751	0.113892	0.138827	0.529351	-1.486	0.953644	0.202192
	562	-0.622019	0.319875	0.26847	0.355892	0.473436	-0.728976	-0.0612258	0.0966573	-0.0213799	0.417304	0.0615188	-1.38389	1.23867	0.00771396	-0.225247	-0.0701152	0.148065	0.100995	-0.0358918	-0.271377	-0.068151	0.41818	0.387609	-0.467589	-0.283134	0.746642	0.496548	-0.470549	-0.205739	0.266803
	563	-0.280883	-0.37768	0.626006	0.355892	0.473436	-0.728976	-0.187594	0.125673	0.0842237	0.10144	0.770171	-0.471158	-0.972563	0.735993	-1.03299	0.140555	0.36473	0.312303	-0.646761	0.28805	0.402086	-0.119558	-0.106447	0.00643425	0.0986133	-0.0245813	-1.34016	0.543884	0.149186	0.316499
	564	0.105113	0.031138	-0.12773	-0.533143	0.897841	-0.282112	-1.64771	0.91681	0.90403	-0.342668	-1.30729	-0.939849	1.52908	1.35025	-1.03299	0.140555	0.36473	0.312303	0.740844	0.474934	0.595772	-2.00256	0.943177	-0.806593	-0.69544	1.19105	-0.546673	-0.571848	0.908373	0.147609
	565	-0.622019	0.319875	0.26847	-0.0830361	0.0420795	0.0396509	0.10061	-0.576925	0.402335	-0.396598	0.339305	0.21242	-0.422376	0.293194	-0.342412	1.08547	-0.897541	0.10347	0.50955	0.281091	-0.60707	-0.124386	0.28071	0.333534	-0.390669	-0.262396	-0.546673	-0.571848	0.908373	0.147609
	566	-0.707796	-0.710604	1.34437	-0.0830361	0.0420795	0.0396509	0.254261	0.432703	-0.643791	-0.205548	-0.477328	0.399139	0.721301	-0.546056	-2.34126	0.964965	0.994078	-0.163328	0.129976	1.03436	1.06601	-2.5403	0.164075	0.213403	-0.507997	0.567833	0.482143	-1.53413	-0.147643	1.23196
	567	-0.195106	0.652799	-0.449895	-0.909383	0.492242	0.407393	-0.214876	-0.912971	1.02475	1.04338	-0.378764	0.526086	-1.11182	-0.444763	0.0931531	0.348255	-0.75722	0.374702	1.00052	-1.6588	-0.394585	1.2578	1.15543	0.287416	-0.435711	-2.14527	0.185785	-1.83631	-0.431191	1.97431
	568	0.105113	0.031138	-0.12773	-0.0830361	0.0420795	0.0396509	0.731583	0.095167	-0.842487	0.29249	-0.0464613	-0.284439	0.171114	-0.103257	-1.03299	0.140555	0.36473	0.312303	0.502173	0.233188	0.345227	-1.18995	0.311466	0.401044	-0.405948	-0.425804	-0.843031	-0.874023	0.624826	0.889965
	569	-0.581103	0.24398	0.303841	-0.0830361	0.0420795	0.0396509	-0.0612258	0.0966573	-0.0213799	0.610069	0.583952	0.0432658	-0.507868	-0.830012	-0.681906	-0.694956	0.622478	0.630869	0.263501	-0.00855793	0.0946821	-0.377337	-0.0513234	-0.00845276	0.2465	-0.527995	-1.0438	0.846059	0.432733	-0.425857
	570	0.146029	-0.0447567	-0.0923587	1.50697	-0.884002	-0.61671	0.127892	0.461719	-0.538187	1.13338	-1.99415	0.652539	-2.02204	1.74845	-1.11747	0.0422546	0.482157	0.359637	-1.68317	1.67548	0.728519	-0.959178	-0.0756918	0.0739436	0.0833342	-0.187989	1.07486	-0.929786	0.419452	-0.252756
	571	0.873162	-0.333494	-0.488558	-0.972072	0.466484	0.486516	0.542465	-0.269895	-0.32568	-1.10697	-0.275259	0.6594	-0.0485638	0.765689	1.53968	-0.269685	-0.955696	0.0467523	-0.646761	0.28805	0.402086	-0.119558	0.504245	-0.347457	-0.165806	-0.0835875	-0.465491	0.386822	1.05792	-0.945416
	572	0.146029	-0.0447567	-0.0923587	-0.0830361	0.0420795	0.0396509	-0.187594	0.125673	0.0842237	0.665713	0.276425	0.131432	-1.44663	0.228572	0.582497	-0.280785	-0.0686007	-0.110314	0.0248297	-0.250304	-0.155863	0.435274	-0.167959	-0.128584	0.129171	0.302234	-1.34016	0.543884	0.149186	0.316499
	573	0.105113	0.031138	-0.12773	-1.03476	0.440726	0.565638	-0.0612258	0.0966573	-0.0213799	0.0801548	-0.230158	-0.521038	-0.0052612	0.812039	0.720756	-0.074315	0.36227	-0.913895	0.3316	0.0604177	-0.945327	0.705319	1.17645	-0.566329	-0.460784	-0.469409	-0.297523	-0.317809	0.0906334	0.435017
	574	-0.321799	-0.301786	0.590635	1.56966	-0.858245	-0.695833	0.542465	-0.269895	-0.32568	0.633628	-3.76408	0.0956807	1.41836	1.30413	-0.298545	-0.153115	-0.835809	1.32028	-1.01158	1.13712	0.170571	-0.404346	1.15858	-0.584737	-1.44994	2.28688	-0.996008	1.85719	0.478461	-1.45495
	575	0.832246	-0.257599	-0.523929	-0.0315269	1.35495	-1.12986	-0.791285	0.492226	0.388523	1.81848	1.62938	-1.08729	-1.43187	-0.859708	-1.618	0.655995	0.894839	-0.327303	0.502173	0.233188	0.345227	-1.18995	0.72938	0.795653	-0.910509	-0.827027	-0.843031	-0.874023	0.624826	0.889965
	576	0.49111	0.439956	-0.881466	-0.145724	0.016322	0.118774	-0.187594	0.125673	0.0842237	0.665713	0.276425	0.131432	-1.44663	0.228572	-1.03299	0.140555	0.36473	0.312303	-0.710154	-0.913892	1.59849	-0.139004	0.535	-0.279948	-0.181085	-0.246995	-0.297523	-0.317809	0.0906334	0.435017
	577	0.146029	-0.0447567	-0.0923587	-0.0830361	0.0420795	0.0396509	-0.187594	0.125673	0.0842237	1.09038	0.643819	0.604629	-1.09388	-1.60202	-1.03299	0.140555	0.36473	0.312303	0.502173	0.233188	0.345227	-1.18995	0.0653119	0.111679	0.363828	-1.35822	-0.250315	-0.269674	1.19192	-0.594747
	578	0.0641976	0.107033	-0.163101	-0.972072	0.466484	0.486516	1.33527	-0.271385	-1.14679	0.700073	-1.03143	0.169719	-1.41809	1.3632	-0.787889	0.475925	-1.52443	1.8053	-0.880727	-1.08666	0.307935	1.75626	0.0101879	0.126566	0.215942	-0.854811	-0.594466	-1.58298	0.862646	1.1767
	579	-0.581103	0.24398	0.303841	-0.0203477	0.067837	-0.0394719	-0.475798	0.828272	-0.233887	0.769243	-0.615925	-1.0179	0.588229	0.415588	-0.140767	0.0281849	0.0306376	0.0536612	0.324223	0.012515	0.00697028	-0.360242	0.512381	-1.2503	0.813553	-1.00061	-0.479312	0.286229	0.0604607	0.0204116
	580	0.0602523	-1.07524	0.983543	-0.0830361	0.0420795	0.0396509	-0.187594	0.125673	0.0842237	0.405734	0.0515097	1.08027	0.26518	-2.21073	0.582497	-0.280785	-0.0686007	-0.110314	0.0248297	-0.250304	-0.155863	0.435274	0.202967	-0.621935	0.456083	-0.512594	1.31019	-0.77634	-1.39575	1.00048
	581	0.105113	0.031138	-0.12773	-0.0830361	0.0420795	0.0396509	0.542465	-0.269895	-0.32568	0.105878	-0.207905	-0.492375	0.979986	-0.269171	0.582497	-0.280785	-0.0686007	-0.110314	0.0248297	-0.250304	-0.155863	0.435274	-0.106447	0.00643425	0.0986133	-0.0245813	0.563324	-0.575465	0.00190822	0.13893
	582	0.405333	-0.590523	0.194436	0.252874	-2.15231	1.61005	-2.035	2.68707	-0.248999	-0.836058	0.941031	-1.48962	1.11925	0.911585	1.81747	-1.18819	-1.68182	1.58461	-0.70214	2.62871	-1.72758	-0.13195	-0.794923	2.031	-1.56513	2.19528	1.31019	-0.77634	-1.39575	1.00048
	583	-0.622019	0.319875	0.26847	0.304383	-0.839439	0.440536	0.542465	-0.269895	-0.32568	-0.396598	0.339305	0.21242	-0.422376	0.293194	-0.447985	-0.374885	-0.165379	0.95191	-0.646761	0.28805	0.402086	-0.119558	0.867034	0.0620397	-0.818254	0.0186038	0.233578	-0.825181	-0.385463	0.945222
	584	-0.622019	0.319875	0.26847	-0.0830361	0.0420795	0.0396509	-0.187594	0.125673	0.0842237	0.29249	-0.0464613	-0.284439	0.171114	-0.103257	-1.03299	0.140555	0.36473	0.312303	-0.408089	0.529795	0.652631	-0.932169	0.72938	0.795653	-0.910509	-0.827027	0.31476	0.133489	-0.235912	-0.147803
	585	0.0641976	0.107033	-0.163101	0.230515	0.421921	-0.570731	-0.187594	0.125673	0.0842237	0.71716	0.320933	0.188758	0.523865	-1.93385	-0.171468	0.0380547	0.696363	-0.655253	1.72391	-0.885665	-0.595247	-0.114472	0.943177	-0.806593	-0.69544	1.19105	0.295192	0.28654	0.657728	-1.04969
	586	-0.622019	0.319875	0.26847	-0.0830361	0.0420795	0.0396509	-0.187594	0.125673	0.0842237	-0.456681	1.62491	0.145471	-1.43616	0.239774	-1.03299	0.140555	0.36473	0.312303	0.502173	0.233188	0.345227	-1.18995	0.0653119	0.111679	0.363828	-1.35822	0.811889	-1.28442	0.239728	0.425663
	587	0.105113	0.031138	-0.12773	0.304383	-0.839439	0.440536	-0.791285	0.492226	0.388523	0.603916	0.222962	-1.17595	0.429798	0.173628	-1.03299	0.140555	0.36473	0.312303	0.806272	-0.63696	0.664454	-0.922254	0.181947	0.231811	0.481156	-2.18845	0.811889	-1.28442	0.239728	0.425663
	588	0.146029	-0.0447567	-0.0923587	-0.0830361	0.0420795	0.0396509	-0.0612258	0.0966573	-0.0213799	-0.982157	-0.167279	-0.44005	1.01899	0.87666	-1.03299	0.140555	0.36473	0.312303	0.808943	0.543909	-0.444237	-0.919903	-0.469237	-0.403062	0.751061	-0.126773	0.563324	-0.575465	0.00190822	0.13893
	589	0.105113	0.031138	-0.12773	0.355892	0.473436	-0.728976	0.542465	-0.269895	-0.32568	-0.484119	0.263588	-1.12363	0.468805	1.31946	-0.532465	-0.473185	-0.0479518	0.999244	0.20278	-0.0296309	0.182394	-0.394431	0.173811	1.13466	-0.498203	-1.27143	-0.546673	-0.571848	0.908373	0.147609
	590	-0.703851	0.471664	0.197728	-1.47369	0.00936974	1.33427	1.01979	-0.607431	-0.524376	-0.209986	0.500748	0.420356	-1.23125	0.459108	-0.0319388	-1.08693	-0.460634	1.68618	0.20278	-0.0296309	0.182394	-0.394431	-0.446617	0.567294	-0.243577	0.62684	-0.579476	0.443602	-0.25101	0.21222
	591	0.146029	-0.0447567	-0.0923587	0.355892	0.473436	-0.728976	-0.791285	0.492226	0.388523	-1.54028	0.687458	0.176579	0.555392	0.380441	-0.799071	0.460625	-0.423127	0.633344	0.502173	0.233188	0.345227	-1.18995	0.837879	1.81863	-1.77254	-0.740236	-0.0155711	-1.07922	0.432277	0.657814
	592	0.0641976	0.107033	-0.163101	0.293204	0.447679	-0.649854	1.01979	-0.607431	-0.524376	-1.14748	0.671608	-0.598105	0.860562	0.6347	0.998544	-0.992825	-0.363856	0.62396	-0.339991	0.598771	-0.387378	0.150487	0.202967	-0.621935	0.456083	-0.512594	-0.00116548	-0.0156348	0.374181	-0.307339
	593	0.146029	-0.0447567	-0.0923587	-0.0830361	0.0420795	0.0396509	-0.0612258	0.0966573	-0.0213799	-0.417883	-0.661025	0.16254	0.544926	0.369239	0.582497	-0.280785	-0.0686007	-0.110314	-0.347368	0.550868	0.564919	-0.915074	0.28071	0.333534	-0.390669	-0.262396	0.563324	-0.575465	0.00190822	0.13893
	594	0.0232817	0.182927	-0.198472	1.07922	-2.60248	1.24231	-0.187594	0.125673	0.0842237	-0.58321	0.177862	0.00448449	0.386496	0.127279	-0.671995	0.651795	1.10904	-1.34219	-0.157335	-0.313523	0.107273	0.383991	0.944778	1.01751	-1.66501	0.268802	1.86952	-0.119533	-0.93248	-0.420296
	595	-0.703851	0.471664	0.197728	-0.595832	0.872083	-0.202989	-0.187594	0.125673	0.0842237	0.00234894	0.684445	0.656954	-1.05487	-0.456187	0.465332	0.874796	-1.11421	-0.107839	-1.01158	1.13712	0.170571	-0.404346	0.72938	0.795653	-0.910509	-0.827027	-0.594466	-1.58298	0.862646	1.1767
	596	-0.703851	0.471664	0.197728	-0.521964	-0.389277	0.808278	-0.791285	0.492226	0.388523	-0.265631	0.808275	0.33219	-0.292487	-0.599476	0.582497	-0.280785	-0.0686007	-0.110314	0.935092	-0.546911	-0.463267	0.177496	-0.0513234	-0.00845276	0.2465	-0.527995	-2.16762	0.749082	0.341735	0.54865
	597	0.186945	-0.120651	-0.0569876	-0.584653	-0.415035	0.887401	-0.0612258	0.0966573	-0.0213799	0.140238	-1.51576	-0.454089	1.00853	0.865458	1.87959	-1.1205	0.403353	-0.806638	-0.820005	-1.06559	0.220223	1.77336	0.494508	-1.26871	-0.1756	1.75568	1.14222	-0.071709	-0.42846	-0.379954
	598	-0.236022	0.728693	-0.485266	1.13073	-1.2896	0.0727942	0.226978	-0.605941	0.296731	-0.730814	1.38775	-1.39851	0.263889	1.10013	-0.842939	1.69921	-0.484859	-0.58347	0.20278	-0.0296309	0.182394	-0.394431	0.565756	-0.212438	-0.196364	-0.410403	0.31476	0.133489	-0.235912	-0.147803
	599	-0.622019	0.319875	0.26847	-0.470455	0.923598	-0.361234	0.226978	-0.605941	0.296731	-0.265631	0.808275	0.33219	-0.292487	-0.599476	0.315891	0.653025	-0.443776	-0.476213	-0.517941	0.378098	-0.725635	0.980192	0.629016	-1.13017	0.930881	-1.83084	0.247399	-0.724588	0.612001	-0.0206053
	600	0.0602523	-1.07524	0.983543	-0.0830361	0.0420795	0.0396509	-0.187594	0.125673	0.0842237	-0.795545	-0.00583545	-0.232114	0.210121	1.04257	-1.03299	0.140555	0.36473	0.312303	-0.408089	0.529795	0.652631	-0.932169	-1.19656	-0.169303	0.898152	0.762463	-0.00116548	-0.0156348	0.374181	-0.307339
	601	-0.280883	-0.37768	0.626006	-0.0830361	0.0420795	0.0396509	1.62348	-0.973984	-0.828676	-1.51899	1.68779	0.226459	-0.41191	0.304396	-0.225247	-0.0701152	0.148065	0.100995	-1.18483	-0.216515	-0.0112923	1.48857	-0.383357	-0.35044	0.883668	-0.793594	-0.298108	-1.2808	1.14619	0.434343
	602	0.0641976	0.107033	-0.163101	-0.972072	0.466484	0.486516	1.74985	-1.003	-0.934279	-0.722813	1.039	-0.124908	1.21331	-1.19589	-1.25573	-0.164215	0.0512865	1.16322	0.198074	1.10334	0.0260001	-1.45764	-0.214947	-1.01654	0.960644	-0.111372	1.9029	-0.171991	-0.828657	-0.484233
	603	-0.581103	0.24398	0.303841	0.805999	-0.382325	-0.407214	-0.0612258	0.0966573	-0.0213799	0.423457	0.422509	-0.16467	0.301003	-0.995926	-2.564	0.660195	0.680634	0.687587	0.0855512	-0.229231	-0.243575	0.452369	-0.274858	0.672539	0.0216374	-0.706804	-1.38795	-0.467244	0.103458	1.34559
	604	-0.280883	-0.37768	0.626006	-0.0830361	0.0420795	0.0396509	0.226978	-0.605941	0.296731	0.856764	-0.540208	0.318151	-0.302952	-0.610678	1.03916	0.344055	-0.543014	-0.640188	0.0248297	-0.250304	-0.155863	0.435274	0.117087	-0.674557	0.323476	0.154227	0.779086	-0.268968	-0.919655	0.490274
	605	0.105113	0.031138	-0.12773	-0.533143	0.897841	-0.282112	0.416096	-0.240879	-0.220076	0.266767	-0.0687153	-0.313102	-0.814133	0.977953	-0.799071	0.460625	-0.423127	0.633344	-0.101319	0.840517	-0.136833	-0.662124	0.28071	0.333534	-0.390669	-0.262396	-1.87185	0.0882635	1.68084	-0.194381
	606	0.105113	0.031138	-0.12773	0.41858	0.499194	-0.808099	0.830669	-0.972494	-0.00756866	0.105878	-0.207905	-0.492375	0.979986	-0.269171	0.582497	-0.280785	-0.0686007	-0.110314	-0.646761	0.28805	0.402086	-0.119558	-0.214947	-1.01654	0.960644	-0.111372	0.779086	-0.268968	-0.919655	0.490274
	607	0.0641976	0.107033	-0.163101	-0.647341	-0.440792	0.966524	-0.124845	0.519751	-0.32698	-0.661016	1.09247	1.18248	-0.663116	-1.14095	-0.353594	1.07017	0.20376	-1.06849	0.502173	0.233188	0.345227	-1.18995	-0.770515	-0.67754	1.37295	-0.555779	1.06104	-1.03038	-0.578012	0.713071
	608	-0.280883	-0.37768	0.626006	0.743311	-0.408083	-0.328091	0.542465	-0.269895	-0.32568	1.00286	0.568102	-0.731419	-0.202698	-0.575752	0.498018	-0.379085	0.0488265	-0.0629799	-0.946154	0.0252309	0.239253	0.675958	-0.895286	0.105175	0.276263	1.19147	1.10883	-0.0192511	-0.532284	-0.316018
	609	0.0232817	0.182927	-0.198472	-0.208413	-0.00943559	0.197896	0.226978	-0.605941	0.296731	0.0562792	-0.962148	-0.495315	0.896582	0.600872	0.329058	-0.575685	0.283681	0.0316875	0.441451	0.212115	0.432939	-1.20704	-0.0756918	0.0739436	0.0833342	-0.187989	-0.283118	0.745777	0.0325374	-0.530135
	610	0.0232817	0.182927	-0.198472	-1.9238	0.865131	1.0125	-0.0612258	0.0966573	-0.0213799	-0.2613	-1.59256	-0.82302	1.57556	1.32763	0.329058	-0.575685	0.283681	0.0316875	0.441451	0.212115	0.432939	-1.20704	-0.0756918	0.0739436	0.0833342	-0.187989	0.214596	0.290862	-0.547383	0.0440058
	611	0.105113	0.031138	-0.12773	0.355892	0.473436	-0.728976	0.542465	-0.269895	-0.32568	-0.894635	-0.0915616	0.895998	0.127811	-0.149606	-0.799071	0.460625	-0.423127	0.633344	0.635699	-0.80973	-0.6261	0.973012	0.27911	-1.49057	0.578896	0.659852	0.859682	-0.27329	0.285456	-0.603426
	612	0.186945	-0.120651	-0.0569876	-0.0830361	0.0420795	0.0396509	-0.187594	0.125673	0.0842237	-0.417883	-0.661025	0.16254	0.544926	0.369239	-2.33008	0.980265	-0.107223	1.00863	1.04024	0.737752	0.758605	-2.79807	-1.19496	1.6548	-0.0714127	-0.159785	-1.91964	-0.922864	1.63511	0.834708
	613	0.105113	0.031138	-0.12773	-0.0830361	0.0420795	0.0396509	0.542465	-0.269895	-0.32568	-0.0790191	0.969718	0.540125	-1.10136	-0.433561	-0.491853	0.863695	-0.227111	-0.264905	-0.586039	0.309123	0.314374	-0.102464	-0.0287036	0.961904	-0.748138	0.225617	-0.795237	0.137105	0.670553	-0.139124
	614	-0.622019	0.319875	0.26847	-0.0830361	0.0420795	0.0396509	0.416096	-0.240879	-0.220076	0.79668	0.745395	0.251202	-1.31674	-0.664097	-1.03299	0.140555	0.36473	0.312303	0.502173	0.233188	0.345227	-1.18995	-0.106447	0.00643425	0.0986133	-0.0245813	0.0656104	-0.120551	0.581828	-0.435211
	615	0.572942	0.288167	-0.810724	0.805999	-0.382325	-0.407214	-0.791285	0.492226	0.388523	1.38052	-0.0870872	-0.336765	0.132107	-1.24909	-0.225247	-0.0701152	0.148065	0.100995	0.562894	0.254261	0.257515	-1.17285	-0.407726	-0.268044	0.720502	-0.453588	0.0328074	0.8949	-0.577555	-0.3706
	616	0.105113	0.031138	-0.12773	-0.0830361	0.0420795	0.0396509	0.542465	-0.269895	-0.32568	0.479102	0.114982	-0.0765035	-0.637758	0.0626578	0.582497	-0.280785	-0.0686007	-0.110314	0.0248297	-0.250304	-0.155863	0.435274	-0.0756918	0.0739436	0.0833342	-0.187989	-1.0438	0.846059	0.432733	-0.425857
	617	0.105113	0.031138	-0.12773	-0.145724	0.016322	0.118774	-0.0612258	0.0966573	-0.0213799	0.10144	0.770171	-0.471158	-0.972563	0.735993	-0.616945	-0.571485	0.0694753	1.04658	-1.31097	0.874306	0.00773755	0.391171	-0.339718	-0.233829	-0.136043	1.63588	0.529351	-1.486	0.953644	0.202192
	618	0.146029	-0.0447567	-0.0923587	-0.0830361	0.0420795	0.0396509	0.10061	-0.576925	0.402335	-0.205548	-0.477328	0.399139	0.721301	-0.546056	0.582497	-0.280785	-0.0686007	-0.110314	0.0248297	-0.250304	-0.155863	0.435274	-0.106447	0.00643425	0.0986133	-0.0245813	0.611118	0.435663	0.0476358	-0.890159
	619	-0.622019	0.319875	0.26847	-0.0830361	0.0420795	0.0396509	0.677018	-1.98212	1.03856	0.479102	0.114982	-0.0765035	-0.637758	0.0626578	0.582497	-0.280785	-0.0686007	-0.110314	-0.824711	0.0673768	0.063829	0.710147	-0.167959	-0.128584	0.129171	0.302234	-0.5127	0.338686	-0.0433629	0.0843479
	620	0.0641976	0.107033	-0.163101	-0.533143	0.897841	-0.282112	-0.160312	1.16432	-0.856298	-1.9631	-0.389672	-0.242233	2.08973	0.918655	-0.810253	0.445325	0.678174	-0.538612	-0.342662	-0.582098	0.721313	0.148135	-0.106447	0.00643425	0.0986133	-0.0245813	0.859097	-1.23628	1.34102	-0.604101
	621	0.877107	0.848775	-1.6352	0.680623	-0.43384	-0.248968	0.731583	0.095167	-0.842487	-0.16654	0.894001	-0.795922	-0.210177	0.592705	0.13575	0.441125	0.892379	-1.5535	0.740844	0.474934	0.595772	-2.00256	0.641899	-1.08107	-0.0735512	0.762043	0.0656104	-0.120551	0.581828	-0.435211
	622	0.105113	0.031138	-0.12773	-0.145724	0.016322	0.118774	0.542465	-0.269895	-0.32568	0.479102	0.114982	-0.0765035	-0.637758	0.0626578	0.498018	-0.379085	0.0488265	-0.0629799	-0.0358918	-0.271377	-0.068151	0.41818	-0.106447	0.00643425	0.0986133	-0.0245813	-0.000580512	0.947358	-0.681379	-0.306664
	623	0.186945	-0.120651	-0.0569876	-0.0203477	0.067837	-0.0394719	0.226978	-0.605941	0.296731	0.99993	-0.772018	1.74236	-2.13289	-0.57836	-1.48965	-0.484286	0.839144	0.842178	0.562894	0.254261	0.257515	-1.17285	-0.0756918	0.0739436	0.0833342	-0.187989	0.515531	-1.58659	-0.0438194	1.16802
	624	0.0641976	0.107033	-0.163101	-0.145724	0.016322	0.118774	0.416096	-0.240879	-0.220076	-0.58321	0.177862	0.00448449	0.386496	0.127279	0.36967	0.761195	0.104522	-1.23246	-0.0966134	-0.29245	0.0195609	0.401085	-0.192327	-0.0461881	-0.033994	0.64224	0.529936	-0.523007	-0.101915	0.202866
	625	0.105113	0.031138	-0.12773	-0.145724	0.016322	0.118774	-0.791285	0.492226	0.388523	-1.23794	-0.744229	0.53963	-0.178453	1.65836	0.10632	-0.880455	-0.029763	0.882603	0.142058	-0.0507038	0.270106	-0.411526	-0.106447	0.00643425	0.0986133	-0.0245813	-0.298108	-1.2808	1.14619	0.434343
	626	-0.622019	0.319875	0.26847	-0.0830361	0.0420795	0.0396509	0.226978	-0.605941	0.296731	-0.271784	0.447285	-0.887029	0.64518	0.404164	-0.576333	0.765395	-0.109683	-0.217571	1.11304	-0.326238	-0.12501	-0.65221	0.535	-0.279948	-0.181085	-0.246995	1.06104	-1.03038	-0.578012	0.713071
	627	0.186945	-0.120651	-0.0569876	-0.0203477	0.067837	-0.0394719	0.416096	-0.240879	-0.220076	0.211122	0.238812	-0.401268	0.124628	-0.0806308	-1.53352	0.754295	0.777412	-0.374637	-0.279269	0.619844	-0.47509	0.167581	0.952914	0.114662	-0.685646	-0.648218	0.315345	1.09648	-1.29147	-0.147128
	628	0.105113	0.031138	-0.12773	0.743311	-0.408083	-0.328091	-0.854904	0.915319	0.0829233	-0.149903	-0.784855	0.487305	-0.21746	0.512528	-1.11747	0.0422546	0.482157	0.359637	0.570271	0.302163	-0.694782	-0.107292	-0.0756918	0.0739436	0.0833342	-0.187989	-0.843031	-0.874023	0.624826	0.889965
	629	0.49111	0.439956	-0.881466	0.743311	-0.408083	-0.328091	0.416096	-0.240879	-0.220076	-0.0851722	0.608728	-0.679093	-0.163692	0.570079	-0.576333	0.765395	-0.109683	-0.217571	-0.101319	0.840517	-0.136833	-0.662124	-0.223083	-0.113697	-0.0187149	0.805648	-0.250315	-0.269674	1.19192	-0.594747
	630	0.105113	0.031138	-0.12773	-0.0830361	0.0420795	0.0396509	-0.187594	0.125673	0.0842237	0.487102	-0.233763	1.1971	0.311666	-2.23336	0.275279	-0.683855	-0.264617	0.787935	-0.646761	0.28805	0.402086	-0.119558	0.311466	0.401044	-0.405948	-0.425804	0.0328074	0.8949	-0.577555	-0.3706
	631	-0.280883	-0.37768	0.626006	1.18224	0.0232742	-1.09672	-0.0257584	-0.547909	0.507938	-0.58321	0.177862	0.00448449	0.386496	0.127279	-0.576333	0.765395	-0.109683	-0.217571	0.266173	1.17231	-1.01401	-0.374985	-0.106447	0.00643425	0.0986133	-0.0245813	-0.00116548	-0.0156348	0.374181	-0.307339
	632	0.146029	-0.0447567	-0.0923587	-0.0830361	0.0420795	0.0396509	-0.791285	0.492226	0.388523	0.790527	0.384405	-0.968017	-0.379073	0.339543	-1.03299	0.140555	0.36473	0.312303	0.20278	-0.0296309	0.182394	-0.394431	0.0101879	0.126566	0.215942	-0.854811	-0.498879	0.439279	0.954101	-0.88148
	633	-0.963155	1.01743	-0.0890668	1.18224	0.0232742	-1.09672	-0.187594	0.125673	0.0842237	-0.769821	0.0164185	-0.203451	1.19537	-0.0386354	-0.342412	1.08547	-0.897541	0.10347	0.813649	-0.589057	-0.287843	0.143307	-0.0513234	-0.00845276	0.2465	-0.527995	1.06162	-0.0673862	-1.63357	0.713746
	634	-0.280883	-0.37768	0.626006	-0.0830361	0.0420795	0.0396509	-0.187594	0.125673	0.0842237	0.105878	-0.207905	-0.492375	0.979986	-0.269171	0.816418	0.0392854	-0.856458	0.210727	-0.646761	0.28805	0.402086	-0.119558	-0.63126	0.412948	0.49564	-0.632397	-0.5127	0.338686	-0.0433629	0.0843479
	635	-0.280883	-0.37768	0.626006	0.691802	-1.72096	0.841422	0.289728	-0.211863	-0.114473	1.2152	0.751799	-0.49482	-0.0263229	-1.49105	1.26189	0.648826	-0.229571	-1.4911	0.3316	0.0604177	-0.945327	0.705319	0.844414	-0.908317	0.176384	-0.735008	-0.747444	1.14823	0.716281	-1.16821
	636	0.446249	-0.666417	0.229807	0.355892	0.473436	-0.728976	-1.0713	-0.488387	1.54025	-1.45891	0.402185	0.293408	0.601878	0.357815	2.02903	-0.898725	-0.267077	-0.438263	0.942469	-0.499008	-1.41556	1.24306	-0.106447	0.00643425	0.0986133	-0.0245813	-0.0483741	-0.0637699	-0.727106	0.722425
	637	-0.622019	0.319875	0.26847	0.743311	-0.408083	-0.328091	-0.187594	0.125673	0.0842237	0.232407	1.23914	-0.351388	-0.842674	-0.156676	0.582497	-0.280785	-0.0686007	-0.110314	-0.578662	0.357025	-0.637923	0.963097	-0.167959	-0.128584	0.129171	0.302234	-0.264135	-0.370267	0.194457	0.371081
	638	0.0602523	-1.07524	0.983543	-0.0830361	0.0420795	0.0396509	0.10061	-0.576925	0.402335	-0.0189358	-0.315885	0.607074	-0.0875704	-0.380142	0.582497	-0.280785	-0.0686007	-0.110314	0.0248297	-0.250304	-0.155863	0.435274	0.164075	0.213403	-0.507997	0.567833	0.811889	-1.28442	0.239728	0.425663
	639	0.186945	-0.120651	-0.0569876	-0.0203477	0.067837	-0.0394719	-0.0612258	0.0966573	-0.0213799	0.211122	0.238812	-0.401268	0.124628	-0.0806308	-1.75626	0.449525	0.463968	0.476278	0.0855512	-0.229231	-0.243575	0.452369	-0.0756918	0.0739436	0.0833342	-0.187989	-0.479312	0.286229	0.0604607	0.0204116
	640	0.186945	-0.120651	-0.0569876	0.41858	0.499194	-0.808099	-1.0713	-0.488387	1.54025	1.67129	-1.52878	2.49045	-1.57523	-2.18962	-0.480671	0.878996	-1.32841	0.907051	1.17643	0.875704	-1.32141	-0.632764	-0.542233	-0.406583	-0.385979	3.13293	1.98467	1.74967	-1.73467	-1.57658
	641	0.105113	0.031138	-0.12773	-0.145724	0.016322	0.118774	-0.313963	0.154689	0.189827	0.373858	-0.331734	-0.16761	0.2176	-0.125883	-0.0869884	0.136355	0.578936	-0.702586	0.268207	-1.14152	0.251076	0.685873	-0.662016	0.345438	0.510919	-0.468989	0.826294	-0.220832	0.181632	-0.53949
	642	0.19089	1.06162	-1.20363	2.5102	0.0302264	-2.31221	-1.9632	0.580764	1.52644	2.15346	-2.44923	-1.92639	0.753044	1.55132	-0.0463763	1.47324	0.399777	-1.96673	-1.79569	0.342911	0.458945	0.950831	-0.65388	-0.557408	1.49028	-1.38601	-1.09043	1.76092	-1.72411	0.604582
	643	-1.34915	0.608612	0.664669	0.805999	-0.382325	-0.407214	0.00152368	0.490735	-0.432584	0.638276	-1.08489	-1.13767	0.458339	1.30826	-0.565151	0.780696	-1.21098	0.954385	0.436746	1.34508	0.276545	-2.27025	-1.36497	0.496801	0.821176	0.0802405	-1.57549	0.390438	1.96439	-0.936737
	644	0.105113	0.031138	-0.12773	-0.145724	0.016322	0.118774	-0.187594	0.125673	0.0842237	-0.0594489	0.630982	-0.650431	0.821556	-0.511131	1.30576	-0.589755	-0.167839	-0.274288	-0.0358918	-0.271377	-0.068151	0.41818	0.565756	-0.212438	-0.196364	-0.410403	0.247984	0.238405	-0.443559	-0.0199305
	645	0.146029	-0.0447567	-0.0923587	-0.0830361	0.0420795	0.0396509	-0.503081	-0.210373	0.706634	0.29249	-0.0464613	-0.284439	0.171114	-0.103257	0.582497	-0.280785	-0.0686007	-0.110314	0.0248297	-0.250304	-0.155863	0.435274	0.397346	0.453666	-0.27334	-1.09263	-1.34016	0.543884	0.149186	0.316499
	646	-0.280883	-0.37768	0.626006	1.13073	-1.2896	0.0727942	0.416096	-0.240879	-0.220076	0.352573	-1.33206	-0.21749	1.1849	-0.0498373	0.498018	-0.379085	0.0488265	-0.0629799	-0.339991	0.598771	-0.387378	0.150487	0.952914	0.114662	-0.685646	-0.648218	0.234163	0.137811	-1.44102	0.945897
	647	-1.04893	-0.0130489	0.986835	-0.145724	0.016322	0.118774	0.443378	0.797765	-1.1606	0.193399	-0.132187	0.843673	0.0888048	-1.29544	-0.799071	0.460625	-0.423127	0.633344	-0.646761	0.28805	0.402086	-0.119558	-1.45085	0.444179	0.688569	0.747062	-0.250315	-0.269674	1.19192	-0.594747
	648	0.105113	0.031138	-0.12773	0.304383	-0.839439	0.440536	-0.503081	-0.210373	0.706634	0.530548	0.15949	-0.0191782	1.33274	-2.09976	-0.810253	0.445325	0.678174	-0.538612	0.0248297	-0.250304	-0.155863	0.435274	0.62088	-0.227325	-0.0484779	-0.913817	-1.1244	0.850381	-0.772378	0.667843
	649	-0.622019	0.319875	0.26847	-0.0830361	0.0420795	0.0396509	0.542465	-0.269895	-0.32568	-0.581495	1.51693	1.24492	-2.50372	0.128804	-1.03299	0.140555	0.36473	0.312303	-0.946154	0.0252309	0.239253	0.675958	-0.0756918	0.0739436	0.0833342	-0.187989	0.280787	-0.777046	0.715824	-0.0845416
	650	0.105113	0.031138	-0.12773	0.355892	0.473436	-0.728976	0.127892	0.461719	-0.538187	0.29249	-0.0464613	-0.284439	0.171114	-0.103257	-1.03299	0.140555	0.36473	0.312303	-0.101319	0.840517	-0.136833	-0.662124	0.535	-0.279948	-0.181085	-0.246995	0.57773	0.488121	-0.0561878	-0.826223
	651	-1.04893	-0.0130489	0.986835	-0.145724	0.016322	0.118774	0.443378	0.797765	-1.1606	0.193399	-0.132187	0.843673	0.0888048	-1.29544	-0.799071	0.460625	-0.423127	0.633344	-0.646761	0.28805	0.402086	-0.119558	-1.45085	0.444179	0.688569	0.747062	-0.250315	-0.269674	1.19192	-0.594747
	652	0.146029	-0.0447567	-0.0923587	-0.145724	0.016322	0.118774	0.10061	-0.576925	0.402335	0.0154242	-1.62374	0.645361	-0.0590294	0.754487	-2.10734	1.28504	0.20622	0.157713	0.198074	1.10334	0.0260001	-1.45764	0.28071	0.333534	-0.390669	-0.262396	0.611118	0.435663	0.0476358	-0.890159
	653	0.146029	-0.0447567	-0.0923587	-0.533143	0.897841	-0.282112	-0.187594	0.125673	0.0842237	0.29249	-0.0464613	-0.284439	0.171114	-0.103257	-1.03299	0.140555	0.36473	0.312303	-0.0358918	-0.271377	-0.068151	0.41818	-0.106447	0.00643425	0.0986133	-0.0245813	0.563324	-0.575465	0.00190822	0.13893
	654	0.446249	-0.666417	0.229807	0.304383	-0.839439	0.440536	0.542465	-0.269895	-0.32568	0.167676	-0.154441	0.81501	-0.896442	-0.214227	-0.225247	-0.0701152	0.148065	0.100995	0.0248297	-0.250304	-0.155863	0.435274	-0.106447	0.00643425	0.0986133	-0.0245813	-0.250315	-0.269674	1.19192	-0.594747
	655	-0.622019	0.319875	0.26847	-0.0830361	0.0420795	0.0396509	-0.187594	0.125673	0.0842237	-0.58321	0.177862	0.00448449	0.386496	0.127279	0.582497	-0.280785	-0.0686007	-0.110314	0.0248297	-0.250304	-0.155863	0.435274	0.504245	-0.347457	-0.165806	-0.0835875	0.31476	0.133489	-0.235912	-0.147803
	656	-0.195106	0.652799	-0.449895	-0.0830361	0.0420795	0.0396509	-0.0612258	0.0966573	-0.0213799	0.29249	-0.0464613	-0.284439	0.171114	-0.103257	0.582497	-0.280785	-0.0686007	-0.110314	0.0248297	-0.250304	-0.155863	0.435274	0.28071	0.333534	-0.390669	-0.262396	-0.296938	0.645184	-0.964926	0.435692
	657	0.186945	-0.120651	-0.0569876	-0.0203477	0.067837	-0.0394719	-0.0612258	0.0966573	-0.0213799	0.0432039	1.34604	-0.483721	-0.0992609	-0.609802	0.666977	-0.182485	-0.186028	-0.157647	-0.824711	0.0673768	0.063829	0.710147	-0.0820791	-0.0759621	0.261779	-0.364587	-0.795237	0.137105	0.670553	-0.139124
	658	-0.581103	0.24398	0.303841	-0.0203477	0.067837	-0.0394719	-0.0612258	0.0966573	-0.0213799	0.644429	-0.723905	0.0815521	-0.479327	0.304618	-1.03299	0.140555	0.36473	0.312303	0.801566	0.496006	0.50806	-1.98546	-0.0756918	0.0739436	0.0833342	-0.187989	0.0656104	-0.120551	0.581828	-0.435211
	659	-0.622019	0.319875	0.26847	-0.0830361	0.0420795	0.0396509	-0.0612258	0.0966573	-0.0213799	0.916847	-1.82581	0.3851	0.710836	-0.557258	0.582497	-0.280785	-0.0686007	-0.110314	0.0248297	-0.250304	-0.155863	0.435274	0.397346	0.453666	-0.27334	-1.09263	-1.09101	0.797923	-0.668554	0.603907
	660	0.146029	-0.0447567	-0.0923587	-0.0830361	0.0420795	0.0396509	1.01979	-0.607431	-0.524376	0.29249	-0.0464613	-0.284439	0.171114	-0.103257	-1.03299	0.140555	0.36473	0.312303	0.502173	0.233188	0.345227	-1.18995	0.418365	-0.400079	-0.298414	0.583234	0.563909	0.387528	-1.05365	0.139605
	661	0.146029	-0.0447567	-0.0923587	0.367071	-0.813682	0.361413	1.62348	-0.973984	-0.828676	-0.643293	1.46346	-0.0624645	-0.627292	0.0738597	0.805236	0.0239851	0.244843	-0.961229	0.935092	-0.546911	-0.463267	0.177496	0.0101879	0.126566	0.215942	-0.854811	0.268136	1.04835	-2.39276	0.882636
	662	-0.622019	0.319875	0.26847	-0.0830361	0.0420795	0.0396509	0.758865	1.13381	-1.78301	2.42361	1.79723	-1.62538	-0.950323	-1.52074	0.435041	-1.74657	2.43059	-1.14274	1.1758	-2.619	1.05236	0.425743	-0.856395	-0.730163	1.24034	0.111042	0.247984	0.238405	-0.443559	-0.0199305
	663	0.832246	-0.257599	-0.523929	-0.145724	0.016322	0.118774	0.416096	-0.240879	-0.220076	-0.396598	0.339305	0.21242	-0.422376	0.293194	-0.543647	-0.488486	1.05335	-0.172712	0.20278	-0.0296309	0.182394	-0.394431	-0.192327	-0.0461881	-0.033994	0.64224	0.247984	0.238405	-0.443559	-0.0199305
	664	0.146029	-0.0447567	-0.0923587	0.743311	-0.408083	-0.328091	0.416096	-0.240879	-0.220076	0.764804	0.362151	-0.99668	-1.36432	1.42075	0.582497	-0.280785	-0.0686007	-0.110314	-0.581334	-0.823844	0.470768	0.960746	0.311466	0.401044	-0.405948	-0.425804	-1.34016	0.543884	0.149186	0.316499
	665	0.146029	-0.0447567	-0.0923587	-0.0830361	0.0420795	0.0396509	0.416096	-0.240879	-0.220076	-0.58321	0.177862	0.00448449	0.386496	0.127279	-1.03299	0.140555	0.36473	0.312303	0.263501	-0.00855793	0.0946821	-0.377337	-0.129067	-0.963922	1.09325	-0.778193	-0.297523	-0.317809	0.0906334	0.435017
	666	0.146029	-0.0447567	-0.0923587	-0.0830361	0.0420795	0.0396509	-0.187594	0.125673	0.0842237	0.29249	-0.0464613	-0.284439	0.171114	-0.103257	-0.225247	-0.0701152	0.148065	0.100995	0.263501	-0.00855793	0.0946821	-0.377337	0.28071	0.333534	-0.390669	-0.262396	0.0328074	0.8949	-0.577555	-0.3706
	667	0.0232817	0.182927	-0.198472	-0.271101	-0.0351931	0.277019	-0.0612258	0.0966573	-0.0213799	-0.836058	0.941031	-1.48962	1.11925	0.911585	0.666977	-0.182485	-0.186028	-0.157647	0.0855512	-0.229231	-0.243575	0.452369	-0.0756918	0.0739436	0.0833342	-0.187989	0.907476	0.737837	0.331183	-1.63251
	668	0.105113	0.031138	-0.12773	-0.0830361	0.0420795	0.0396509	-0.187594	0.125673	0.0842237	0.725797	-1.00918	0.198381	-0.432842	0.281992	-0.543647	-0.488486	1.05335	-0.172712	0.20278	-0.0296309	0.182394	-0.394431	-0.223083	-0.113697	-0.0187149	0.805648	-0.0155711	-1.07922	0.432277	0.657814
	669	0.873162	-0.333494	-0.488558	-0.0203477	0.067837	-0.0394719	-0.917653	0.521241	0.494127	0.725797	-1.00918	0.198381	-0.432842	0.281992	-0.799071	0.460625	-0.423127	0.633344	0.207485	-1.1626	0.338788	0.668778	-1.25808	-0.304322	0.92871	1.08928	1.63993	-0.526623	-1.00838	0.194187
	670	0.146029	-0.0447567	-0.0923587	-0.0830361	0.0420795	0.0396509	-0.160312	1.16432	-0.856298	-1.77034	0.132761	1.18492	0.343193	0.0809298	0.00867336	0.249955	-0.639793	0.422036	0.570271	0.302163	-0.694782	-0.107292	0.535	-0.279948	-0.181085	-0.246995	-1.0916	-0.165069	0.387006	0.603232
	671	0.918023	0.77288	-1.59983	-0.145724	0.016322	0.118774	1.17344	0.402197	-1.5705	-0.0851722	0.608728	-0.679093	-0.163692	0.570079	0.242594	0.570026	-1.42765	0.743076	-0.10399	-0.340352	0.971858	-0.664476	-0.253838	-0.181207	-0.00343586	0.969056	1.70155	0.585098	0.034811	-1.80073
	672	0.914077	-0.409388	-0.453187	0.355892	0.473436	-0.728976	1.14616	-0.636447	-0.629979	-0.396598	0.339305	0.21242	-0.422376	0.293194	0.231412	0.554725	-0.326349	-0.428879	-0.644089	1.46892	-0.706605	-0.117207	-0.0756918	0.0739436	0.0833342	-0.187989	0.0322225	-0.0680926	0.478005	-0.371275
	673	-1.00013	2.27559	-1.27108	-0.208413	-0.00943559	0.197896	-0.187594	0.125673	0.0842237	0.479102	0.114982	-0.0765035	-0.637758	0.0626578	-0.49978	-1.72707	1.11508	1.0441	-1.01425	-0.0437447	1.27926	-0.406697	-0.0756918	0.0739436	0.0833342	-0.187989	1.94953	-1.08685	1.32819	-1.51467
	674	-2.15812	1.04914	0.990127	-1.87229	2.17801	-0.157009	0.758865	1.13381	-1.78301	-0.0381642	1.63131	-0.600551	-0.145747	-0.587176	1.05034	0.359356	-1.64432	0.531768	-0.0966134	-0.29245	0.0195609	0.401085	1.05981	-0.686461	-0.578112	0.36082	0.247984	0.238405	-0.443559	-0.0199305
	675	-0.280883	-0.37768	0.626006	-0.0830361	0.0420795	0.0396509	-0.0612258	0.0966573	-0.0213799	-0.58321	0.177862	0.00448449	0.386496	0.127279	0.582497	-0.280785	-0.0686007	-0.110314	-0.885432	0.0463039	0.151541	0.693053	-0.0756918	0.0739436	0.0833342	-0.187989	0.247984	0.238405	-0.443559	-0.0199305
	676	0.105113	0.031138	-0.12773	-0.0830361	0.0420795	0.0396509	-0.187594	0.125673	0.0842237	-0.664578	0.463135	-0.112345	0.34001	0.149905	1.03916	0.344055	-0.543014	-0.640188	-0.0358918	-0.271377	-0.068151	0.41818	0.565756	-0.212438	-0.196364	-0.410403	0.0661954	0.842442	-0.473732	-0.434536
	677	0.487165	-0.742312	0.265178	-0.0830361	0.0420795	0.0396509	0.388814	-1.27952	0.720446	-1.14748	0.671608	-0.598105	0.860562	0.6347	-1.03299	0.140555	0.36473	0.312303	-1.01425	-0.0437447	1.27926	-0.406697	-0.106447	0.00643425	0.0986133	-0.0245813	1.06104	-1.03038	-0.578012	0.713071
	678	0.105113	0.031138	-0.12773	0.293204	0.447679	-0.649854	0.542465	-0.269895	-0.32568	0.373858	-0.331734	-0.16761	0.2176	-0.125883	-0.309727	-0.168415	0.265492	0.148329	-0.0358918	-0.271377	-0.068151	0.41818	-0.00768434	0.108158	-0.773211	1.90148	0.281372	0.185947	-0.339735	-0.0838668
	679	0.832246	-0.257599	-0.523929	-0.156904	1.30344	-0.971616	-0.440331	0.183705	0.295431	-0.309077	0.415022	1.54847	-1.31356	-0.733072	0.498018	-0.379085	0.0488265	-0.0629799	-0.0358918	-0.271377	-0.068151	0.41818	-0.0756918	0.0739436	0.0833342	-0.187989	-0.330911	-0.265351	-0.0131902	0.498954
	680	0.446249	-0.666417	0.229807	-0.533143	0.897841	-0.282112	0.10061	-0.576925	0.402335	-0.0851722	0.608728	-0.679093	-0.163692	0.570079	1.03916	0.344055	-0.543014	-0.640188	0.87437	-0.567984	-0.375555	0.160401	-0.106447	0.00643425	0.0986133	-0.0245813	-1.37355	0.596342	0.0453622	0.380435
	681	0.832246	-0.257599	-0.523929	-0.145724	0.016322	0.118774	0.388814	-1.27952	0.720446	-0.184263	0.523002	0.449019	-0.246001	-0.622102	-0.576333	0.765395	-0.109683	-0.217571	0.502173	0.233188	0.345227	-1.18995	0.844414	-0.908317	0.176384	-0.735008	-1.32575	1.60747	0.0910899	-0.648654
	682	0.0232817	0.182927	-0.198472	0.230515	0.421921	-0.570731	1.11887	-1.67509	0.310542	-0.85378	0.570032	-0.244678	1.08342	-0.303221	2.25177	-0.593955	0.0463664	-1.28918	-0.157335	-0.313523	0.107273	0.383991	-0.106447	0.00643425	0.0986133	-0.0245813	2.10426	-0.929079	-1.69212	0.832265
	683	-0.707796	-0.710604	1.34437	-0.0830361	0.0420795	0.0396509	-1.30494	2.2915	-0.658902	0.107593	1.13116	0.748061	-1.91023	-0.267647	-0.119674	1.39024	-0.584097	-0.747445	1.72391	-0.885665	-0.595247	-0.114472	-0.649132	0.39454	-0.493513	2.12389	-0.0144012	0.846765	-1.67884	0.659164
	684	0.146029	-0.0447567	-0.0923587	-0.972072	0.466484	0.486516	-1.04402	0.550257	0.599731	0.29249	-0.0464613	-0.284439	0.171114	-0.103257	0.816418	0.0392854	-0.856458	0.210727	0.3316	0.0604177	-0.945327	0.705319	-0.167959	-0.128584	0.129171	0.302234	0.0328074	0.8949	-0.577555	-0.3706
	685	0.105113	0.031138	-0.12773	0.304383	-0.839439	0.440536	-0.313963	0.154689	0.189827	-1.95695	-0.0286817	0.976986	1.15207	-0.0849847	1.03916	0.344055	-0.543014	-0.640188	0.877042	0.612885	-1.48425	0.162753	-0.0756918	0.0739436	0.0833342	-0.187989	-0.545503	1.35414	-1.20275	0.148959
	686	0.146029	-0.0447567	-0.0923587	-0.972072	0.466484	0.486516	-0.791285	0.492226	0.388523	0.479102	0.114982	-0.0765035	-0.637758	0.0626578	-0.459168	-0.390186	0.935922	-0.220046	-0.342662	-0.582098	0.721313	0.148135	-0.425598	-0.286452	-0.268651	2.3027	-0.250315	-0.269674	1.19192	-0.594747
	687	0.146029	-0.0447567	-0.0923587	-0.0830361	0.0420795	0.0396509	0.127892	0.461719	-0.538187	-1.14748	0.671608	-0.598105	0.860562	0.6347	-1.03299	0.140555	0.36473	0.312303	0.570271	0.302163	-0.694782	-0.107292	0.0653119	0.111679	0.363828	-1.35822	-0.5127	0.338686	-0.0433629	0.0843479
	688	-1.43098	0.760401	0.593927	0.743311	-0.408083	-0.328091	-0.728535	0.886303	-0.0226802	-0.396598	0.339305	0.21242	-0.422376	0.293194	1.30576	-0.589755	-0.167839	-0.274288	-0.274563	-0.513122	-0.318696	1.23079	0.504245	-0.347457	-0.165806	-0.0835875	-1.12381	1.81337	-1.82794	0.668518
	689	0.105113	0.031138	-0.12773	-0.0830361	0.0420795	0.0396509	0.857951	0.066151	-0.94809	0.479102	0.114982	-0.0765035	-0.637758	0.0626578	-0.342412	1.08547	-0.897541	0.10347	0.20278	-0.0296309	0.182394	-0.394431	0.0960676	0.179188	0.348549	-1.52163	-0.00116548	-0.0156348	0.374181	-0.307339
	690	0.146029	-0.0447567	-0.0923587	-0.521964	-0.389277	0.808278	-0.214876	-0.912971	1.02475	-0.0532958	0.991972	0.568788	-0.116111	-1.51477	-1.75626	0.449525	0.463968	0.476278	0.562894	0.254261	0.257515	-1.17285	-0.0756918	0.0739436	0.0833342	-0.187989	0.497133	0.492444	-1.2613	0.267477
	691	0.105113	0.031138	-0.12773	-0.145724	0.016322	0.118774	-0.286681	1.19333	-0.750695	-1.08569	0.725071	0.70928	-1.01587	0.689644	-0.225247	-0.0701152	0.148065	0.100995	-0.646761	0.28805	0.402086	-0.119558	0.0781953	0.16078	-0.640604	1.23466	-1.87126	1.05126	0.625282	-0.193706
	692	0.0232817	0.182927	-0.198472	0.680623	-0.43384	-0.248968	-0.187594	0.125673	0.0842237	1.27084	0.444272	-0.406654	-0.965084	-0.432464	-0.277041	-1.4223	1.42852	0.193187	1.18585	-1.39023	-1.00862	1.49366	0.565756	-0.212438	-0.196364	-0.410403	-0.00116548	-0.0156348	0.374181	-0.307339
	693	0.446249	-0.666417	0.229807	-0.0830361	0.0420795	0.0396509	0.416096	-0.240879	-0.220076	0.29249	-0.0464613	-0.284439	0.171114	-0.103257	0.582497	-0.280785	-0.0686007	-0.110314	0.328928	-1.12045	0.163364	0.702967	-0.106447	0.00643425	0.0986133	-0.0245813	-0.795237	0.137105	0.670553	-0.139124
	694	0.0641976	0.107033	-0.163101	-0.584653	-0.415035	0.887401	-0.313963	0.154689	0.189827	-0.184263	0.523002	0.449019	-0.246001	-0.622102	0.413538	-0.477385	0.166254	-0.0156462	0.813649	-0.589057	-0.287843	0.143307	-0.106447	0.00643425	0.0986133	-0.0245813	0.247984	0.238405	-0.443559	-0.0199305
	695	0.105113	0.031138	-0.12773	0.304383	-0.839439	0.440536	-0.187594	0.125673	0.0842237	-0.336515	-0.946298	0.279369	0.591412	0.346613	0.805236	0.0239851	0.244843	-0.961229	-0.578662	0.357025	-0.637923	0.963097	-0.106447	0.00643425	0.0986133	-0.0245813	0.530521	0.439986	-1.15748	0.203541
	696	-0.963155	1.01743	-0.0890668	-0.145724	0.016322	0.118774	1.74985	-1.003	-0.934279	-0.336515	-0.946298	0.279369	0.591412	0.346613	-0.714591	0.558925	-0.540554	0.586011	-0.339991	0.598771	-0.387378	0.150487	1.17645	-0.566329	-0.460784	-0.469409	-0.00116548	-0.0156348	0.374181	-0.307339
	697	-0.195106	0.652799	-0.449895	-0.0203477	0.067837	-0.0394719	-0.313963	0.154689	0.189827	0.29249	-0.0464613	-0.284439	0.171114	-0.103257	0.582497	-0.280785	-0.0686007	-0.110314	0.869664	0.564982	-0.531949	-0.902808	0.0101879	0.126566	0.215942	-0.854811	-0.5127	0.338686	-0.0433629	0.0843479
	698	-0.622019	0.319875	0.26847	-1.47369	0.00936974	1.33427	-0.791285	0.492226	0.388523	-0.860275	-1.39942	0.934284	0.156352	0.985023	0.498018	-0.379085	0.0488265	-0.0629799	-0.0358918	-0.271377	-0.068151	0.41818	-0.801271	-0.74505	1.38823	-0.392372	-1.42193	-1.37778	1.05519	1.40885
	699	0.186945	-0.120651	-0.0569876	0.355892	0.473436	-0.728976	-0.791285	0.492226	0.388523	-1.0256	-0.560532	0.776229	-0.00207798	0.743063	0.359759	-0.585555	-0.382044	0.740601	-0.581334	-0.823844	0.470768	0.960746	-0.167959	-0.128584	0.129171	0.302234	0.0328074	0.8949	-0.577555	-0.3706
	700	-0.280883	-0.37768	0.626006	-0.0203477	0.067837	-0.0394719	-0.187594	0.125673	0.0842237	-0.140817	0.916255	-0.76726	0.77507	-0.488505	0.582497	-0.280785	-0.0686007	-0.110314	-0.578662	0.357025	-0.637923	0.963097	-0.0756918	0.0739436	0.0833342	-0.187989	-0.627269	-0.567526	-0.296738	1.24131
	701	-0.662935	0.39577	0.233099	-0.0830361	0.0420795	0.0396509	0.226978	-0.605941	0.296731	0.725797	-1.00918	0.198381	-0.432842	0.281992	-0.576333	0.765395	-0.109683	-0.217571	-0.10399	-0.340352	0.971858	-0.664476	-0.127467	0.86018	0.123687	-1.70044	0.563324	-0.575465	0.00190822	0.13893
	702	0.572942	0.288167	-0.810724	0.355892	0.473436	-0.728976	0.569747	0.768749	-1.2662	1.22999	-0.217321	0.734022	-1.9207	-0.278849	0.582497	-0.280785	-0.0686007	-0.110314	-1.79569	0.342911	0.458945	0.950831	-1.0978	-0.0675791	0.0263271	2.68852	0.563909	0.387528	-1.05365	0.139605
	703	-1.39007	0.684506	0.629298	-0.0830361	0.0420795	0.0396509	0.830669	-0.972494	-0.00756866	0.140238	-1.51576	-0.454089	1.00853	0.865458	-1.84074	0.351225	0.581396	0.523612	-0.780286	1.33097	1.37341	-2.28252	0.342222	0.468553	-0.421227	-0.589212	-0.82804	1.15256	-0.48883	-0.0745128
	704	0.487165	-0.742312	0.265178	-0.145724	0.016322	0.118774	0.10061	-0.576925	0.402335	-0.417883	-0.661025	0.16254	0.544926	0.369239	0.582497	-0.280785	-0.0686007	-0.110314	0.0248297	-0.250304	-0.155863	0.435274	0.164075	0.213403	-0.507997	0.567833	0.563324	-0.575465	0.00190822	0.13893
	705	-0.321799	-0.301786	0.590635	-1.86111	0.890889	0.933381	-0.0612258	0.0966573	-0.0213799	0.539185	-1.17062	-0.00955456	0.37603	0.116077	-0.225247	-0.0701152	0.148065	0.100995	0.808943	0.543909	-0.444237	-0.919903	0.0101879	0.126566	0.215942	-0.854811	-1.30677	0.491426	0.253009	0.252563
	706	0.914077	-0.409388	-0.453187	1.18224	0.0232742	-1.09672	0.416096	-0.240879	-0.220076	-1.10697	-0.275259	0.6594	-0.0485638	0.765689	1.49582	0.968896	-1.01743	-1.17006	-0.520612	-0.802771	0.383056	0.97784	-0.723527	0.21042	0.541477	-0.142173	-0.182954	0.588403	0.344008	-0.721944
	707	0.0232817	0.182927	-0.198472	-0.271101	-0.0351931	0.277019	-0.566699	0.212721	0.401034	0.536594	-0.902281	0.066048	0.310572	-0.171134	1.1368	-0.786355	0.0670153	-0.179621	-0.396006	-0.555268	-0.143272	1.1966	1.12942	1.17186	-2.40422	1.52804	0.745698	-0.21651	-1.02348	0.554211
	708	-1.34521	1.79088	-0.481975	-0.595832	0.872083	-0.202989	-0.313963	0.154689	0.189827	-0.608933	0.155608	-0.0241782	-0.598751	1.20849	0.666977	-0.182485	-0.186028	-0.157647	0.0855512	-0.229231	-0.243575	0.452369	-0.0513234	-0.00845276	0.2465	-0.527995	0.826294	-0.220832	0.181632	-0.53949
	709	-0.236022	0.728693	-0.485266	-0.0830361	0.0420795	0.0396509	1.14616	-0.636447	-0.629979	0.635792	0.606206	0.0719285	0.477379	-1.91122	-1.03299	0.140555	0.36473	0.312303	-1.01896	1.08922	1.12287	-1.46991	-1.6371	-1.53427	2.39735	0.410074	-1.0916	-0.165069	0.387006	0.603232
	710	0.105113	0.031138	-0.12773	-0.0830361	0.0420795	0.0396509	-0.313963	0.154689	0.189827	-0.452243	0.646832	0.124254	0.516385	-0.76539	0.582497	-0.280785	-0.0686007	-0.110314	-0.0358918	-0.271377	-0.068151	0.41818	-0.284594	-0.248716	0.0118432	1.13246	-0.264135	-0.370267	0.194457	0.371081
	711	0.146029	-0.0447567	-0.0923587	-0.0203477	0.067837	-0.0394719	0.226978	-0.605941	0.296731	-1.10697	-0.275259	0.6594	-0.0485638	0.765689	0.125839	-0.905626	0.405813	0.419561	0.324223	0.012515	0.00697028	-0.360242	0.194831	0.280912	-0.523276	0.404426	-0.761849	0.0846472	0.774377	-0.20306
	712	0.105113	0.031138	-0.12773	-0.145724	0.016322	0.118774	-0.917653	0.521241	0.494127	-0.0250889	-0.676875	-0.612144	0.850097	0.623498	-0.309727	-0.168415	0.265492	0.148329	-0.408089	0.529795	0.652631	-0.932169	-0.438481	-0.335553	0.735782	-0.29018	0.266966	-0.877639	-0.281639	0.881286
	713	0.0641976	0.107033	-0.163101	-0.647341	-0.440792	0.966524	-0.0612258	0.0966573	-0.0213799	0.127163	0.792425	-0.442495	0.0126836	-0.345217	-0.309727	-0.168415	0.265492	0.148329	0.20278	-0.0296309	0.182394	-0.394431	-0.106447	0.00643425	0.0986133	-0.0245813	-0.250315	-0.269674	1.19192	-0.594747
	714	-0.280883	-0.37768	0.626006	0.743311	-0.408083	-0.328091	0.289728	-0.211863	-0.114473	0.0457948	1.0777	-0.559324	-0.0338022	-0.322591	-0.342412	1.08547	-0.897541	0.10347	0.502173	0.233188	0.345227	-1.18995	0.249955	0.266025	-0.375389	-0.0989884	-0.795237	0.137105	0.670553	-0.139124
	715	0.146029	-0.0447567	-0.0923587	-0.0830361	0.0420795	0.0396509	0.10061	-0.576925	0.402335	0.878049	0.460122	0.368031	-1.27025	-0.686723	0.582497	-0.280785	-0.0686007	-0.110314	-0.646761	0.28805	0.402086	-0.119558	0.535	-0.279948	-0.181085	-0.246995	0.563324	-0.575465	0.00190822	0.13893
	716	0.532026	0.364062	-0.846095	0.743311	-0.408083	-0.328091	-0.313963	0.154689	0.189827	0.479102	0.114982	-0.0765035	-0.637758	0.0626578	0.0413588	-1.00393	0.52324	0.466894	0.3316	0.0604177	-0.945327	0.705319	0.0863312	-0.742067	0.338755	0.317635	-0.216342	0.640861	0.240185	-0.658008
	717	0.146029	-0.0447567	-0.0923587	-0.0830361	0.0420795	0.0396509	-0.187594	0.125673	0.0842237	0.29249	-0.0464613	-0.284439	0.171114	-0.103257	0.582497	-0.280785	-0.0686007	-0.110314	0.0248297	-0.250304	-0.155863	0.435274	-0.167959	-0.128584	0.129171	0.302234	0.31476	0.133489	-0.235912	-0.147803
	718	-0.581103	0.24398	0.303841	-0.0830361	0.0420795	0.0396509	0.226978	-0.605941	0.296731	-0.469965	0.275833	1.36919	0.480562	-1.9802	0.348577	-0.600855	0.719257	-0.431354	-0.586039	0.309123	0.314374	-0.102464	-0.438481	-0.335553	0.735782	-0.29018	1.02823	-0.0149283	-1.7374	0.777682
	719	0.146029	-0.0447567	-0.0923587	-0.0830361	0.0420795	0.0396509	0.10061	-0.576925	0.402335	-0.0189358	-0.315885	0.607074	-0.0875704	-0.380142	0.582497	-0.280785	-0.0686007	-0.110314	-0.885432	0.0463039	0.151541	0.693053	-0.167959	-0.128584	0.129171	0.302234	-0.546673	-0.571848	0.908373	0.147609
	720	0.146029	-0.0447567	-0.0923587	0.293204	0.447679	-0.649854	-0.755817	-0.152341	0.917842	0.105878	-0.207905	-0.492375	0.979986	-0.269171	-0.225247	-0.0701152	0.148065	0.100995	0.570271	0.302163	-0.694782	-0.107292	-0.329982	0.687426	-0.126249	-0.20339	0.281372	0.185947	-0.339735	-0.0838668
	721	0.105113	0.031138	-0.12773	1.52933	-3.45824	1.56407	0.515183	-1.30854	0.614842	-1.20757	1.95721	-0.665054	-0.153226	0.581281	0.921991	1.49964	-1.58862	-0.637713	-0.649432	-0.892819	1.51078	-0.12191	-0.0756918	0.0739436	0.0833342	-0.187989	1.02765	-0.977921	-0.681835	0.777008
	722	0.146029	-0.0447567	-0.0923587	-0.0830361	0.0420795	0.0396509	-0.187594	0.125673	0.0842237	0.29249	-0.0464613	-0.284439	0.171114	-0.103257	0.582497	-0.280785	-0.0686007	-0.110314	0.0248297	-0.250304	-0.155863	0.435274	-0.106447	0.00643425	0.0986133	-0.0245813	1.10883	-0.0192511	-0.532284	-0.316018
	723	0.146029	-0.0447567	-0.0923587	-0.0830361	0.0420795	0.0396509	-0.187594	0.125673	0.0842237	0.29249	-0.0464613	-0.284439	0.171114	-0.103257	0.582497	-0.280785	-0.0686007	-0.110314	0.0248297	-0.250304	-0.155863	0.435274	-0.106447	0.00643425	0.0986133	-0.0245813	1.10883	-0.0192511	-0.532284	-0.316018
	724	0.0232817	0.182927	-0.198472	-0.145724	0.016322	0.118774	-0.0612258	0.0966573	-0.0213799	-0.224776	1.46987	-0.808486	0.663125	-0.753091	-0.375098	2.33935	-2.06057	0.0586113	-0.0305491	2.09036	-2.28553	0.422883	-0.106447	0.00643425	0.0986133	-0.0245813	1.3574	-0.728205	-0.294464	-0.0292846
	725	-0.622019	0.319875	0.26847	-0.0830361	0.0420795	0.0396509	0.226978	-0.605941	0.296731	0.29249	-0.0464613	-0.284439	0.171114	-0.103257	0.582497	-0.280785	-0.0686007	-0.110314	0.0248297	-0.250304	-0.155863	0.435274	-0.223083	-0.113697	-0.0187149	0.805648	0.597297	0.33507	-0.949828	0.0756686
	726	0.146029	-0.0447567	-0.0923587	-0.0830361	0.0420795	0.0396509	-0.187594	0.125673	0.0842237	-0.894635	-0.0915616	0.895998	0.127811	-0.149606	0.00867336	0.249955	-0.639793	0.422036	-0.646761	0.28805	0.402086	-0.119558	-0.106447	0.00643425	0.0986133	-0.0245813	-0.0155711	-1.07922	0.432277	0.657814
	727	0.146029	-0.0447567	-0.0923587	-0.0830361	0.0420795	0.0396509	0.416096	-0.240879	-0.220076	-0.396598	0.339305	0.21242	-0.422376	0.293194	0.582497	-0.280785	-0.0686007	-0.110314	0.0248297	-0.250304	-0.155863	0.435274	-0.106447	0.00643425	0.0986133	-0.0245813	-0.264135	-0.370267	0.194457	0.371081
	728	0.105113	0.031138	-0.12773	-0.145724	0.016322	0.118774	0.127892	0.461719	-0.538187	0.586193	-0.148037	0.0689882	0.393975	-1.04118	0.00867336	0.249955	-0.639793	0.422036	-0.339991	0.598771	-0.387378	0.150487	-0.137203	-0.0610751	0.113892	0.138827	0.281372	0.185947	-0.339735	-0.0838668
	729	-0.662935	0.39577	0.233099	-0.0830361	0.0420795	0.0396509	0.416096	-0.240879	-0.220076	0.10144	0.770171	-0.471158	-0.972563	0.735993	0.146932	0.456425	-0.208922	-0.381546	-1.01425	-0.0437447	1.27926	-0.406697	0.952914	0.114662	-0.685646	-0.648218	-0.24973	0.693319	0.136361	-0.594072
	730	0.186945	-0.120651	-0.0569876	-0.0203477	0.067837	-0.0394719	-0.0612258	0.0966573	-0.0213799	0.610069	0.583952	0.0432658	-0.507868	-0.830012	0.666977	-0.182485	-0.186028	-0.157647	-0.520612	-0.802771	0.383056	0.97784	-0.00768434	0.108158	-0.773211	1.90148	0.813058	0.641567	-1.87139	0.427013
	731	0.873162	-0.333494	-0.488558	-1.42218	1.32225	0.164753	-1.43131	2.32052	-0.553299	-1.9013	-0.336209	1.06515	0.213304	0.973599	-0.353594	1.07017	0.20376	-1.06849	-0.707482	0.266977	0.489798	-0.136653	-0.231219	0.789149	-0.998074	1.72267	1.9835	-0.176314	0.376455	-1.57793
	732	-0.280883	-0.37768	0.626006	0.743311	-0.408083	-0.328091	-0.917653	0.521241	0.494127	0.193399	-0.132187	0.843673	0.0888048	-1.29544	0.498018	-0.379085	0.0488265	-0.0629799	-0.0358918	-0.271377	-0.068151	0.41818	-0.137203	-0.0610751	0.113892	0.138827	0.563909	0.387528	-1.05365	0.139605
	733	0.105113	0.031138	-0.12773	-0.145724	0.016322	0.118774	-0.313963	0.154689	0.189827	0.425305	-0.287226	-0.110285	2.18809	-2.2883	0.498018	-0.379085	0.0488265	-0.0629799	-0.0358918	-0.271377	-0.068151	0.41818	-0.137203	-0.0610751	0.113892	0.138827	0.827464	1.70515	-1.92949	-0.53814
	734	0.105113	0.031138	-0.12773	0.743311	-0.408083	-0.328091	-0.0612258	0.0966573	-0.0213799	1.38916	-1.4172	-0.327141	-0.824599	0.966751	-0.725773	0.543625	0.560747	-0.585945	0.628322	-0.857633	0.326197	-0.092549	-0.65388	-0.557408	1.49028	-1.38601	-0.512115	1.30168	-1.09892	0.0850227
	735	0.446249	-0.666417	0.229807	-0.0315269	1.35495	-1.12986	0.226978	-0.605941	0.296731	-0.649446	1.10247	-1.28168	0.310375	1.0775	0.1908	-0.782155	-0.14719	0.835269	-0.400712	0.577698	-0.299666	0.133392	-0.106447	0.00643425	0.0986133	-0.0245813	-0.82804	1.15256	-0.48883	-0.0745128
	736	0.446249	-0.666417	0.229807	-0.0315269	1.35495	-1.12986	0.226978	-0.605941	0.296731	-0.649446	1.10247	-1.28168	0.310375	1.0775	0.1908	-0.782155	-0.14719	0.835269	-0.400712	0.577698	-0.299666	0.133392	-0.106447	0.00643425	0.0986133	-0.0245813	-0.82804	1.15256	-0.48883	-0.0745128
	737	0.105113	0.031138	-0.12773	-0.584653	-0.415035	0.887401	0.857951	0.066151	-0.94809	-0.396598	0.339305	0.21242	-0.422376	0.293194	0.231412	0.554725	-0.326349	-0.428879	0.50955	0.281091	-0.60707	-0.124386	-0.0756918	0.0739436	0.0833342	-0.187989	0.826294	-0.220832	0.181632	-0.53949
	738	0.105113	0.031138	-0.12773	-0.145724	0.016322	0.118774	-0.187594	0.125673	0.0842237	-1.2723	0.563628	0.501344	-0.206994	0.523729	0.231412	0.554725	-0.326349	-0.428879	0.263501	-0.00855793	0.0946821	-0.377337	-0.167959	-0.128584	0.129171	0.302234	-0.00116548	-0.0156348	0.374181	-0.307339
	739	0.0641976	0.107033	-0.163101	-0.584653	-0.415035	0.887401	1.01979	-0.607431	-0.524376	0.288051	0.931615	-0.263222	-1.78144	0.901908	-0.119674	1.39024	-0.584097	-0.747445	1.72391	-0.885665	-0.595247	-0.114472	-0.770515	-0.67754	1.37295	-0.555779	-1.0438	0.846059	0.432733	-0.425857
	740	0.873162	-0.333494	-0.488558	0.743311	-0.408083	-0.328091	0.542465	-0.269895	-0.32568	0.75152	-0.986924	0.227044	0.552405	-0.799218	0.582497	-0.280785	-0.0686007	-0.110314	-0.581334	-0.823844	0.470768	0.960746	0.651636	-0.159816	-0.063757	-1.07722	0.0322225	-0.0680926	0.478005	-0.371275
	741	0.186945	-0.120651	-0.0569876	-0.0203477	0.067837	-0.0394719	-0.0612258	0.0966573	-0.0213799	0.211122	0.238812	-0.401268	0.124628	-0.0806308	0.666977	-0.182485	-0.186028	-0.157647	0.0855512	-0.229231	-0.243575	0.452369	-0.198714	-0.196094	0.144451	0.465642	0.0184018	-0.168686	-0.519459	0.594553
	742	0.146029	-0.0447567	-0.0923587	-0.0830361	0.0420795	0.0396509	-0.475798	0.828272	-0.233887	-0.452243	0.646832	0.124254	0.516385	-0.76539	0.582497	-0.280785	-0.0686007	-0.110314	0.0248297	-0.250304	-0.155863	0.435274	-0.106447	0.00643425	0.0986133	-0.0245813	0.31476	0.133489	-0.235912	-0.147803
	743	0.146029	-0.0447567	-0.0923587	-0.0830361	0.0420795	0.0396509	0.289728	-0.211863	-0.114473	-0.894635	-0.0915616	0.895998	0.127811	-0.149606	0.582497	-0.280785	-0.0686007	-0.110314	-0.885432	0.0463039	0.151541	0.693053	1.17645	-0.566329	-0.460784	-0.469409	-0.794652	1.1001	-0.385006	-0.138449
	744	-0.622019	0.319875	0.26847	-0.0830361	0.0420795	0.0396509	1.01979	-0.607431	-0.524376	-0.265631	0.808275	0.33219	-0.292487	-0.599476	-1.03299	0.140555	0.36473	0.312303	0.198074	1.10334	0.0260001	-1.45764	0.72938	0.795653	-0.910509	-0.827027	-0.0155711	-1.07922	0.432277	0.657814
	745	0.146029	-0.0447567	-0.0923587	1.13073	-1.2896	0.0727942	-0.0612258	0.0966573	-0.0213799	0.665713	0.276425	0.131432	-1.44663	0.228572	-0.799071	0.460625	-0.423127	0.633344	-2.22861	1.12301	1.26744	-0.416612	-0.106447	0.00643425	0.0986133	-0.0245813	0.247984	0.238405	-0.443559	-0.0199305
	746	0.146029	-0.0447567	-0.0923587	1.13073	-1.2896	0.0727942	-0.0612258	0.0966573	-0.0213799	0.665713	0.276425	0.131432	-1.44663	0.228572	-0.799071	0.460625	-0.423127	0.633344	-2.22861	1.12301	1.26744	-0.416612	-0.106447	0.00643425	0.0986133	-0.0245813	0.247984	0.238405	-0.443559	-0.0199305
	747	-0.321799	-0.301786	0.590635	-0.0830361	0.0420795	0.0396509	0.542465	-0.269895	-0.32568	-0.15854	0.545256	0.477681	0.739246	-1.70331	0.582497	-0.280785	-0.0686007	-0.110314	0.0248297	-0.250304	-0.155863	0.435274	-0.106447	0.00643425	0.0986133	-0.0245813	-0.296938	0.645184	-0.964926	0.435692
	748	0.146029	-0.0447567	-0.0923587	-0.0830361	0.0420795	0.0396509	0.388814	-1.27952	0.720446	0.725797	-1.00918	0.198381	-0.432842	0.281992	0.582497	-0.280785	-0.0686007	-0.110314	0.0248297	-0.250304	-0.155863	0.435274	-0.329982	0.687426	-0.126249	-0.20339	-0.298108	-1.2808	1.14619	0.434343
	749	0.0641976	0.107033	-0.163101	0.241695	-0.865197	0.519659	-0.187594	0.125673	0.0842237	1.09038	0.643819	0.604629	-1.09388	-1.60202	-0.309727	-0.168415	0.265492	0.148329	0.20278	-0.0296309	0.182394	-0.394431	-0.446617	0.567294	-0.243577	0.62684	-0.249145	1.65631	-0.919199	-0.593397
	750	0.0641976	0.107033	-0.163101	-0.0830361	0.0420795	0.0396509	-0.791285	0.492226	0.388523	0.141953	-0.176695	0.786347	-1.88169	0.866982	1.6018	-0.201985	1.12948	-2.34449	0.0855512	-0.229231	-0.243575	0.452369	-0.106447	0.00643425	0.0986133	-0.0245813	-1.04439	-0.116934	1.48829	-0.426532
	751	-0.622019	0.319875	0.26847	-1.03476	0.440726	0.565638	0.127892	0.461719	-0.538187	0.665713	0.276425	0.131432	-1.44663	0.228572	-0.119674	1.39024	-0.584097	-0.747445	-0.885432	0.0463039	0.151541	0.693053	-0.469237	-0.403062	0.751061	-0.126773	0.563324	-0.575465	0.00190822	0.13893
	752	0.186945	-0.120651	-0.0569876	-0.521964	-0.389277	0.808278	0.226978	-0.605941	0.296731	-0.417883	-0.661025	0.16254	0.544926	0.369239	-1.75626	0.449525	0.463968	0.476278	-0.347368	0.550868	0.564919	-0.915074	0.797387	0.829868	-1.76705	1.26244	-0.499464	-0.523713	2.00966	-0.882155
	753	-0.622019	0.319875	0.26847	-0.533143	0.897841	-0.282112	-0.791285	0.492226	0.388523	-0.58321	0.177862	0.00448449	0.386496	0.127279	0.275279	-0.683855	-0.264617	0.787935	-0.339991	0.598771	-0.387378	0.150487	-0.329982	0.687426	-0.126249	-0.20339	0.779086	-0.268968	-0.919655	0.490274
	754	-0.622019	0.319875	0.26847	-0.0830361	0.0420795	0.0396509	-0.187594	0.125673	0.0842237	-0.106457	-0.391602	-0.728973	0.803611	0.646124	-0.225247	-0.0701152	0.148065	0.100995	0.263501	-0.00855793	0.0946821	-0.377337	0.28071	0.333534	-0.390669	-0.262396	-0.264135	-0.370267	0.194457	0.371081
	755	0.105113	0.031138	-0.12773	-0.0830361	0.0420795	0.0396509	0.857951	0.066151	-0.94809	-0.331867	1.73289	-0.953978	-0.368608	0.350745	1.76242	0.0350855	-0.642253	-0.804163	0.942469	-0.499008	-1.41556	1.24306	-0.63126	0.412948	0.49564	-0.632397	1.10825	-0.982244	0.523276	-0.316693
	756	0.873162	-0.333494	-0.488558	0.743311	-0.408083	-0.328091	0.542465	-0.269895	-0.32568	0.75152	-0.986924	0.227044	0.552405	-0.799218	0.582497	-0.280785	-0.0686007	-0.110314	-0.581334	-0.823844	0.470768	0.960746	0.651636	-0.159816	-0.063757	-1.07722	0.0322225	-0.0680926	0.478005	-0.371275
	757	0.186945	-0.120651	-0.0569876	-0.0203477	0.067837	-0.0394719	-0.0612258	0.0966573	-0.0213799	0.211122	0.238812	-0.401268	0.124628	-0.0806308	0.666977	-0.182485	-0.186028	-0.157647	0.0855512	-0.229231	-0.243575	0.452369	-0.198714	-0.196094	0.144451	0.465642	0.0184018	-0.168686	-0.519459	0.594553
	758	0.146029	-0.0447567	-0.0923587	-0.0830361	0.0420795	0.0396509	-0.475798	0.828272	-0.233887	-0.452243	0.646832	0.124254	0.516385	-0.76539	0.582497	-0.280785	-0.0686007	-0.110314	0.0248297	-0.250304	-0.155863	0.435274	-0.106447	0.00643425	0.0986133	-0.0245813	0.31476	0.133489	-0.235912	-0.147803
	759	0.146029	-0.0447567	-0.0923587	-0.0830361	0.0420795	0.0396509	0.289728	-0.211863	-0.114473	-0.894635	-0.0915616	0.895998	0.127811	-0.149606	0.582497	-0.280785	-0.0686007	-0.110314	-0.885432	0.0463039	0.151541	0.693053	1.17645	-0.566329	-0.460784	-0.469409	-0.794652	1.1001	-0.385006	-0.138449
	760	-0.622019	0.319875	0.26847	-0.0830361	0.0420795	0.0396509	1.01979	-0.607431	-0.524376	-0.265631	0.808275	0.33219	-0.292487	-0.599476	-1.03299	0.140555	0.36473	0.312303	0.198074	1.10334	0.0260001	-1.45764	0.72938	0.795653	-0.910509	-0.827027	-0.0155711	-1.07922	0.432277	0.657814
	761	0.146029	-0.0447567	-0.0923587	1.13073	-1.2896	0.0727942	-0.0612258	0.0966573	-0.0213799	0.665713	0.276425	0.131432	-1.44663	0.228572	-0.799071	0.460625	-0.423127	0.633344	-2.22861	1.12301	1.26744	-0.416612	-0.106447	0.00643425	0.0986133	-0.0245813	0.247984	0.238405	-0.443559	-0.0199305
	762	0.146029	-0.0447567	-0.0923587	1.13073	-1.2896	0.0727942	-0.0612258	0.0966573	-0.0213799	0.665713	0.276425	0.131432	-1.44663	0.228572	-0.799071	0.460625	-0.423127	0.633344	-2.22861	1.12301	1.26744	-0.416612	-0.106447	0.00643425	0.0986133	-0.0245813	0.247984	0.238405	-0.443559	-0.0199305
	763	-0.321799	-0.301786	0.590635	-0.0830361	0.0420795	0.0396509	0.542465	-0.269895	-0.32568	-0.15854	0.545256	0.477681	0.739246	-1.70331	0.582497	-0.280785	-0.0686007	-0.110314	0.0248297	-0.250304	-0.155863	0.435274	-0.106447	0.00643425	0.0986133	-0.0245813	-0.296938	0.645184	-0.964926	0.435692
	764	0.146029	-0.0447567	-0.0923587	-0.0830361	0.0420795	0.0396509	0.388814	-1.27952	0.720446	0.725797	-1.00918	0.198381	-0.432842	0.281992	0.582497	-0.280785	-0.0686007	-0.110314	0.0248297	-0.250304	-0.155863	0.435274	-0.329982	0.687426	-0.126249	-0.20339	-0.298108	-1.2808	1.14619	0.434343
	765	0.0641976	0.107033	-0.163101	0.241695	-0.865197	0.519659	-0.187594	0.125673	0.0842237	1.09038	0.643819	0.604629	-1.09388	-1.60202	-0.309727	-0.168415	0.265492	0.148329	0.20278	-0.0296309	0.182394	-0.394431	-0.446617	0.567294	-0.243577	0.62684	-0.249145	1.65631	-0.919199	-0.593397
	766	0.0641976	0.107033	-0.163101	-0.0830361	0.0420795	0.0396509	-0.791285	0.492226	0.388523	0.141953	-0.176695	0.786347	-1.88169	0.866982	1.6018	-0.201985	1.12948	-2.34449	0.0855512	-0.229231	-0.243575	0.452369	-0.106447	0.00643425	0.0986133	-0.0245813	-1.04439	-0.116934	1.48829	-0.426532
	767	-0.622019	0.319875	0.26847	-1.03476	0.440726	0.565638	0.127892	0.461719	-0.538187	0.665713	0.276425	0.131432	-1.44663	0.228572	-0.119674	1.39024	-0.584097	-0.747445	-0.885432	0.0463039	0.151541	0.693053	-0.469237	-0.403062	0.751061	-0.126773	0.563324	-0.575465	0.00190822	0.13893
	768	0.186945	-0.120651	-0.0569876	-0.521964	-0.389277	0.808278	0.226978	-0.605941	0.296731	-0.417883	-0.661025	0.16254	0.544926	0.369239	-1.75626	0.449525	0.463968	0.476278	-0.347368	0.550868	0.564919	-0.915074	0.797387	0.829868	-1.76705	1.26244	-0.499464	-0.523713	2.00966	-0.882155
	769	-0.622019	0.319875	0.26847	-0.533143	0.897841	-0.282112	-0.791285	0.492226	0.388523	-0.58321	0.177862	0.00448449	0.386496	0.127279	0.275279	-0.683855	-0.264617	0.787935	-0.339991	0.598771	-0.387378	0.150487	-0.329982	0.687426	-0.126249	-0.20339	0.779086	-0.268968	-0.919655	0.490274
	770	-0.622019	0.319875	0.26847	-0.0830361	0.0420795	0.0396509	-0.187594	0.125673	0.0842237	-0.106457	-0.391602	-0.728973	0.803611	0.646124	-0.225247	-0.0701152	0.148065	0.100995	0.263501	-0.00855793	0.0946821	-0.377337	0.28071	0.333534	-0.390669	-0.262396	-0.264135	-0.370267	0.194457	0.371081
	771	0.105113	0.031138	-0.12773	-0.0830361	0.0420795	0.0396509	0.857951	0.066151	-0.94809	-0.331867	1.73289	-0.953978	-0.368608	0.350745	1.76242	0.0350855	-0.642253	-0.804163	0.942469	-0.499008	-1.41556	1.24306	-0.63126	0.412948	0.49564	-0.632397	1.10825	-0.982244	0.523276	-0.316693
	772	0.146029	-0.0447567	-0.0923587	-0.145724	0.016322	0.118774	0.416096	-0.240879	-0.220076	-1.04689	-1.56086	0.726349	0.965224	0.819109	0.816418	0.0392854	-0.856458	0.210727	-0.646761	0.28805	0.402086	-0.119558	-0.809407	0.157797	0.40887	0.524648	0.0322225	-0.0680926	0.478005	-0.371275
	773	0.146029	-0.0447567	-0.0923587	-0.0830361	0.0420795	0.0396509	-0.791285	0.492226	0.388523	0.29249	-0.0464613	-0.284439	0.171114	-0.103257	0.582497	-0.280785	-0.0686007	-0.110314	0.0248297	-0.250304	-0.155863	0.435274	-0.106447	0.00643425	0.0986133	-0.0245813	-0.249145	1.65631	-0.919199	-0.593397
	774	0.146029	-0.0447567	-0.0923587	0.355892	0.473436	-0.728976	-0.187594	0.125673	0.0842237	0.539185	-1.17062	-0.00955456	0.37603	0.116077	-0.225247	-0.0701152	0.148065	0.100995	0.263501	-0.00855793	0.0946821	-0.377337	-0.106447	0.00643425	0.0986133	-0.0245813	0.577145	-0.474872	0.999372	-0.826898
	775	-0.280883	-0.37768	0.626006	0.680623	-0.43384	-0.248968	0.416096	-0.240879	-0.220076	-0.396598	0.339305	0.21242	-0.422376	0.293194	-1.11747	0.0422546	0.482157	0.359637	-0.162041	0.819444	-0.0491212	-0.679219	-0.425598	-0.286452	-0.268651	2.3027	-0.00116548	-0.0156348	0.374181	-0.307339
	776	1.60029	-0.62223	-0.884758	0.355892	0.473436	-0.728976	-0.0612258	0.0966573	-0.0213799	0.0432039	1.34604	-0.483721	-0.0992609	-0.609802	-0.225247	-0.0701152	0.148065	0.100995	-0.342662	-0.582098	0.721313	0.148135	-0.0205678	0.0590566	0.231221	-0.691403	-0.37812	-0.313486	-1.11448	1.52872
	777	0.0641976	0.107033	-0.163101	-0.0830361	0.0420795	0.0396509	0.542465	-0.269895	-0.32568	-1.03424	0.769579	0.766605	0.954628	-1.47278	-0.565151	0.780696	-1.21098	0.954385	-1.01158	1.13712	0.170571	-0.404346	0.496109	0.55539	-1.14517	0.833432	-0.545503	1.35414	-1.20275	0.148959
	778	0.146029	-0.0447567	-0.0923587	-0.0830361	0.0420795	0.0396509	0.10061	-0.576925	0.402335	-1.64552	0.240742	0.0854725	1.41075	0.1919	0.00867336	0.249955	-0.639793	0.422036	0.63837	0.371139	-1.73479	0.975364	0.164075	0.213403	-0.507997	0.567833	0.31476	0.133489	-0.235912	-0.147803
	779	0.105113	0.031138	-0.12773	-0.145724	0.016322	0.118774	0.10061	-0.576925	0.402335	0.487102	-0.233763	1.1971	0.311666	-2.23336	-0.225247	-0.0701152	0.148065	0.100995	-0.646761	0.28805	0.402086	-0.119558	1.2072	-0.49882	-0.476063	-0.632817	-2.16762	0.749082	0.341735	0.54865
	780	0.105113	0.031138	-0.12773	-0.972072	0.466484	0.486516	0.542465	-0.269895	-0.32568	0.161523	-0.515432	-0.404209	0.0412246	0.789413	-0.225247	-0.0701152	0.148065	0.100995	0.87437	-0.567984	-0.375555	0.160401	-0.106447	0.00643425	0.0986133	-0.0245813	0.31476	0.133489	-0.235912	-0.147803
	781	0.146029	-0.0447567	-0.0923587	-0.0830361	0.0420795	0.0396509	0.857951	0.066151	-0.94809	-0.417883	-0.661025	0.16254	0.544926	0.369239	-0.725773	0.543625	0.560747	-0.585945	0.502173	0.233188	0.345227	-1.18995	-0.0756918	0.0739436	0.0833342	-0.187989	1.02823	-0.0149283	-1.7374	0.777682
	782	0.146029	-0.0447567	-0.0923587	0.355892	0.473436	-0.728976	0.10061	-0.576925	0.402335	0.610069	0.583952	0.0432658	-0.507868	-0.830012	-1.03299	0.140555	0.36473	0.312303	0.808943	0.543909	-0.444237	-0.919903	-0.106447	0.00643425	0.0986133	-0.0245813	0.563324	-0.575465	0.00190822	0.13893
	783	-0.581103	0.24398	0.303841	0.805999	-0.382325	-0.407214	-0.0612258	0.0966573	-0.0213799	-1.10697	-0.275259	0.6594	-0.0485638	0.765689	-0.225247	-0.0701152	0.148065	0.100995	-0.0405975	0.86159	-0.224545	-0.64503	-1.45085	0.444179	0.688569	0.747062	0.31476	0.133489	-0.235912	-0.147803
	784	0.914077	-0.409388	-0.453187	-0.584653	-0.415035	0.887401	0.830669	-0.972494	-0.00756866	-0.336515	-0.946298	0.279369	0.591412	0.346613	-0.459168	-0.390186	0.935922	-0.220046	0.0248297	-0.250304	-0.155863	0.435274	0.202967	-0.621935	0.456083	-0.512594	-0.546088	0.391144	-0.147187	0.148284
	785	-0.236022	0.728693	-0.485266	0.304383	-0.839439	0.440536	0.226978	-0.605941	0.296731	-0.336515	-0.946298	0.279369	0.591412	0.346613	-1.03299	0.140555	0.36473	0.312303	-0.646761	0.28805	0.402086	-0.119558	-0.438481	-0.335553	0.735782	-0.29018	-0.00116548	-0.0156348	0.374181	-0.307339
	786	0.105113	0.031138	-0.12773	0.304383	-0.839439	0.440536	-0.187594	0.125673	0.0842237	0.0715181	1.09995	-0.530661	0.951445	-1.4038	-1.618	0.655995	0.894839	-0.327303	0.740844	0.474934	0.595772	-2.00256	1.84865	-0.785202	-0.755762	-0.855231	-0.297523	-0.317809	0.0906334	0.435017
	787	0.146029	-0.0447567	-0.0923587	-0.0830361	0.0420795	0.0396509	2.03805	-1.7056	-0.616168	0.107593	1.13116	0.748061	-1.91023	-0.267647	-0.799071	0.460625	-0.423127	0.633344	0.502173	0.233188	0.345227	-1.18995	-0.0756918	0.0739436	0.0833342	-0.187989	-1.0916	-0.165069	0.387006	0.603232
	788	0.186945	-0.120651	-0.0569876	-0.0203477	0.067837	-0.0394719	-0.0612258	0.0966573	-0.0213799	-0.353152	0.732558	-1.00386	0.598694	0.42679	-1.03299	0.140555	0.36473	0.312303	0.502173	0.233188	0.345227	-1.18995	-0.106447	0.00643425	0.0986133	-0.0245813	-0.479312	0.286229	0.0604607	0.0204116
	789	0.105113	0.031138	-0.12773	-0.470455	0.923598	-0.361234	-0.0612258	0.0966573	-0.0213799	-0.795545	-0.00583545	-0.232114	0.210121	1.04257	-0.225247	-0.0701152	0.148065	0.100995	0.866993	-0.615887	0.576742	-0.90516	0.62088	-0.227325	-0.0484779	-0.913817	-0.264135	-0.370267	0.194457	0.371081
	790	0.146029	-0.0447567	-0.0923587	-0.0830361	0.0420795	0.0396509	1.62348	-0.973984	-0.828676	0.479102	0.114982	-0.0765035	-0.637758	0.0626578	0.00867336	0.249955	-0.639793	0.422036	0.263501	-0.00855793	0.0946821	-0.377337	-0.0756918	0.0739436	0.0833342	-0.187989	0.281372	0.185947	-0.339735	-0.0838668
	791	-0.362715	-0.225891	0.555264	-1.37067	2.63512	-1.00476	0.803387	-2.01114	0.932953	0.951207	-3.13367	0.423386	0.739377	0.577371	-0.47076	2.22575	-0.841845	-1.06601	-2.60081	1.92418	1.98822	-1.76696	1.46799	-1.21311	-1.09247	1.79887	-1.38854	-1.43024	1.15902	1.34491
	792	-0.280883	-0.37768	0.626006	0.743311	-0.408083	-0.328091	-0.187594	0.125673	0.0842237	-0.209986	0.500748	0.420356	-1.23125	0.459108	0.275279	-0.683855	-0.264617	0.787935	0.263501	-0.00855793	0.0946821	-0.377337	0.397346	0.453666	-0.27334	-1.09263	-0.843031	-0.874023	0.624826	0.889965
	793	-0.195106	0.652799	-0.449895	0.304383	-0.839439	0.440536	-0.475798	0.828272	-0.233887	1.51569	0.0298481	-0.186154	-2.64726	1.07925	-2.33008	0.980265	-0.107223	1.00863	-0.108696	0.792614	0.815464	-1.72769	-0.0756918	0.0739436	0.0833342	-0.187989	0.610533	-0.52733	1.1032	-0.890834
	794	-0.622019	0.319875	0.26847	-0.0830361	0.0420795	0.0396509	-0.313963	0.154689	0.189827	0.29249	-0.0464613	-0.284439	0.171114	-0.103257	0.582497	-0.280785	-0.0686007	-0.110314	-0.885432	0.0463039	0.151541	0.693053	0.797387	0.829868	-1.76705	1.26244	0.859682	-0.27329	0.285456	-0.603426
	795	-0.280883	-0.37768	0.626006	0.304383	-0.839439	0.440536	-0.0612258	0.0966573	-0.0213799	-2.60703	1.72841	0.278785	-0.372904	1.45023	-1.03299	0.140555	0.36473	0.312303	0.502173	0.233188	0.345227	-1.18995	-0.0756918	0.0739436	0.0833342	-0.187989	-1.0916	-0.165069	0.387006	0.603232
	796	0.105113	0.031138	-0.12773	0.304383	-0.839439	0.440536	0.443378	0.797765	-1.1606	1.50705	1.35996	-0.195778	-1.69055	-1.13659	0.582497	-0.280785	-0.0686007	-0.110314	-0.885432	0.0463039	0.151541	0.693053	0.72938	0.795653	-0.910509	-0.827027	0.31476	0.133489	-0.235912	-0.147803
	797	0.105113	0.031138	-0.12773	-0.972072	0.466484	0.486516	1.01979	-0.607431	-0.524376	-0.149903	-0.784855	0.487305	-0.21746	0.512528	-0.799071	0.460625	-0.423127	0.633344	0.570271	0.302163	-0.694782	-0.107292	0.952914	0.114662	-0.685646	-0.648218	0.813058	0.641567	-1.87139	0.427013
	798	-1.04893	-0.0130489	0.986835	0.743311	-0.408083	-0.328091	0.289728	-0.211863	-0.114473	0.232407	1.23914	-0.351388	-0.842674	-0.156676	-0.576333	0.765395	-0.109683	-0.217571	-0.342662	-0.582098	0.721313	0.148135	0.342222	0.468553	-0.421227	-0.589212	-0.747444	1.14823	0.716281	-1.16821
	799	0.146029	-0.0447567	-0.0923587	-0.0830361	0.0420795	0.0396509	1.14616	-0.636447	-0.629979	1.00902	0.929092	0.4878	-1.14037	-1.57939	0.081971	0.332955	0.344081	-0.797254	-0.274563	-0.513122	-0.318696	1.23079	1.05981	-0.686461	-0.578112	0.36082	1.39137	0.18233	-1.2462	-0.0925461
	800	0.0641976	0.107033	-0.163101	-0.0942153	1.3292	-1.05074	0.254261	0.432703	-0.643791	-0.162978	1.52333	0.498899	-1.2133	-0.698147	0.870197	0.147455	-0.30816	-0.54552	0.813649	-0.589057	-0.287843	0.143307	-1.76027	1.07255	0.331099	1.23508	-0.82921	-0.77343	1.62229	-0.0758623
	801	0.446249	-0.666417	0.229807	-0.972072	0.466484	0.486516	-0.187594	0.125673	0.0842237	-0.271784	0.447285	-0.887029	0.64518	0.404164	-0.543647	-0.488486	1.05335	-0.172712	0.20278	-0.0296309	0.182394	-0.394431	-0.106447	0.00643425	0.0986133	-0.0245813	0.529936	-0.523007	-0.101915	0.202866
	802	0.914077	-0.409388	-0.453187	0.805999	-0.382325	-0.407214	-0.187594	0.125673	0.0842237	-0.458396	0.285842	-1.09496	1.45405	0.23825	-1.03299	0.140555	0.36473	0.312303	-0.408089	0.529795	0.652631	-0.932169	-0.770515	-0.67754	1.37295	-0.555779	-0.546673	-0.571848	0.908373	0.147609
	803	0.105113	0.031138	-0.12773	0.732132	0.879035	-1.41848	-1.14311	1.61792	-0.235188	2.07566	-1.53462	-0.748398	-0.296567	0.283089	0.498018	-0.379085	0.0488265	-0.0629799	-1.24822	-1.41846	1.18511	1.46912	0.0960676	0.179188	0.348549	-1.52163	-0.546088	0.391144	-0.147187	0.148284
	804	0.105113	0.031138	-0.12773	0.241695	-0.865197	0.519659	-0.187594	0.125673	0.0842237	-0.0594489	0.630982	-0.650431	0.821556	-0.511131	-0.309727	-0.168415	0.265492	0.148329	-0.10399	-0.340352	0.971858	-0.664476	0.72938	0.795653	-0.910509	-0.827027	0.859682	-0.27329	0.285456	-0.603426
	805	0.576887	1.47044	-1.95737	0.304383	-0.839439	0.440536	-0.0612258	0.0966573	-0.0213799	0.981578	-0.432228	-0.781299	0.764604	-0.499707	-0.49978	-1.72707	1.11508	1.0441	0.570271	0.302163	-0.694782	-0.107292	-1.55935	-0.5788	1.5506	0.660272	0.611703	1.39866	-1.00792	-0.889484
	806	-0.662935	0.39577	0.233099	-0.145724	0.016322	0.118774	-0.0612258	0.0966573	-0.0213799	-0.0417264	1.00198	-1.89537	0.857379	0.703675	-1.65068	1.90988	-0.268193	-0.372162	-1.25763	0.847476	0.872323	-0.657296	-0.903422	1.00802	-0.703096	2.10849	-1.62328	-0.62069	1.91866	0.0923524
	807	0.105113	0.031138	-0.12773	0.241695	-0.865197	0.519659	0.416096	-0.240879	-0.220076	0.691437	0.298679	0.160095	-0.461383	-0.852638	-0.309727	-0.168415	0.265492	0.148329	0.502173	0.233188	0.345227	-1.18995	1.17645	-0.566329	-0.460784	-0.469409	-0.00116548	-0.0156348	0.374181	-0.307339
	808	0.146029	-0.0447567	-0.0923587	-0.145724	0.016322	0.118774	1.01979	-0.607431	-0.524376	-0.289507	0.0762858	0.357912	0.609357	-0.810642	-0.543647	-0.488486	1.05335	-0.172712	0.570271	0.302163	-0.694782	-0.107292	0.397346	0.453666	-0.27334	-1.09263	-0.0149861	-0.116228	-0.623283	0.658489
	809	-0.280883	-0.37768	0.626006	0.355892	0.473436	-0.728976	0.542465	-0.269895	-0.32568	0.29249	-0.0464613	-0.284439	0.171114	-0.103257	-0.225247	-0.0701152	0.148065	0.100995	0.0248297	-0.250304	-0.155863	0.435274	-0.0205678	0.0590566	0.231221	-0.691403	0.0322225	-0.0680926	0.478005	-0.371275
	810	0.186945	-0.120651	-0.0569876	0.367071	-0.813682	0.361413	-0.0612258	0.0966573	-0.0213799	0.916847	-1.82581	0.3851	0.710836	-0.557258	-0.140767	0.0281849	0.0306376	0.0536612	0.129976	1.03436	1.06601	-2.5403	-0.65388	-0.557408	1.49028	-1.38601	-1.58931	0.289845	0.966926	0.0290909
	811	0.105113	0.031138	-0.12773	-0.647341	-0.440792	0.966524	-0.475798	0.828272	-0.233887	0.161523	-0.515432	-0.404209	0.0412246	0.789413	0.764624	-1.3129	0.424002	0.30292	-0.0358918	-0.271377	-0.068151	0.41818	-0.137203	-0.0610751	0.113892	0.138827	0.859682	-0.27329	0.285456	-0.603426
	812	0.446249	-0.666417	0.229807	0.743311	-0.408083	-0.328091	0.226978	-0.605941	0.296731	0.479102	0.114982	-0.0765035	-0.637758	0.0626578	-1.03299	0.140555	0.36473	0.312303	0.263501	-0.00855793	0.0946821	-0.377337	0.504245	-0.347457	-0.165806	-0.0835875	0.280787	-0.777046	0.715824	-0.0845416
	813	0.146029	-0.0447567	-0.0923587	-0.0830361	0.0420795	0.0396509	-0.160312	1.16432	-0.856298	0.29249	-0.0464613	-0.284439	0.171114	-0.103257	0.582497	-0.280785	-0.0686007	-0.110314	0.0248297	-0.250304	-0.155863	0.435274	-0.137203	-0.0610751	0.113892	0.138827	-0.5127	0.338686	-0.0433629	0.0843479
	814	0.186945	-0.120651	-0.0569876	-0.0203477	0.067837	-0.0394719	1.17344	0.402197	-1.5705	-0.452243	0.646832	0.124254	0.516385	-0.76539	0.666977	-0.182485	-0.186028	-0.157647	0.0855512	-0.229231	-0.243575	0.452369	-0.106447	0.00643425	0.0986133	-0.0245813	0.846446	0.589109	-1.76757	0.363077
	815	0.105113	0.031138	-0.12773	-0.0830361	0.0420795	0.0396509	-0.728535	0.886303	-0.0226802	-0.0532958	0.991972	0.568788	-0.116111	-1.51477	-0.342412	1.08547	-0.897541	0.10347	1.48524	-1.12741	-0.845791	0.698139	-0.339718	-0.233829	-0.136043	1.63588	-0.465491	0.386822	1.05792	-0.945416
	816	0.146029	-0.0447567	-0.0923587	0.355892	0.473436	-0.728976	-1.64771	0.91681	0.90403	0.78588	-2.29478	0.26533	0.580946	0.335411	-0.225247	-0.0701152	0.148065	0.100995	0.0248297	-0.250304	-0.155863	0.435274	-0.167959	-0.128584	0.129171	0.302234	-1.34016	0.543884	0.149186	0.316499
	817	0.146029	-0.0447567	-0.0923587	-0.0830361	0.0420795	0.0396509	-0.187594	0.125673	0.0842237	-0.0189358	-0.315885	0.607074	-0.0875704	-0.380142	0.582497	-0.280785	-0.0686007	-0.110314	0.263501	-0.00855793	0.0946821	-0.377337	0.535	-0.279948	-0.181085	-0.246995	0.812474	-0.321425	-0.815832	0.426338
	818	0.873162	-0.333494	-0.488558	-0.0830361	0.0420795	0.0396509	0.416096	-0.240879	-0.220076	0.29249	-0.0464613	-0.284439	0.171114	-0.103257	0.00867336	0.249955	-0.639793	0.422036	0.570271	0.302163	-0.694782	-0.107292	0.225586	0.348421	-0.538555	0.241018	-0.5127	0.338686	-0.0433629	0.0843479
	819	0.186945	-0.120651	-0.0569876	0.367071	-0.813682	0.361413	-0.791285	0.492226	0.388523	0.644429	-0.723905	0.0815521	-0.479327	0.304618	-2.07466	0.0311542	1.36925	0.202571	-0.408089	0.529795	0.652631	-0.932169	-0.0756918	0.0739436	0.0833342	-0.187989	-1.0916	-0.165069	0.387006	0.603232
	820	-1.04893	-0.0130489	0.986835	0.743311	-0.408083	-0.328091	0.569747	0.768749	-1.2662	-0.834552	-1.37716	0.962947	1.1416	-0.0961867	-0.810253	0.445325	0.678174	-0.538612	0.502173	0.233188	0.345227	-1.18995	-0.223083	-0.113697	-0.0187149	0.805648	0.611118	0.435663	0.0476358	-0.890159
	821	0.0602523	-1.07524	0.983543	-0.0830361	0.0420795	0.0396509	0.127892	0.461719	-0.538187	0.0624323	-0.601158	0.723903	-0.0410846	-0.402768	0.582497	-0.280785	-0.0686007	-0.110314	0.0248297	-0.250304	-0.155863	0.435274	-0.809407	0.157797	0.40887	0.524648	-0.216342	0.640861	0.240185	-0.658008
	822	0.146029	-0.0447567	-0.0923587	0.304383	-0.839439	0.440536	-0.187594	0.125673	0.0842237	-0.894635	-0.0915616	0.895998	0.127811	-0.149606	0.805236	0.0239851	0.244843	-0.961229	0.0248297	-0.250304	-0.155863	0.435274	-0.167959	-0.128584	0.129171	0.302234	-0.795822	-0.825888	1.72611	-0.139799
	823	-0.321799	-0.301786	0.590635	0.743311	-0.408083	-0.328091	0.127892	0.461719	-0.538187	-0.0851722	0.608728	-0.679093	-0.163692	0.570079	0.231412	0.554725	-0.326349	-0.428879	-0.339991	0.598771	-0.387378	0.150487	-0.106447	0.00643425	0.0986133	-0.0245813	0.0322225	-0.0680926	0.478005	-0.371275
	824	-0.622019	0.319875	0.26847	0.41858	0.499194	-0.808099	0.254261	0.432703	-0.643791	0.530548	0.15949	-0.0191782	1.33274	-2.09976	-0.576333	0.765395	-0.109683	-0.217571	-0.339991	0.598771	-0.387378	0.150487	-0.235966	-0.162799	0.985717	-1.78723	-0.828625	0.189563	0.56673	-0.0751876
	825	0.146029	-0.0447567	-0.0923587	-0.145724	0.016322	0.118774	-0.187594	0.125673	0.0842237	0.187246	-0.493178	-0.375546	1.02647	-0.291797	0.231412	0.554725	-0.326349	-0.428879	-0.0358918	-0.271377	-0.068151	0.41818	-0.253838	-0.181207	-0.00343586	0.969056	0.529936	-0.523007	-0.101915	0.202866
	826	0.146029	-0.0447567	-0.0923587	-0.0830361	0.0420795	0.0396509	-0.0612258	0.0966573	-0.0213799	-0.477966	0.624578	0.0955912	-0.468862	0.31582	-0.225247	-0.0701152	0.148065	0.100995	-0.953531	-0.0226718	1.19155	-0.389603	-0.0205678	0.0590566	0.231221	-0.691403	-0.761849	0.0846472	0.774377	-0.20306
	827	-0.280883	-0.37768	0.626006	-0.521964	-0.389277	0.808278	-0.0612258	0.0966573	-0.0213799	-0.477966	0.624578	0.0955912	-0.468862	0.31582	0.582497	-0.280785	-0.0686007	-0.110314	0.0248297	-0.250304	-0.155863	0.435274	-0.106447	0.00643425	0.0986133	-0.0245813	0.348148	0.0810308	-0.132088	-0.211739
	828	-0.622019	0.319875	0.26847	-0.0830361	0.0420795	0.0396509	-0.187594	0.125673	0.0842237	-0.271784	0.447285	-0.887029	0.64518	0.404164	0.582497	-0.280785	-0.0686007	-0.110314	0.0248297	-0.250304	-0.155863	0.435274	-0.106447	0.00643425	0.0986133	-0.0245813	-0.747444	1.14823	0.716281	-1.16821
	829	0.146029	-0.0447567	-0.0923587	0.304383	-0.839439	0.440536	0.542465	-0.269895	-0.32568	0.29249	-0.0464613	-0.284439	0.171114	-0.103257	-1.84074	0.351225	0.581396	0.523612	-0.408089	0.529795	0.652631	-0.932169	-0.106447	0.00643425	0.0986133	-0.0245813	0.779086	-0.268968	-0.919655	0.490274
	830	0.146029	-0.0447567	-0.0923587	-0.0830361	0.0420795	0.0396509	-0.0530405	-1.58655	1.44846	-0.271784	0.447285	-0.887029	0.64518	0.404164	0.582497	-0.280785	-0.0686007	-0.110314	0.0248297	-0.250304	-0.155863	0.435274	-0.329982	0.687426	-0.126249	-0.20339	0.779086	-0.268968	-0.919655	0.490274
	831	0.105113	0.031138	-0.12773	0.743311	-0.408083	-0.328091	0.416096	-0.240879	-0.220076	-0.396598	0.339305	0.21242	-0.422376	0.293194	0.00867336	0.249955	-0.639793	0.422036	0.20278	-0.0296309	0.182394	-0.394431	-0.106447	0.00643425	0.0986133	-0.0245813	1.10883	-0.0192511	-0.532284	-0.316018
	832	0.105113	0.031138	-0.12773	-0.145724	0.016322	0.118774	-0.313963	0.154689	0.189827	-0.396598	0.339305	0.21242	-0.422376	0.293194	0.498018	-0.379085	0.0488265	-0.0629799	-0.0358918	-0.271377	-0.068151	0.41818	-0.137203	-0.0610751	0.113892	0.138827	0.280787	-0.777046	0.715824	-0.0845416
[truncated: 3,419 more rows]
