# Supplementary material for: Consumers’ purchase decision in the context of western imported food products: Empirical evidence from Pakistan
Source: Heliyon. 2023 Sep 21;9(10):e20358. doi: 10.1016/j.heliyon.2023.e20358 (PMC10522991; doi:10.1016/j.heliyon.2023.e20358)
Supplement: Multimedia component 2 [file mmc2.xlsx]

## Sheet: Navigation
	SmartPLS report
	Please cite the use of SmartPLS: Ringle, C. M., Wende, S., and Becker, J.-M. 2022. "SmartPLS 4." Oststeinbek: SmartPLS GmbH, http://www.smartpls.com.
		complete
	Final results
	Path coefficients	show
	Total indirect effects	show
	Specific indirect effects	show
	Total effects	show
	Outer loadings	show
	Outer weights	show
	Algorithm
	Setting	show
	Execution log	show
	Histograms
	Path coefficients histogram	show
	Indirect effects histogram	show
	Total effects histogram	show
	Outer weights histogram	show
	Model and data
	Inner model	show
	Outer model	show
	Indicator data (original)	show
	Indicator data (standardized)	show

## Sheet: complete
	SmartPLS report
	Please cite the use of SmartPLS: Ringle, C. M., Wende, S., and Becker, J.-M. 2022. "SmartPLS 4." Oststeinbek: SmartPLS GmbH, http://www.smartpls.com.
	back to navigation
	Final results
	Path coefficients
	Mean, STDEV, T values, p values
		Original sample (O)	Sample mean (M)	Standard deviation (STDEV)	T statistics (|O/STDEV|)	P values
	BRAND TRUST -> PURCHASE INTENTION	0.21899	0.218374	0.0360542	6.0739	1.34145e-09
	CUSTOMER _SATISFACTION -> PURCHASE INTENTION	0.267103	0.265653	0.0421516	6.33673	2.55511e-10
	LIFE STYLE -> PURCHASE INTENTION	0.138596	0.138484	0.0295629	4.68819	2.82984e-06
	LIFE STYLE -> PURCHASE_BEHAVIOR	0.0655186	0.0657832	0.0280761	2.33361	0.0196556
	PRODUCT _ATTRIBUTE -> PURCHASE INTENTION	0.153289	0.155406	0.0341798	4.4848	7.46194e-06
	PURCHASE INTENTION -> PURCHASE_BEHAVIOR	0.688184	0.688695	0.0257288	26.7476	5.68434e-14
	RELIGIOSITY -> PURCHASE INTENTION	0.119221	0.120418	0.0258403	4.61375	4.05367e-06
	SUBJECTIVE NORM -> PURCHASE INTENTION	0.143072	0.143786	0.0306261	4.67159	3.06732e-06
	SUBJECTIVE NORM -> PURCHASE_BEHAVIOR	0.104596	0.103988	0.0263348	3.97178	7.23411e-05
	Confidence intervals
		Original sample (O)	Sample mean (M)	2.5%	97.5%
	BRAND TRUST -> PURCHASE INTENTION	0.21899	0.218374	0.14766	0.286674
	CUSTOMER _SATISFACTION -> PURCHASE INTENTION	0.267103	0.265653	0.180192	0.344519
	LIFE STYLE -> PURCHASE INTENTION	0.138596	0.138484	0.0812709	0.198205
	LIFE STYLE -> PURCHASE_BEHAVIOR	0.0655186	0.0657832	0.0122192	0.121933
	PRODUCT _ATTRIBUTE -> PURCHASE INTENTION	0.153289	0.155406	0.0911533	0.223817
	PURCHASE INTENTION -> PURCHASE_BEHAVIOR	0.688184	0.688695	0.636898	0.735812
	RELIGIOSITY -> PURCHASE INTENTION	0.119221	0.120418	0.0700173	0.171097
	SUBJECTIVE NORM -> PURCHASE INTENTION	0.143072	0.143786	0.0838617	0.205061
	SUBJECTIVE NORM -> PURCHASE_BEHAVIOR	0.104596	0.103988	0.0519018	0.155734
	Confidence intervals bias corrected
		Original sample (O)	Sample mean (M)	Bias	2.5%	97.5%
	BRAND TRUST -> PURCHASE INTENTION	0.21899	0.218374	-0.000616019	0.149029	0.287481
	CUSTOMER _SATISFACTION -> PURCHASE INTENTION	0.267103	0.265653	-0.00144969	0.180729	0.344831
	LIFE STYLE -> PURCHASE INTENTION	0.138596	0.138484	-0.000112425	0.0818075	0.198593
	LIFE STYLE -> PURCHASE_BEHAVIOR	0.0655186	0.0657832	0.000264581	0.0120991	0.121343
	PRODUCT _ATTRIBUTE -> PURCHASE INTENTION	0.153289	0.155406	0.00211619	0.086782	0.221064
	PURCHASE INTENTION -> PURCHASE_BEHAVIOR	0.688184	0.688695	0.000510989	0.633544	0.733525
	RELIGIOSITY -> PURCHASE INTENTION	0.119221	0.120418	0.00119685	0.0668313	0.168317
	SUBJECTIVE NORM -> PURCHASE INTENTION	0.143072	0.143786	0.000713539	0.0830841	0.203598
	SUBJECTIVE NORM -> PURCHASE_BEHAVIOR	0.104596	0.103988	-0.000607648	0.0527165	0.156861
	Samples
		BRAND TRUST -> PURCHASE INTENTION	CUSTOMER _SATISFACTION -> PURCHASE INTENTION	LIFE STYLE -> PURCHASE INTENTION	LIFE STYLE -> PURCHASE_BEHAVIOR	PRODUCT _ATTRIBUTE -> PURCHASE INTENTION	PURCHASE INTENTION -> PURCHASE_BEHAVIOR	RELIGIOSITY -> PURCHASE INTENTION	SUBJECTIVE NORM -> PURCHASE INTENTION	SUBJECTIVE NORM -> PURCHASE_BEHAVIOR
	Sample 0	0.249709	0.315164	0.147576	0.0408247	0.138785	0.694325	0.1418	0.0965924	0.0966669
	Sample 1	0.220888	0.273812	0.148262	0.0192147	0.163558	0.710963	0.116073	0.127337	0.0868609
	Sample 2	0.31128	0.228424	0.141365	0.0901695	0.151244	0.692398	0.0668696	0.0959425	0.0934729
	Sample 3	0.211785	0.278464	0.157604	0.0193722	0.190242	0.7326	0.126833	0.13462	0.0746603
	Sample 4	0.18475	0.291507	0.111421	0.118611	0.192988	0.627489	0.109083	0.13253	0.153332
	Sample 5	0.220988	0.200242	0.177462	0.0414522	0.156688	0.675893	0.133414	0.195112	0.158112
	Sample 6	0.192766	0.246795	0.14556	0.0653209	0.188234	0.684406	0.0945738	0.147258	0.0822387
	Sample 7	0.158623	0.239713	0.100639	0.0239022	0.256005	0.673553	0.13068	0.133745	0.140902
	Sample 8	0.203398	0.175352	0.149116	0.0780015	0.144178	0.673564	0.0919744	0.234378	0.123463
	Sample 9	0.210009	0.271341	0.0978461	0.0650816	0.206068	0.683977	0.113954	0.128917	0.0773969
	Sample 10	0.215919	0.254803	0.168355	0.0235548	0.151171	0.706506	0.111166	0.17033	0.140947
	Sample 11	0.13773	0.259722	0.157551	0.0355098	0.161882	0.66896	0.140951	0.217947	0.131378
	Sample 12	0.232313	0.200988	0.161345	0.125627	0.182202	0.684971	0.174894	0.122852	0.0824665
	Sample 13	0.239145	0.213763	0.184169	0.0614469	0.157618	0.709946	0.102566	0.179762	0.055328
	Sample 14	0.159333	0.310886	0.157027	0.0475925	0.164894	0.681507	0.101309	0.139936	0.141864
	Sample 15	0.191651	0.319973	0.133241	0.101877	0.0519482	0.646009	0.0940869	0.194765	0.113552
	Sample 16	0.198228	0.240961	0.167765	0.0324826	0.140314	0.688065	0.106731	0.169695	0.0758293
	Sample 17	0.271048	0.264696	0.148959	0.0307325	0.146973	0.731506	0.0872617	0.132676	0.0866623
	Sample 18	0.148586	0.315825	0.126325	0.0688867	0.172318	0.661413	0.0990813	0.168504	0.143945
	Sample 19	0.22875	0.246215	0.140253	0.0749208	0.126112	0.692236	0.117765	0.145909	0.0772557
	Sample 20	0.230887	0.295143	0.119419	0.0678644	0.188023	0.664396	0.1227	0.125587	0.134921
	Sample 21	0.249605	0.257918	0.116403	0.0562608	0.125852	0.668474	0.131565	0.138262	0.0646566
	Sample 22	0.191462	0.308383	0.110858	0.0690929	0.154352	0.687358	0.138297	0.101341	0.0888364
	Sample 23	0.227392	0.294434	0.139716	0.0781129	0.0926483	0.719101	0.120897	0.153836	0.10717
	Sample 24	0.224029	0.283452	0.117422	0.0932396	0.172291	0.680435	0.155004	0.0937798	0.109344
	Sample 25	0.243752	0.329326	0.150687	0.0811566	0.110014	0.683737	0.136694	0.100763	0.0733692
	Sample 26	0.244276	0.313586	0.116413	0.0389719	0.140919	0.719011	0.14019	0.0893912	0.110623
	Sample 27	0.202829	0.239815	0.120103	0.0415052	0.215	0.682911	0.155424	0.153018	0.117969
	Sample 28	0.185308	0.252026	0.110224	0.0854501	0.186485	0.692714	0.137155	0.149339	0.101876
	Sample 29	0.188728	0.271254	0.175715	0.0916715	0.146037	0.661137	0.120493	0.140498	0.107373
	Sample 30	0.204504	0.263435	0.176075	0.0851417	0.140642	0.733428	0.0664888	0.178183	0.0496457
	Sample 31	0.242238	0.219839	0.180597	0.126476	0.127385	0.664827	0.164107	0.147658	0.125235
	Sample 32	0.242513	0.25333	0.072874	0.0839824	0.178582	0.698946	0.159964	0.107703	0.0804689
	Sample 33	0.208559	0.300603	0.094655	0.0526025	0.15827	0.73531	0.122912	0.141333	0.081834
	Sample 34	0.201976	0.275842	0.148271	0.0630487	0.145488	0.689029	0.150285	0.157739	0.105005
	Sample 35	0.294018	0.222925	0.18205	0.08892	0.0915444	0.701419	0.12263	0.155741	0.100842
	Sample 36	0.257126	0.183051	0.113376	0.0991001	0.154652	0.664932	0.112295	0.180642	0.080884
	Sample 37	0.261765	0.270857	0.137321	0.0251492	0.102082	0.701	0.0881097	0.171537	0.124329
	Sample 38	0.168377	0.247882	0.146875	0.0837572	0.18349	0.706419	0.135792	0.139075	0.101582
	Sample 39	0.16545	0.261978	0.206192	0.0266774	0.195599	0.742706	0.110704	0.143958	0.07365
	Sample 40	0.277298	0.267033	0.124673	0.036997	0.129213	0.697001	0.0753691	0.148902	0.0786336
	Sample 41	0.178324	0.223475	0.17443	0.0874345	0.204586	0.66164	0.120998	0.126799	0.141009
	Sample 42	0.232007	0.301691	0.0864253	0.0815683	0.157745	0.66404	0.105316	0.115596	0.125497
	Sample 43	0.167804	0.319957	0.114315	0.0715803	0.153769	0.68124	0.110486	0.154157	0.088164
	Sample 44	0.216198	0.303223	0.13852	0.056704	0.14579	0.718406	0.149811	0.102384	0.0828444
	Sample 45	0.224304	0.254271	0.111486	0.0684597	0.123182	0.658702	0.151127	0.174495	0.12654
	Sample 46	0.169314	0.142552	0.225311	0.121933	0.141589	0.672266	0.0818446	0.228801	0.0554722
	Sample 47	0.160905	0.269348	0.217065	0.0282619	0.147798	0.670867	0.129027	0.107996	0.116131
	Sample 48	0.193117	0.300552	0.132022	0.0485552	0.187989	0.704021	0.157319	0.112663	0.137871
	Sample 49	0.240454	0.249137	0.136052	0.030333	0.185321	0.689419	0.112967	0.093814	0.117235
	Sample 50	0.292359	0.243596	0.200542	0.0326241	0.136839	0.696167	0.0819092	0.111086	0.102664
	Sample 51	0.217585	0.29416	0.0868464	0.0544392	0.172552	0.71298	0.109424	0.162925	0.0931088
	Sample 52	0.232938	0.321971	0.087373	0.0735009	0.146636	0.675095	0.14379	0.124624	0.107265
	Sample 53	0.218073	0.283098	0.12798	0.043786	0.161694	0.685307	0.163132	0.132271	0.126969
	Sample 54	0.162291	0.244487	0.168653	0.0816924	0.196392	0.681757	0.162274	0.145684	0.128729
	Sample 55	0.196822	0.255499	0.138274	0.000347152	0.170991	0.705031	0.12886	0.156317	0.117493
	Sample 56	0.181953	0.215173	0.145861	0.114608	0.188704	0.69373	0.0765936	0.177941	0.08957
	Sample 57	0.196667	0.320638	0.140538	0.0867741	0.148576	0.673923	0.135776	0.109522	0.116501
	Sample 58	0.249836	0.300719	0.0955321	0.0552316	0.0953457	0.724222	0.127282	0.171775	0.0772261
	Sample 59	0.268854	0.234588	0.162622	0.0797105	0.160328	0.686595	0.12336	0.143922	0.118742
	Sample 60	0.25508	0.195675	0.175144	0.107275	0.193007	0.715067	0.0909234	0.122168	0.0659584
	Sample 61	0.170545	0.243582	0.149618	0.0534806	0.220711	0.698761	0.0707133	0.156537	0.105991
	Sample 62	0.249697	0.285525	0.144821	0.0750999	0.10566	0.72157	0.159894	0.117765	0.0900483
	Sample 63	0.265666	0.274136	0.122038	0.103094	0.11384	0.718981	0.132062	0.142316	0.0534398
	Sample 64	0.20769	0.255391	0.188087	0.0510772	0.142891	0.697548	0.15526	0.142402	0.119875
	Sample 65	0.168887	0.267078	0.172093	0.122831	0.166479	0.672536	0.090148	0.150754	0.119656
	Sample 66	0.219169	0.286506	0.139531	0.0561409	0.159009	0.675543	0.120272	0.119011	0.121458
	Sample 67	0.153108	0.327314	0.13051	0.0748974	0.149632	0.650204	0.119624	0.135808	0.112841
	Sample 68	0.221091	0.254025	0.183142	0.142002	0.117895	0.650944	0.126003	0.173573	0.0845789
	Sample 69	0.209934	0.271296	0.143356	0.03019	0.159968	0.676805	0.165913	0.110037	0.116775
	Sample 70	0.217601	0.288249	0.127033	0.0783153	0.153353	0.699645	0.142444	0.120398	0.0642168
	Sample 71	0.214415	0.174299	0.164826	0.0447056	0.236127	0.681144	0.0912427	0.124721	0.131855
	Sample 72	0.181634	0.248162	0.161444	0.0743558	0.18921	0.659507	0.0890589	0.193701	0.130992
	Sample 73	0.23911	0.265559	0.1329	0.0922214	0.0898858	0.712604	0.0982685	0.195327	0.106057
	Sample 74	0.208866	0.257082	0.161074	0.057696	0.157344	0.672366	0.152257	0.126907	0.10554
	Sample 75	0.234584	0.259477	0.122286	0.0998052	0.140332	0.657256	0.150369	0.133159	0.0568296
	Sample 76	0.168679	0.311069	0.135677	0.0238909	0.18573	0.721986	0.116104	0.103729	0.0900312
	Sample 77	0.21789	0.248091	0.154419	0.0777046	0.127129	0.704484	0.0708651	0.182749	0.0912717
	Sample 78	0.181855	0.284393	0.160993	0.0714926	0.166029	0.705222	0.110406	0.15818	0.0759512
	Sample 79	0.198385	0.259641	0.141232	0.0474095	0.175296	0.696769	0.157943	0.15086	0.111396
	Sample 80	0.279961	0.226611	0.109691	0.112995	0.135417	0.635024	0.137849	0.168224	0.0801565
	Sample 81	0.236889	0.23922	0.202726	0.0305516	0.191887	0.655323	0.0945778	0.110194	0.138463
	Sample 82	0.222062	0.264705	0.154349	0.125593	0.132528	0.66253	0.186226	0.118263	0.0977669
	Sample 83	0.231464	0.233727	0.104912	0.045655	0.161625	0.698428	0.117481	0.151357	0.0852988
	Sample 84	0.19263	0.307748	0.162184	0.0489308	0.141912	0.726416	0.117598	0.130604	0.0909872
	Sample 85	0.221291	0.292923	0.147416	0.075013	0.165258	0.727259	0.157863	0.114525	0.0636876
	Sample 86	0.191301	0.307999	0.142568	0.130632	0.168319	0.678023	0.174306	0.102587	0.0826627
	Sample 87	0.210207	0.221048	0.180645	0.0345765	0.154091	0.677938	0.109533	0.161787	0.161969
	Sample 88	0.230561	0.21982	0.142576	0.0643765	0.174645	0.681232	0.0827861	0.152943	0.124811
	Sample 89	0.215168	0.220326	0.147572	0.0351257	0.161039	0.7042	0.120459	0.146577	0.129473
	Sample 90	0.18413	0.271414	0.119268	0.0742955	0.174546	0.661088	0.129828	0.167918	0.113871
	Sample 91	0.236286	0.339363	0.16626	0.0446184	0.129923	0.697839	0.118133	0.077048	0.101773
	Sample 92	0.189151	0.304747	0.164889	0.0770181	0.124338	0.697138	0.116906	0.158618	0.118614
	Sample 93	0.239622	0.14096	0.212047	0.0442226	0.158351	0.706634	0.0998119	0.161531	0.0757249
	Sample 94	0.258659	0.26227	0.135447	0.0898528	0.0993324	0.703766	0.128587	0.143373	0.119823
	Sample 95	0.217598	0.215137	0.149574	0.0940617	0.0989401	0.672064	0.124969	0.220879	0.0888565
	Sample 96	0.120812	0.31749	0.163553	0.0453483	0.176891	0.655618	0.16018	0.143608	0.101789
	Sample 97	0.169003	0.365216	0.100185	0.0714417	0.161642	0.69666	0.143782	0.12795	0.114566
	Sample 98	0.259709	0.238369	0.167731	0.0485125	0.140083	0.68902	0.104584	0.140756	0.111213
	Sample 99	0.221407	0.279012	0.148577	0.0575809	0.154795	0.721967	0.127702	0.178685	0.0673677
	Sample 100	0.194649	0.261503	0.113047	0.0646734	0.171578	0.67699	0.142341	0.151238	0.136307
	Sample 101	0.196013	0.316571	0.0691805	0.0273984	0.203134	0.711489	0.143362	0.0985291	0.0784104
	Sample 102	0.177375	0.304953	0.119593	0.0641421	0.180343	0.736497	0.162942	0.152027	0.0704082
	Sample 103	0.206673	0.297752	0.140129	0.106804	0.0706817	0.680987	0.101646	0.181746	0.104895
	Sample 104	0.261637	0.220901	0.111635	0.0639973	0.155878	0.656422	0.131192	0.1744	0.142631
	Sample 105	0.231145	0.200072	0.151462	0.0941495	0.19428	0.667447	0.0759152	0.180254	0.102707
	Sample 106	0.186468	0.332124	0.112011	0.0862444	0.120372	0.664673	0.104784	0.123518	0.100555
	Sample 107	0.193517	0.233683	0.162395	0.112267	0.114886	0.632755	0.119686	0.169926	0.113413
	Sample 108	0.203541	0.273796	0.152936	0.0511772	0.13139	0.686179	0.135276	0.162508	0.140425
	Sample 109	0.217429	0.287752	0.107907	0.0670468	0.152388	0.704823	0.153736	0.138196	0.112069
	Sample 110	0.229341	0.251908	0.135311	0.0937715	0.146636	0.676407	0.13942	0.137864	0.119104
	Sample 111	0.177481	0.289856	0.139799	0.112709	0.20743	0.642013	0.159208	0.0957358	0.127771
	Sample 112	0.245492	0.247212	0.145491	0.041474	0.149002	0.696051	0.0875828	0.151138	0.106548
	Sample 113	0.248174	0.233901	0.153616	0.0807776	0.155632	0.696184	0.0911299	0.15663	0.113671
	Sample 114	0.223131	0.281264	0.138556	0.0839051	0.147056	0.696127	0.0981262	0.153695	0.10512
	Sample 115	0.237831	0.27786	0.0719881	0.0558026	0.177302	0.691092	0.114788	0.148103	0.105492
	Sample 116	0.196504	0.265506	0.138639	0.0614962	0.142035	0.711152	0.115936	0.182999	0.0751871
	Sample 117	0.187864	0.222	0.147013	0.0722439	0.193699	0.71544	0.1086	0.175515	0.115225
	Sample 118	0.243528	0.250247	0.105341	0.10267	0.167693	0.685778	0.138469	0.179913	0.0907573
	Sample 119	0.16078	0.335194	0.0726635	0.0628658	0.145375	0.711436	0.150395	0.14614	0.115664
	Sample 120	0.2452	0.207534	0.13903	0.0780846	0.152315	0.644231	0.103152	0.182595	0.153035
	Sample 121	0.267959	0.210972	0.139247	0.0758076	0.182084	0.643005	0.11516	0.134283	0.159764
	Sample 122	0.235808	0.233311	0.157484	0.0851295	0.141077	0.643598	0.0399938	0.221913	0.140556
	Sample 123	0.175518	0.333852	0.0963691	0.0335884	0.157398	0.691622	0.118454	0.163663	0.12541
	Sample 124	0.205936	0.250286	0.109673	0.0710002	0.148259	0.684703	0.159978	0.170869	0.126434
	Sample 125	0.267739	0.297527	0.149968	0.0691793	0.134763	0.717184	0.0991411	0.135942	0.0876732
	Sample 126	0.266489	0.228548	0.160583	0.103138	0.109907	0.651471	0.0990144	0.169936	0.123396
	Sample 127	0.172147	0.288435	0.135956	0.0438216	0.182783	0.680898	0.129558	0.0884975	0.12275
	Sample 128	0.200537	0.304158	0.089955	0.0976379	0.16797	0.686414	0.128203	0.128359	0.116328
	Sample 129	0.186968	0.238944	0.18985	0.0315072	0.180202	0.695964	0.0643101	0.15092	0.0977709
	Sample 130	0.186169	0.307409	0.147676	0.0675577	0.172481	0.720599	0.119777	0.1163	0.098151
	Sample 131	0.248529	0.228607	0.154242	0.0597397	0.152174	0.698342	0.103299	0.190075	0.103827
	Sample 132	0.184237	0.299171	0.151412	0.0575106	0.11345	0.688863	0.128033	0.157183	0.111416
	Sample 133	0.234286	0.275044	0.106701	0.0455565	0.147126	0.697671	0.106019	0.143763	0.0886561
	Sample 134	0.204988	0.247759	0.147929	0.0118346	0.165218	0.71483	0.135849	0.16844	0.113878
	Sample 135	0.232618	0.293881	0.117468	0.0208404	0.114019	0.701693	0.152024	0.137974	0.0841703
	Sample 136	0.184315	0.232945	0.126171	0.0800142	0.20055	0.684439	0.147239	0.156735	0.104396
	Sample 137	0.224201	0.310859	0.114611	0.0872947	0.1229	0.68762	0.14166	0.125266	0.0542317
	Sample 138	0.217658	0.271671	0.170058	0.072181	0.118538	0.677462	0.159246	0.141868	0.110601
	Sample 139	0.255802	0.213121	0.137942	0.0670882	0.158761	0.705143	0.104677	0.132984	0.0766298
	Sample 140	0.221065	0.271723	0.135169	0.13075	0.127754	0.656568	0.109934	0.158214	0.0967694
	Sample 141	0.235171	0.283695	0.118715	0.0590578	0.176254	0.696773	0.147469	0.111047	0.101091
	Sample 142	0.252535	0.268117	0.142744	0.0201059	0.0971719	0.699083	0.168386	0.142687	0.107506
	Sample 143	0.255776	0.226826	0.13598	0.0937819	0.208693	0.637133	0.0801053	0.121367	0.128868
	Sample 144	0.219543	0.271157	0.104278	0.0683483	0.206296	0.703504	0.077409	0.135852	0.0884644
	Sample 145	0.217226	0.269988	0.104681	0.0361533	0.17371	0.63715	0.106327	0.132711	0.140549
	Sample 146	0.215107	0.279587	0.147011	0.063987	0.15994	0.684645	0.148926	0.0922419	0.124861
	Sample 147	0.210965	0.307136	0.116951	0.12483	0.143152	0.670519	0.129546	0.125799	0.0985759
	Sample 148	0.244389	0.208343	0.189851	0.0456661	0.135858	0.671529	0.0974226	0.196224	0.12079
	Sample 149	0.194689	0.321431	0.125759	0.0429053	0.160498	0.70125	0.105784	0.168588	0.0883267
	Sample 150	0.249751	0.252834	0.183474	0.0791512	0.145788	0.69407	0.142116	0.120416	0.118272
	Sample 151	0.285022	0.192208	0.166132	0.084296	0.0616987	0.686199	0.113094	0.197609	0.0990257
	Sample 152	0.247866	0.251777	0.122489	0.066404	0.128814	0.664859	0.1296	0.151722	0.099139
	Sample 153	0.231585	0.243194	0.1196	0.0695981	0.159221	0.65414	0.122488	0.141544	0.0998067
	Sample 154	0.225577	0.272987	0.141061	0.103313	0.198539	0.69137	0.152109	0.109112	0.0565777
	Sample 155	0.200355	0.270658	0.114001	0.0710739	0.201589	0.722034	0.115063	0.149591	0.0484261
	Sample 156	0.219762	0.305231	0.192981	0.0528418	0.177996	0.68649	0.0787374	0.126543	0.120936
	Sample 157	0.22325	0.247751	0.139357	0.0773233	0.181591	0.69408	0.105747	0.166183	0.123753
	Sample 158	0.256239	0.216038	0.167634	0.0601477	0.0918875	0.723939	0.117426	0.206823	0.0779326
	Sample 159	0.216533	0.21467	0.161257	0.0107818	0.164845	0.729694	0.150328	0.165059	0.0792204
	Sample 160	0.260253	0.25947	0.0907393	0.107031	0.225499	0.689551	0.0928379	0.0734179	0.0707476
	Sample 161	0.266452	0.314355	0.0971952	0.086551	0.108163	0.69218	0.147436	0.151751	0.0840905
	Sample 162	0.183139	0.242722	0.154696	0.0859126	0.171378	0.716225	0.137585	0.174664	0.0496543
	Sample 163	0.30424	0.234206	0.147422	0.108329	0.159427	0.708568	0.0839762	0.153787	0.03254
	Sample 164	0.189493	0.299213	0.165584	0.0604669	0.152454	0.666003	0.15583	0.1565	0.115862
	Sample 165	0.210641	0.304619	0.127098	0.0417068	0.152254	0.698703	0.166036	0.127144	0.138234
	Sample 166	0.24383	0.252143	0.126163	0.0230303	0.186852	0.688626	0.0860709	0.126124	0.143772
	Sample 167	0.238869	0.219883	0.139748	0.0517803	0.170486	0.667626	0.117648	0.165745	0.159895
	Sample 168	0.205389	0.293603	0.123012	0.0696942	0.101735	0.704654	0.117948	0.201801	0.0867902
	Sample 169	0.247583	0.23691	0.171701	0.0689717	0.12381	0.703649	0.14212	0.158743	0.101178
	Sample 170	0.171845	0.302058	0.211799	0.0222017	0.144085	0.688541	0.13113	0.114272	0.084428
	Sample 171	0.189016	0.273589	0.112365	0.0594431	0.143608	0.715552	0.149915	0.158473	0.0837199
	Sample 172	0.285858	0.221301	0.189878	0.0790668	0.144467	0.699646	0.107543	0.126426	0.0583645
	Sample 173	0.144609	0.287557	0.131456	0.0709021	0.133915	0.674605	0.0961098	0.213585	0.130491
	Sample 174	0.230578	0.211717	0.164719	-0.00284576	0.167165	0.665097	0.138908	0.123819	0.158178
	Sample 175	0.196291	0.216982	0.142032	0.0836042	0.167594	0.697086	0.117694	0.228298	0.0924219
	Sample 176	0.293238	0.218641	0.11505	0.0899389	0.170468	0.686411	0.116624	0.164734	0.053639
	Sample 177	0.196938	0.266525	0.156045	0.0610693	0.126445	0.665079	0.102289	0.15387	0.130549
	Sample 178	0.242776	0.274731	0.173864	0.0881713	0.0766266	0.721469	0.117435	0.198649	0.0499603
	Sample 179	0.250592	0.304535	0.14356	0.0610566	0.11694	0.672908	0.122626	0.121373	0.12532
	Sample 180	0.16696	0.328138	0.176405	0.0263037	0.111435	0.727272	0.103743	0.190875	0.0729304
	Sample 181	0.255017	0.253244	0.137469	0.0692809	0.147202	0.692169	0.100384	0.159086	0.123174
	Sample 182	0.159656	0.293736	0.158092	0.0313888	0.183117	0.656301	0.122295	0.153641	0.147062
	Sample 183	0.230499	0.27972	0.158374	0.0165133	0.159999	0.724883	0.108186	0.114534	0.123455
	Sample 184	0.284615	0.165434	0.191869	0.0267205	0.144025	0.6924	0.104933	0.139148	0.151591
	Sample 185	0.195009	0.27483	0.105086	0.0644601	0.147824	0.708609	0.133594	0.168488	0.0747311
	Sample 186	0.232382	0.279187	0.072621	0.0786174	0.16821	0.682619	0.0899178	0.169605	0.125671
	Sample 187	0.210991	0.215206	0.166209	0.0444784	0.15128	0.674093	0.0841436	0.155276	0.105623
	Sample 188	0.17781	0.279679	0.122213	0.0285999	0.220091	0.706645	0.125661	0.111922	0.132279
	Sample 189	0.211943	0.236891	0.150385	0.0945584	0.168831	0.676975	0.130395	0.145914	0.114905
	Sample 190	0.161546	0.364194	0.1276	0.0685656	0.140412	0.722469	0.181675	0.118918	0.0906168
	Sample 191	0.199138	0.325558	0.119741	0.0340855	0.197443	0.694318	0.129893	0.0919426	0.105574
	Sample 192	0.263966	0.233586	0.140743	0.0522365	0.157754	0.679459	0.103879	0.132231	0.130879
	Sample 193	0.224475	0.18844	0.127618	0.0716935	0.193318	0.762288	0.143721	0.184289	0.0514199
	Sample 194	0.255037	0.2976	0.12535	0.0355398	0.132231	0.718554	0.153074	0.109486	0.0672716
	Sample 195	0.305912	0.174119	0.176557	0.0772376	0.102769	0.692158	0.116401	0.168512	0.111483
	Sample 196	0.124595	0.309857	0.0970441	0.0369298	0.223438	0.700035	0.142077	0.159031	0.101073
	Sample 197	0.269079	0.208239	0.159016	0.0788162	0.103243	0.687853	0.127389	0.186914	0.122004
	Sample 198	0.249828	0.306556	0.129023	0.0243451	0.12852	0.724131	0.0697126	0.166368	0.0581729
	Sample 199	0.282225	0.272144	0.114175	0.0661114	0.169701	0.702925	0.0959369	0.104314	0.0822945
	Sample 200	0.203339	0.256389	0.16631	0.0422162	0.172641	0.734784	0.11642	0.154732	0.107244
	Sample 201	0.205752	0.301478	0.125365	0.0870488	0.141774	0.692178	0.0948349	0.167547	0.138406
	Sample 202	0.223926	0.310789	0.109731	0.0624422	0.132269	0.718644	0.116463	0.139027	0.0919854
	Sample 203	0.236226	0.323228	0.0818189	0.0767242	0.115021	0.669514	0.118135	0.152361	0.119336
	Sample 204	0.235054	0.2734	0.0905795	0.0961055	0.156426	0.724191	0.105486	0.139941	0.0637139
	Sample 205	0.184455	0.319655	0.111419	0.0458621	0.168672	0.703705	0.122846	0.163822	0.123813
	Sample 206	0.263068	0.261705	0.0818571	0.102972	0.166668	0.673476	0.120185	0.0818158	0.129746
	Sample 207	0.206618	0.351126	0.0651568	0.0533201	0.184132	0.718565	0.15957	0.0989906	0.082851
	Sample 208	0.195092	0.295773	0.11789	0.1009	0.15864	0.639852	0.109188	0.129369	0.114045
	Sample 209	0.190747	0.185433	0.161253	0.0646493	0.185985	0.69119	0.134651	0.208088	0.0578148
	Sample 210	0.189805	0.267397	0.179312	0.0790841	0.147902	0.678951	0.136416	0.138447	0.128052
	Sample 211	0.231946	0.192434	0.124361	0.0555509	0.149602	0.710838	0.132537	0.192221	0.0971976
	Sample 212	0.205754	0.307506	0.163814	0.0796562	0.120686	0.727488	0.0991181	0.174948	0.0493451
	Sample 213	0.227799	0.313154	0.101119	0.0567108	0.0898755	0.686935	0.164818	0.117525	0.114842
	Sample 214	0.221596	0.278306	0.12473	0.038512	0.120645	0.671242	0.0944481	0.183808	0.127505
	Sample 215	0.211541	0.241405	0.169929	0.0458769	0.137316	0.659868	0.0812947	0.162665	0.0892623
	Sample 216	0.203411	0.274126	0.105971	0.0554052	0.140746	0.661024	0.171519	0.140416	0.109554
	Sample 217	0.181311	0.307638	0.12981	0.0868492	0.191551	0.697385	0.120918	0.133348	0.107322
	Sample 218	0.227061	0.240695	0.136955	0.0260283	0.177037	0.704824	0.100581	0.1336	0.0965155
	Sample 219	0.200457	0.296209	0.158619	0.0468283	0.15115	0.71131	0.133342	0.139183	0.0747479
	Sample 220	0.242769	0.203864	0.119158	0.0830453	0.14064	0.679361	0.108863	0.211683	0.107944
	Sample 221	0.200176	0.276314	0.0987938	0.0787269	0.149654	0.695047	0.13402	0.178475	0.0817605
	Sample 222	0.209015	0.25641	0.127155	0.0580732	0.203099	0.670958	0.130035	0.125475	0.0998683
	Sample 223	0.230281	0.335089	0.107875	0.0788939	0.138398	0.718806	0.153978	0.066085	0.0426125
	Sample 224	0.220744	0.24607	0.125643	0.078606	0.187958	0.643675	0.118462	0.125101	0.0736546
	Sample 225	0.185761	0.267242	0.161485	0.0545823	0.191154	0.697566	0.116484	0.156426	0.119195
	Sample 226	0.155568	0.321449	0.153293	0.0306851	0.143372	0.713688	0.121395	0.164944	0.12486
	Sample 227	0.215247	0.19319	0.134047	0.0595349	0.154686	0.68402	0.0693844	0.210038	0.116591
	Sample 228	0.313931	0.212632	0.132671	0.0693433	0.10661	0.711522	0.100875	0.140981	0.0712014
	Sample 229	0.198836	0.316974	0.140811	0.0826169	0.118135	0.702613	0.103886	0.144257	0.095494
	Sample 230	0.192079	0.283608	0.137789	0.0696438	0.205949	0.731193	0.108228	0.0899073	0.0530938
	Sample 231	0.215448	0.253791	0.163904	0.0132044	0.123145	0.703193	0.137764	0.15605	0.0907307
	Sample 232	0.237067	0.315322	0.163102	0.0468087	0.105186	0.676276	0.0671553	0.140423	0.109844
	Sample 233	0.256501	0.255569	0.140927	0.0744269	0.158971	0.649585	0.168317	0.0642953	0.120653
	Sample 234	0.19233	0.259717	0.127087	0.00927728	0.168595	0.693498	0.12134	0.131044	0.125444
	Sample 235	0.198798	0.264963	0.152328	0.0514955	0.144311	0.687615	0.147409	0.139213	0.0943413
	Sample 236	0.201584	0.299086	0.152771	0.0321807	0.175134	0.705732	0.134707	0.0975863	0.0601516
	Sample 237	0.171181	0.261053	0.196856	0.0268462	0.200202	0.678751	0.10823	0.135283	0.106312
	Sample 238	0.231911	0.300481	0.155136	0.0836035	0.121304	0.671506	0.175932	0.114544	0.0805557
	Sample 239	0.196892	0.29326	0.115752	0.069181	0.136027	0.708163	0.104032	0.183143	0.0803301
	Sample 240	0.166143	0.306196	0.109364	0.0481277	0.181458	0.678265	0.116499	0.172994	0.133212
	Sample 241	0.180977	0.266547	0.113376	0.0735357	0.189422	0.66221	0.17263	0.152418	0.0957502
	Sample 242	0.23165	0.231282	0.114712	0.0862236	0.156992	0.661913	0.0994749	0.182759	0.102538
	Sample 243	0.254227	0.271464	0.108619	0.103759	0.137083	0.652392	0.11111	0.133665	0.106988
	Sample 244	0.275084	0.206878	0.163457	0.0680334	0.132069	0.674188	0.139218	0.134395	0.142961
	Sample 245	0.198456	0.248456	0.141447	0.064407	0.194405	0.654561	0.0939813	0.138413	0.0997477
	Sample 246	0.228602	0.310874	0.167562	0.0477237	0.0931122	0.727193	0.12262	0.12965	0.0582788
	Sample 247	0.222028	0.227354	0.130156	0.0796903	0.212418	0.672674	0.11196	0.151251	0.125321
	Sample 248	0.168507	0.226998	0.140674	0.115525	0.200312	0.670586	0.0505228	0.173428	0.0927163
	Sample 249	0.245753	0.282851	0.111361	0.0894923	0.137518	0.680608	0.0728786	0.157221	0.111169
	Sample 250	0.21922	0.265465	0.18383	0.0461894	0.1832	0.693545	0.0847313	0.115159	0.105817
	Sample 251	0.275993	0.193249	0.156044	0.116101	0.149011	0.663103	0.103202	0.149039	0.0797401
	Sample 252	0.201233	0.226877	0.138643	0.0198423	0.212538	0.680828	0.146934	0.144793	0.157321
	Sample 253	0.167219	0.239811	0.152682	-0.00996908	0.191887	0.705415	0.137297	0.159083	0.122918
	Sample 254	0.0631244	0.308427	0.169626	0.0708628	0.245676	0.665887	0.127822	0.155165	0.116684
	Sample 255	0.252393	0.268272	0.125055	0.0651409	0.177903	0.68105	0.128106	0.0919455	0.0850999
	Sample 256	0.22967	0.219242	0.142824	0.0744452	0.198428	0.663117	0.17626	0.158938	0.119871
	Sample 257	0.253542	0.282033	0.138307	0.0864821	0.172374	0.642441	0.090014	0.104059	0.125732
	Sample 258	0.226399	0.260796	0.0961251	0.106633	0.196092	0.659965	0.113099	0.13756	0.101836
	Sample 259	0.177383	0.277988	0.19824	0.0509494	0.154304	0.721277	0.126221	0.134975	0.0930438
	Sample 260	0.18851	0.255749	0.197343	0.107947	0.150424	0.655473	0.116773	0.163981	0.109638
	Sample 261	0.24545	0.222481	0.163063	0.0766152	0.180698	0.697621	0.128434	0.167506	0.0823495
	Sample 262	0.295823	0.247197	0.139962	0.015626	0.0974346	0.720408	0.103738	0.134894	0.0961358
	Sample 263	0.242715	0.272484	0.152153	0.0370025	0.105449	0.688124	0.081113	0.185005	0.146087
	Sample 264	0.214502	0.275541	0.119407	0.0354743	0.206609	0.702735	0.136332	0.131401	0.123465
	Sample 265	0.176885	0.28624	0.136003	0.0353481	0.155226	0.713558	0.146176	0.148035	0.108194
	Sample 266	0.211585	0.284602	0.144565	0.0730614	0.13542	0.722888	0.066637	0.167775	0.0548237
	Sample 267	0.201678	0.338343	0.0942305	0.0541024	0.161747	0.716602	0.166304	0.0993595	0.0823325
	Sample 268	0.202957	0.290142	0.135021	0.0543093	0.12427	0.651492	0.143177	0.162706	0.145608
	Sample 269	0.244467	0.279825	0.123089	0.0557935	0.160553	0.648157	0.0967992	0.101121	0.120187
	Sample 270	0.207209	0.244247	0.207995	0.00978269	0.154412	0.728889	0.0716462	0.169599	0.0941718
	Sample 271	0.229735	0.325301	0.107438	0.0615915	0.147797	0.695371	0.150688	0.103938	0.0826134
	Sample 272	0.250524	0.345661	0.117687	0.0895415	0.0806908	0.655893	0.0985586	0.148825	0.120898
	Sample 273	0.202088	0.284052	0.147388	0.0881455	0.145423	0.641384	0.16406	0.140741	0.120596
	Sample 274	0.230332	0.182956	0.180259	0.00802984	0.138956	0.661644	0.0859706	0.177693	0.158111
	Sample 275	0.236342	0.331206	0.156746	0.0826979	0.144044	0.642677	0.087781	0.0713604	0.143605
	Sample 276	0.199257	0.2401	0.111575	0.111362	0.198218	0.681007	0.16591	0.11527	0.118679
	Sample 277	0.190824	0.317466	0.166347	0.0830117	0.134684	0.673306	0.137004	0.134191	0.09401
	Sample 278	0.174125	0.218959	0.196023	0.0545032	0.15631	0.615016	0.141049	0.171257	0.167234
	Sample 279	0.236906	0.196044	0.164992	0.10857	0.136926	0.702015	0.150082	0.190579	0.0157641
	Sample 280	0.175621	0.256775	0.1704	0.0367389	0.148141	0.702703	0.0947485	0.173379	0.111235
	Sample 281	0.223626	0.291469	0.132809	0.109431	0.131865	0.669315	0.145749	0.0860461	0.0912855
	Sample 282	0.170071	0.266404	0.122463	0.0313371	0.23323	0.660027	0.146587	0.131568	0.11021
	Sample 283	0.213277	0.223093	0.113419	0.0717794	0.198101	0.671557	0.116854	0.165795	0.089366
	Sample 284	0.253371	0.236536	0.163196	0.0736302	0.117265	0.665148	0.152421	0.148014	0.138613
	Sample 285	0.236135	0.271527	0.11209	0.0852433	0.163191	0.666517	0.104269	0.143599	0.145889
	Sample 286	0.195381	0.344156	0.132858	-0.00383187	0.0866967	0.754017	0.171097	0.155515	0.0970012
	Sample 287	0.251059	0.238664	0.105474	0.0680738	0.122834	0.716148	0.096286	0.190143	0.0722279
	Sample 288	0.233909	0.261485	0.146663	0.115619	0.132181	0.67398	0.148716	0.145055	0.0933043
	Sample 289	0.269751	0.328275	0.133836	0.0392383	0.140467	0.703796	0.113074	0.0814676	0.0949121
	Sample 290	0.213738	0.2516	0.145222	0.0932924	0.15661	0.706274	0.112019	0.153222	0.0869732
	Sample 291	0.234914	0.244243	0.18504	0.0947719	0.122687	0.676336	0.118078	0.146288	0.105059
	Sample 292	0.170682	0.189362	0.134974	0.0183433	0.204377	0.649484	0.13186	0.168598	0.193525
	Sample 293	0.210104	0.280796	0.114741	0.030286	0.164408	0.684652	0.110324	0.167245	0.117807
	Sample 294	0.296836	0.217892	0.127896	0.0980606	0.149896	0.682188	0.0937577	0.152337	0.130206
	Sample 295	0.159784	0.288698	0.204966	0.058902	0.203377	0.684221	0.115381	0.129101	0.130426
	Sample 296	0.208199	0.280857	0.150123	0.0342115	0.115897	0.69203	0.110573	0.176826	0.0653552
	Sample 297	0.166681	0.289747	0.100949	0.0861681	0.157418	0.663129	0.136291	0.174299	0.0883455
	Sample 298	0.216225	0.193163	0.122633	0.0674721	0.225785	0.674235	0.0773788	0.192262	0.0907784
	Sample 299	0.274276	0.275099	0.123734	0.0800336	0.154702	0.677721	0.145475	0.108636	0.110698
	Sample 300	0.223154	0.210213	0.151024	0.0391167	0.191483	0.688649	0.132886	0.128248	0.108419
	Sample 301	0.254498	0.259212	0.185553	0.0635237	0.130237	0.699595	0.097346	0.127546	0.0907538
	Sample 302	0.154572	0.285298	0.121807	0.0335653	0.218171	0.720853	0.156262	0.121113	0.121196
	Sample 303	0.218458	0.293751	0.137297	0.0756768	0.143033	0.671388	0.0790172	0.136606	0.112644
	Sample 304	0.194448	0.310574	0.0927928	0.0717271	0.160808	0.664594	0.149478	0.0971638	0.0630256
	Sample 305	0.273693	0.222374	0.134137	0.0311008	0.147475	0.696489	0.079802	0.127257	0.134602
	Sample 306	0.252051	0.277806	0.103737	0.0544589	0.159536	0.676147	0.122234	0.133186	0.100848
	Sample 307	0.180828	0.261016	0.161027	0.0500423	0.144631	0.707278	0.130697	0.15922	0.0919847
	Sample 308	0.191199	0.30603	0.140229	0.0664221	0.17021	0.68461	0.12639	0.0915373	0.110174
	Sample 309	0.221077	0.305617	0.107158	0.100567	0.105763	0.707508	0.100322	0.188257	0.116238
	Sample 310	0.231609	0.288451	0.0918639	0.110435	0.183252	0.68636	0.126371	0.122971	0.0846028
	Sample 311	0.219173	0.244261	0.15091	0.0234401	0.140553	0.703755	0.0998211	0.20309	0.0947679
	Sample 312	0.173103	0.337623	0.103253	0.100629	0.182364	0.629711	0.133261	0.104435	0.155456
	Sample 313	0.204176	0.254572	0.149867	0.0488289	0.168713	0.667151	0.162545	0.147221	0.105697
	Sample 314	0.211649	0.209469	0.130887	0.0703725	0.171341	0.700194	0.123958	0.184202	0.0934043
	Sample 315	0.166415	0.263889	0.105561	0.0964385	0.236901	0.661552	0.122279	0.128882	0.141882
	Sample 316	0.216886	0.298388	0.135503	0.112185	0.138655	0.699093	0.109066	0.181021	0.0977311
	Sample 317	0.239669	0.323752	0.117771	0.0653479	0.107477	0.707598	0.122884	0.14584	0.0678093
	Sample 318	0.262544	0.282772	0.137509	0.0827782	0.0959976	0.696859	0.116619	0.129556	0.123601
	Sample 319	0.24804	0.255663	0.160135	0.0433236	0.136813	0.670934	0.117152	0.137979	0.135019
	Sample 320	0.156517	0.236143	0.203663	0.041107	0.175444	0.716846	0.0896396	0.165633	0.11705
	Sample 321	0.261687	0.227941	0.145497	0.087021	0.108534	0.671894	0.138795	0.183439	0.0932538
	Sample 322	0.243541	0.264405	0.118185	0.107018	0.163605	0.670884	0.132107	0.138047	0.108611
	Sample 323	0.209412	0.292752	0.151497	0.0346405	0.118751	0.702389	0.06349	0.192987	0.114202
	Sample 324	0.172909	0.329104	0.148189	0.101341	0.177998	0.683029	0.159844	0.128267	0.0685525
	Sample 325	0.207359	0.238065	0.163723	-0.00504883	0.174915	0.711603	0.165397	0.17383	0.115412
	Sample 326	0.220178	0.191001	0.198456	0.0871847	0.165202	0.691653	0.117387	0.169244	0.123897
	Sample 327	0.198429	0.268277	0.145448	0.0673494	0.1151	0.717697	0.120243	0.147825	0.106756
	Sample 328	0.253812	0.255264	0.092834	0.0189834	0.141774	0.685075	0.123128	0.170947	0.105594
	Sample 329	0.250354	0.241803	0.167459	0.0440791	0.136457	0.652518	0.0807299	0.126409	0.140134
	Sample 330	0.267792	0.274472	0.155294	0.0593789	0.0876714	0.678097	0.102348	0.147381	0.118501
	Sample 331	0.17653	0.211964	0.154465	0.0489544	0.210068	0.663798	0.14836	0.172898	0.145394
	Sample 332	0.186696	0.257528	0.150189	0.0426251	0.16112	0.679659	0.164041	0.145529	0.129103
	Sample 333	0.261838	0.237035	0.0746088	0.087715	0.185313	0.702931	0.0843573	0.18705	0.0736551
	Sample 334	0.187219	0.257853	0.106083	0.0872253	0.170558	0.684018	0.152572	0.169424	0.100665
	Sample 335	0.184731	0.19921	0.21525	0.0593476	0.112867	0.700375	0.143902	0.193158	0.0912201
	Sample 336	0.245659	0.219919	0.181073	0.0707546	0.163884	0.697749	0.10701	0.145585	0.0752602
	Sample 337	0.12987	0.282796	0.192382	-0.0215242	0.197497	0.733523	0.0993049	0.123902	0.114578
	Sample 338	0.31039	0.175465	0.164817	0.0530952	0.15093	0.700047	0.105625	0.114836	0.150042
	Sample 339	0.266265	0.237399	0.104344	0.113546	0.134038	0.637848	0.141269	0.157242	0.166459
	Sample 340	0.224913	0.239045	0.152097	0.0483258	0.15415	0.713222	0.0882755	0.177219	0.0851348
	Sample 341	0.18876	0.238246	0.18447	0.0274389	0.159021	0.70603	0.141119	0.175984	0.110536
	Sample 342	0.167269	0.299794	0.139497	0.129268	0.169335	0.651288	0.132368	0.149167	0.102908
	Sample 343	0.173979	0.260735	0.18946	0.0292674	0.129386	0.690125	0.120881	0.17692	0.124219
	Sample 344	0.18027	0.25412	0.128273	0.0299777	0.208473	0.752176	0.107908	0.16342	0.0395462
	Sample 345	0.25242	0.162764	0.118027	0.0669808	0.21207	0.701046	0.131022	0.143571	0.107851
	Sample 346	0.270589	0.277428	0.125285	0.0743334	0.166953	0.709033	0.12659	0.0920153	0.114885
	Sample 347	0.154979	0.306252	0.0906013	0.0594313	0.186278	0.692398	0.119825	0.168556	0.114426
	Sample 348	0.199697	0.236508	0.139062	0.100735	0.144477	0.669174	0.133599	0.182089	0.0921956
	Sample 349	0.237097	0.297515	0.146401	0.0870972	0.110985	0.693618	0.0989648	0.169398	0.083514
	Sample 350	0.235503	0.203625	0.114243	0.0540284	0.231235	0.694329	0.0890694	0.145563	0.118834
	Sample 351	0.194919	0.218147	0.137735	0.0884934	0.226429	0.662008	0.0783761	0.114788	0.0806974
	Sample 352	0.17793	0.333671	0.103935	0.0481381	0.168643	0.678157	0.117041	0.119868	0.156674
	Sample 353	0.195995	0.249893	0.101936	0.0391937	0.159283	0.648851	0.148483	0.188269	0.167864
	Sample 354	0.217608	0.268117	0.151467	0.0315417	0.14274	0.740615	0.108696	0.151157	0.0877014
	Sample 355	0.178408	0.255255	0.124512	0.0706696	0.185356	0.661545	0.141857	0.158193	0.116616
	Sample 356	0.292701	0.271939	0.117259	0.0622659	0.142075	0.722493	0.0941133	0.143779	0.0880767
	Sample 357	0.212736	0.307749	0.172012	0.102454	0.110871	0.646866	0.143664	0.131043	0.131725
	Sample 358	0.197346	0.30495	0.157101	0.0703477	0.182494	0.696518	0.0936133	0.0904943	0.103326
	Sample 359	0.193252	0.146082	0.111112	0.0881987	0.273462	0.702068	0.11293	0.170891	0.0554346
	Sample 360	0.272962	0.245206	0.138866	0.0471858	0.163368	0.698902	0.0986074	0.124115	0.123736
	Sample 361	0.216592	0.2521	0.127854	0.00659107	0.162181	0.717848	0.099796	0.150406	0.109546
	Sample 362	0.223209	0.238248	0.134884	0.0669968	0.157062	0.701105	0.12307	0.184777	0.103775
	Sample 363	0.258146	0.294484	0.0969948	0.0327312	0.188906	0.700783	0.114847	0.104131	0.094159
	Sample 364	0.203758	0.203084	0.152584	0.0670172	0.227518	0.717837	0.0880493	0.185657	0.0605983
	Sample 365	0.229796	0.28932	0.0967312	0.064071	0.137985	0.686435	0.0967472	0.165131	0.135785
	Sample 366	0.12778	0.322819	0.119026	0.0427545	0.171265	0.678413	0.148497	0.145785	0.128939
	Sample 367	0.241975	0.214873	0.144235	0.0227489	0.210298	0.691914	0.113051	0.137206	0.118942
	Sample 368	0.184697	0.292446	0.10789	0.04226	0.200947	0.697033	0.17577	0.113079	0.0984468
	Sample 369	0.279766	0.267103	0.119994	0.0811731	0.180707	0.724012	0.133405	0.0970141	0.087074
	Sample 370	0.244909	0.302805	0.107921	0.121322	0.136209	0.685006	0.142681	0.127377	0.0707033
	Sample 371	0.244778	0.190056	0.189468	0.0787887	0.158943	0.670884	0.0660151	0.155607	0.154014
	Sample 372	0.20131	0.244623	0.128964	0.0452763	0.134441	0.666176	0.0940172	0.181975	0.0624052
	Sample 373	0.196189	0.276968	0.175674	0.0568863	0.146002	0.714734	0.13722	0.138503	0.0828148
	Sample 374	0.156542	0.332982	0.144319	0.0557041	0.131243	0.677574	0.161682	0.125227	0.118167
	Sample 375	0.189773	0.298082	0.12876	0.0543556	0.164625	0.697721	0.124562	0.123939	0.097514
	Sample 376	0.176634	0.212023	0.146929	0.0611415	0.194542	0.706302	0.129907	0.17186	0.10114
	Sample 377	0.24298	0.315868	0.164854	0.0798761	0.0972981	0.721631	0.0743315	0.144222	0.073933
	Sample 378	0.258932	0.317104	0.0952221	0.108354	0.0868192	0.67167	0.135101	0.173048	0.10941
	Sample 379	0.222943	0.260966	0.122837	0.0795973	0.154625	0.706585	0.150004	0.124044	0.0938245
	Sample 380	0.223255	0.338565	0.0863014	0.079422	0.147699	0.706762	0.129573	0.0960819	0.0798878
	Sample 381	0.170808	0.355139	0.146833	0.0376991	0.106394	0.691605	0.150609	0.11917	0.109123
	Sample 382	0.222477	0.271815	0.138713	0.0667165	0.178662	0.736403	0.134897	0.116503	0.0642147
	Sample 383	0.194069	0.310915	0.119635	0.035465	0.139737	0.702377	0.156414	0.16019	0.117968
	Sample 384	0.227243	0.189652	0.17365	0.0943703	0.196787	0.66654	0.0745064	0.159669	0.114751
	Sample 385	0.180489	0.297785	0.141959	0.0685848	0.140439	0.660953	0.10843	0.112997	0.120815
	Sample 386	0.246494	0.26866	0.123485	0.00197128	0.191462	0.717404	0.0751731	0.158762	0.108172
	Sample 387	0.220134	0.288688	0.155839	0.0399109	0.124507	0.676714	0.12895	0.137858	0.123622
	Sample 388	0.29305	0.193735	0.118894	0.0724479	0.160558	0.690452	0.0921016	0.174296	0.101497
	Sample 389	0.211966	0.300698	0.0896518	0.034149	0.134343	0.705232	0.128982	0.158758	0.0877419
	Sample 390	0.197784	0.260506	0.175588	0.0340224	0.161806	0.723615	0.179072	0.122794	0.0702304
	Sample 391	0.261093	0.234348	0.155356	0.0952775	0.205692	0.649766	0.101065	0.0637383	0.11601
	Sample 392	0.16947	0.304905	0.125964	0.0379508	0.15559	0.737154	0.129487	0.16	0.050909
	Sample 393	0.187866	0.187242	0.12961	0.0664366	0.231046	0.670504	0.118121	0.169575	0.111195
	Sample 394	0.221868	0.27345	0.124894	0.0814561	0.153247	0.702396	0.114354	0.141004	0.108407
	Sample 395	0.282675	0.263514	0.155255	0.0308074	0.0988077	0.658218	0.148211	0.142609	0.150118
	Sample 396	0.171973	0.265451	0.188706	0.116102	0.150807	0.678718	0.101686	0.134018	0.06494
	Sample 397	0.156508	0.259959	0.176024	0.0819788	0.178438	0.640334	0.0999	0.178834	0.11182
	Sample 398	0.281985	0.236529	0.10051	0.0515528	0.155491	0.722504	0.0678884	0.150354	0.0991682
	Sample 399	0.225516	0.24171	0.1542	0.0558609	0.15614	0.702139	0.11733	0.158923	0.0818119
	Sample 400	0.202022	0.228697	0.168618	0.0485882	0.215315	0.68104	0.0948624	0.13813	0.102244
	Sample 401	0.244992	0.203793	0.134676	0.0592052	0.134658	0.671886	0.120109	0.177249	0.110852
	Sample 402	0.250541	0.224108	0.128665	0.0803329	0.13457	0.692083	0.140917	0.173646	0.127589
	Sample 403	0.213928	0.283383	0.0916251	0.0685945	0.174699	0.672836	0.105871	0.1275	0.108063
	Sample 404	0.199057	0.317671	0.111834	0.0985184	0.167998	0.709997	0.118714	0.132942	0.0796505
	Sample 405	0.222777	0.222727	0.121504	0.0897447	0.11327	0.647355	0.101897	0.207818	0.116892
	Sample 406	0.196807	0.342586	0.097412	0.0922546	0.164008	0.679963	0.125516	0.113011	0.0893822
	Sample 407	0.220411	0.228414	0.114357	0.110914	0.185974	0.663302	0.1304	0.150866	0.123326
	Sample 408	0.208265	0.250718	0.150182	0.0593634	0.221173	0.702849	0.0942569	0.132893	0.0797333
	Sample 409	0.202542	0.306162	0.101551	0.0270694	0.166913	0.66495	0.097802	0.131465	0.117634
	Sample 410	0.263207	0.276628	0.123532	0.0326368	0.142276	0.701059	0.129902	0.11181	0.129105
	Sample 411	0.252233	0.33144	0.146509	0.011174	0.132123	0.720669	0.0885894	0.0922776	0.10745
	Sample 412	0.17833	0.307699	0.110445	0.108864	0.153474	0.64644	0.145367	0.157272	0.139956
	Sample 413	0.172516	0.295604	0.100883	0.0807176	0.152115	0.671913	0.180356	0.207345	0.127449
	Sample 414	0.161568	0.281597	0.126358	0.0664868	0.165072	0.644285	0.166758	0.135901	0.129788
	Sample 415	0.205698	0.305321	0.0975774	0.0543498	0.151316	0.683642	0.14346	0.145148	0.123577
	Sample 416	0.216812	0.210358	0.152121	0.0161853	0.188824	0.687084	0.0942313	0.1262	0.139809
	Sample 417	0.173395	0.253278	0.160765	0.125151	0.160508	0.674015	0.124784	0.15027	0.103343
	Sample 418	0.229492	0.248884	0.154734	0.0560155	0.146757	0.687903	0.0972051	0.140268	0.111056
	Sample 419	0.286063	0.178255	0.19434	0.0592789	0.122851	0.701457	0.0793473	0.171564	0.0681627
	Sample 420	0.274143	0.244451	0.112446	0.10738	0.158177	0.684095	0.139872	0.110744	0.103945
	Sample 421	0.173069	0.268968	0.147086	0.0617846	0.243446	0.655523	0.151082	0.07735	0.122505
	Sample 422	0.218033	0.249056	0.167303	0.0681401	0.15572	0.677624	0.136817	0.130991	0.130661
	Sample 423	0.202214	0.271861	0.0871179	0.0645398	0.152824	0.657676	0.143453	0.162901	0.105516
	Sample 424	0.215425	0.281829	0.193687	0.058309	0.135626	0.717218	0.0839916	0.148926	0.077631
	Sample 425	0.208808	0.283806	0.131744	0.0431071	0.138808	0.681369	0.135277	0.142355	0.116989
	Sample 426	0.20461	0.357927	0.102171	0.0882433	0.148594	0.725396	0.164508	0.101933	0.0769737
	Sample 427	0.277006	0.268716	0.159873	0.0763654	0.145907	0.673774	0.125714	0.0940062	0.153678
	Sample 428	0.26784	0.259206	0.134971	0.0790849	0.111148	0.69257	0.127986	0.150098	0.100463
	Sample 429	0.202096	0.360288	0.116137	0.0746193	0.152183	0.677144	0.131323	0.108394	0.119945
	Sample 430	0.156138	0.306227	0.147246	0.0835573	0.186721	0.701405	0.113475	0.118555	0.0857805
	Sample 431	0.254849	0.233582	0.127703	0.00582256	0.181458	0.725831	0.0943223	0.169136	0.103942
	Sample 432	0.186886	0.24611	0.125217	0.0683446	0.182078	0.67857	0.168042	0.160268	0.124967
	Sample 433	0.250248	0.234022	0.150952	0.0704193	0.149938	0.682166	0.129067	0.13192	0.0921361
	Sample 434	0.215749	0.249826	0.149809	0.0529061	0.134266	0.7298	0.13945	0.198271	0.0919567
	Sample 435	0.256571	0.140722	0.146441	0.0710663	0.172775	0.650974	0.108279	0.172244	0.114886
	Sample 436	0.189289	0.295867	0.1341	0.094479	0.165806	0.685454	0.139548	0.101955	0.0829654
	Sample 437	0.184726	0.26348	0.143119	0.0972384	0.168125	0.65986	0.131416	0.123509	0.103136
	Sample 438	0.189201	0.311149	0.125118	0.0579304	0.187219	0.687968	0.0740019	0.157767	0.133965
	Sample 439	0.193913	0.248675	0.0981835	0.0573229	0.221585	0.655563	0.0788882	0.164668	0.153023
	Sample 440	0.259069	0.264521	0.124107	0.0767145	0.169906	0.706364	0.132311	0.106757	0.0784257
	Sample 441	0.235305	0.232926	0.160016	0.0473166	0.183827	0.704718	0.136613	0.138191	0.0849596
	Sample 442	0.209388	0.232889	0.094229	0.0944918	0.165343	0.660035	0.113779	0.161969	0.114351
	Sample 443	0.187972	0.363143	0.109252	0.0688033	0.103881	0.67855	0.153812	0.160994	0.114618
	Sample 444	0.169679	0.320279	0.107824	0.0252944	0.148968	0.692498	0.165717	0.138022	0.0995018
	Sample 445	0.175034	0.333937	0.0767716	0.0937086	0.159935	0.621759	0.149529	0.106929	0.123323
	Sample 446	0.208569	0.253621	0.141864	0.104752	0.152003	0.673259	0.126857	0.167394	0.0913558
	Sample 447	0.271531	0.262768	0.124902	0.115137	0.0952944	0.637875	0.131881	0.146773	0.124155
	Sample 448	0.238247	0.231313	0.164845	0.0500783	0.164625	0.632033	0.114239	0.110322	0.162837
	Sample 449	0.253082	0.274587	0.0751089	0.0774609	0.137406	0.685643	0.131707	0.148378	0.0791964
	Sample 450	0.25535	0.245335	0.100339	0.0290827	0.188423	0.712637	0.129683	0.121136	0.0877251
	Sample 451	0.26629	0.17941	0.129027	0.0923493	0.198508	0.66104	0.0693939	0.0944932	0.125988
	Sample 452	0.237033	0.296529	0.090289	0.0519612	0.183499	0.685598	0.141271	0.108762	0.09915
	Sample 453	0.232604	0.257157	0.125804	0.0864086	0.188921	0.709366	0.14208	0.169148	0.110443
	Sample 454	0.242077	0.232676	0.148007	0.0422565	0.12839	0.659603	0.158143	0.0978808	0.123102
	Sample 455	0.185333	0.252813	0.184357	0.133403	0.177828	0.65263	0.0577282	0.174014	0.0707119
	Sample 456	0.191643	0.308343	0.135024	0.0547108	0.162693	0.68544	0.130696	0.14338	0.126672
	Sample 457	0.201832	0.273152	0.137538	0.0347471	0.154761	0.672833	0.131161	0.162461	0.158059
	Sample 458	0.249579	0.250894	0.164653	0.0622053	0.161877	0.706266	0.116979	0.170555	0.099706
	Sample 459	0.203251	0.329548	0.086335	0.0816518	0.121857	0.6946	0.144116	0.130629	0.090876
	Sample 460	0.221836	0.201391	0.136078	0.0400366	0.151583	0.70503	0.130516	0.196323	0.120611
	Sample 461	0.199727	0.306748	0.128256	0.0718354	0.157967	0.698768	0.108724	0.156386	0.0941324
	Sample 462	0.166284	0.258023	0.122622	0.111902	0.182089	0.673662	0.141075	0.187916	0.0577473
	Sample 463	0.25825	0.17745	0.167249	0.03833	0.22597	0.664902	0.0998149	0.138099	0.136935
	Sample 464	0.263217	0.315921	0.0916787	0.0395302	0.103355	0.666694	0.138653	0.085507	0.144523
	Sample 465	0.217261	0.231304	0.132041	0.0911378	0.175121	0.683717	0.080647	0.184376	0.106334
	Sample 466	0.189796	0.175396	0.157969	0.109758	0.165041	0.636744	0.11367	0.211593	0.148916
	Sample 467	0.234279	0.257963	0.0812709	0.0431343	0.177937	0.677211	0.101106	0.156665	0.132967
	Sample 468	0.211078	0.302325	0.108037	0.140806	0.158338	0.706291	0.103065	0.121959	0.0280803
	Sample 469	0.237525	0.269053	0.0981041	0.105322	0.179618	0.666063	0.0896052	0.161166	0.0995149
	Sample 470	0.290922	0.210826	0.130652	0.0804981	0.0931332	0.667684	0.112266	0.150949	0.120278
	Sample 471	0.230727	0.237274	0.104787	0.0575568	0.215066	0.702635	0.143505	0.0885227	0.104415
	Sample 472	0.228254	0.234795	0.103821	0.0838861	0.196785	0.663827	0.133745	0.130093	0.110502
	Sample 473	0.258291	0.257817	0.117899	0.0402324	0.186288	0.703004	0.0928076	0.117426	0.130293
	Sample 474	0.20589	0.362508	0.0498116	0.0675648	0.156911	0.724302	0.113867	0.109787	0.101243
	Sample 475	0.248057	0.274189	0.158709	0.0527472	0.0967127	0.66647	0.107639	0.173459	0.122162
	Sample 476	0.287481	0.231897	0.0993342	0.05294	0.106792	0.657802	0.0998218	0.166633	0.114818
	Sample 477	0.229115	0.228518	0.125274	0.0741615	0.166641	0.658149	0.143963	0.139651	0.122301
	Sample 478	0.249872	0.260199	0.0973414	0.0566781	0.146163	0.69766	0.126173	0.131993	0.102717
	Sample 479	0.242781	0.301562	0.0937161	0.0836798	0.149966	0.707991	0.107857	0.136067	0.0795449
	Sample 480	0.212413	0.194886	0.154311	0.0298716	0.138077	0.687114	0.168461	0.183251	0.120055
	Sample 481	0.272046	0.248296	0.11023	0.0504111	0.138238	0.713409	0.0845464	0.176494	0.0973845
	Sample 482	0.220877	0.297528	0.096282	0.0993223	0.185712	0.664506	0.114936	0.0859221	0.101259
	Sample 483	0.170517	0.324391	0.142766	0.0672807	0.113233	0.691752	0.0833875	0.167915	0.104376
	Sample 484	0.214234	0.282004	0.129244	0.0747454	0.158174	0.696567	0.105984	0.129455	0.0948213
	Sample 485	0.22612	0.303495	0.110373	0.0942542	0.0784724	0.662713	0.133791	0.152474	0.131264
	Sample 486	0.245594	0.25463	0.146554	0.108734	0.18079	0.675415	0.113506	0.127612	0.115279
	Sample 487	0.241258	0.185535	0.139284	0.0804143	0.169155	0.703148	0.139589	0.13953	0.0967041
	Sample 488	0.178932	0.223205	0.156694	0.0931371	0.207566	0.644787	0.093025	0.15746	0.143095
	Sample 489	0.183535	0.317268	0.128683	0.098836	0.191054	0.678131	0.113125	0.124299	0.0803938
	Sample 490	0.215534	0.176008	0.159545	0.142384	0.143066	0.62867	0.127621	0.168618	0.111912
	Sample 491	0.191992	0.34475	0.12816	0.107286	0.172349	0.714931	0.11618	0.132432	0.0534602
	Sample 492	0.22365	0.275879	0.134119	0.0584095	0.151428	0.693694	0.115352	0.137264	0.0885043
	Sample 493	0.183307	0.33078	0.153016	-0.0125633	0.118214	0.722574	0.144846	0.134435	0.100149
	Sample 494	0.2184	0.215621	0.159854	0.121134	0.228019	0.686626	0.132931	0.0978976	0.101825
	Sample 495	0.227079	0.281749	0.121127	0.0538889	0.173512	0.686413	0.0837942	0.148833	0.111587
	Sample 496	0.226158	0.258506	0.133524	0.0501893	0.147912	0.660429	0.152879	0.150827	0.130861
	Sample 497	0.26057	0.292158	0.121547	0.091918	0.0843562	0.706705	0.123417	0.146598	0.0631526
	Sample 498	0.223647	0.235485	0.149002	0.00180856	0.186341	0.75412	0.161234	0.143655	0.0820553
	Sample 499	0.275249	0.255992	0.122938	0.0460105	0.122953	0.694217	0.127865	0.171993	0.132674
	Sample 500	0.170033	0.213273	0.146858	0.0620353	0.195459	0.702167	0.146389	0.211224	0.0803417
	Sample 501	0.195572	0.230766	0.17281	0.13942	0.143483	0.638307	0.115344	0.14948	0.100596
	Sample 502	0.224292	0.283045	0.115887	0.0962567	0.144278	0.727091	0.140053	0.11747	0.0910033
	Sample 503	0.217391	0.231241	0.128544	0.00914931	0.198536	0.704756	0.16821	0.109717	0.127643
	Sample 504	0.195233	0.270156	0.114747	0.0844685	0.17004	0.727485	0.162511	0.138627	0.0692031
	Sample 505	0.217076	0.215156	0.158284	0.0700317	0.143722	0.691076	0.160226	0.181389	0.104479
	Sample 506	0.199397	0.321294	0.136907	0.111809	0.117588	0.671768	0.0931776	0.186161	0.090744
	Sample 507	0.229959	0.260928	0.139528	0.0614016	0.194794	0.708578	0.158833	0.0782007	0.0490385
	Sample 508	0.250713	0.284342	0.120918	0.0910526	0.0960531	0.685891	0.114982	0.162474	0.106491
	Sample 509	0.225083	0.233396	0.156183	0.0426845	0.119869	0.712561	0.103507	0.149715	0.111555
	Sample 510	0.217723	0.207634	0.145105	0.0470772	0.168488	0.704186	0.0552576	0.169544	0.114236
	Sample 511	0.242625	0.29703	0.126792	0.0300846	0.105122	0.677794	0.13286	0.0930555	0.12824
	Sample 512	0.170365	0.255777	0.208839	0.0244252	0.180491	0.689878	0.114422	0.1461	0.136233
	Sample 513	0.250445	0.140924	0.133862	0.0511594	0.181146	0.700648	0.118199	0.152815	0.134031
	Sample 514	0.189557	0.248612	0.178509	-0.00164826	0.168397	0.725612	0.122481	0.161587	0.102785
	Sample 515	0.233104	0.235962	0.066701	0.0892486	0.182659	0.707492	0.0934369	0.168242	0.0875847
	Sample 516	0.285355	0.230762	0.154288	0.112775	0.123958	0.689062	0.151531	0.166135	0.065901
	Sample 517	0.159299	0.267599	0.168635	0.0587132	0.139977	0.681149	0.0962658	0.217218	0.100824
	Sample 518	0.257189	0.27832	0.0889492	0.0892606	0.122073	0.735263	0.137849	0.176987	0.064793
	Sample 519	0.272399	0.302824	0.131564	0.0868858	0.125545	0.673816	0.118645	0.113682	0.0886007
	Sample 520	0.207025	0.242284	0.124255	0.0648247	0.202548	0.716698	0.129347	0.146885	0.0794305
	Sample 521	0.232238	0.220558	0.172488	0.0803504	0.102815	0.658229	0.0952909	0.169198	0.119261
	Sample 522	0.143996	0.307821	0.134298	0.0596633	0.170436	0.654989	0.162114	0.122718	0.116714
	Sample 523	0.179356	0.243836	0.174903	0.099663	0.140546	0.651257	0.133584	0.196758	0.132536
	Sample 524	0.215449	0.205323	0.200151	0.0598848	0.109366	0.707094	0.101393	0.225282	0.0559064
	Sample 525	0.242824	0.27688	0.134986	0.0417979	0.16142	0.705855	0.111985	0.162133	0.0942231
	Sample 526	0.188944	0.265	0.167468	0.0525223	0.167797	0.732733	0.129935	0.171372	0.100742
	Sample 527	0.181018	0.251242	0.17454	0.0580963	0.236506	0.686159	0.0818101	0.12404	0.0850612
	Sample 528	0.266167	0.273878	0.097044	0.0560205	0.174949	0.699246	0.0556114	0.117335	0.116575
	Sample 529	0.189092	0.29597	0.125393	0.0760047	0.146535	0.675413	0.154005	0.14732	0.107571
	Sample 530	0.286971	0.252719	0.11745	0.098853	0.0925616	0.710318	0.0977904	0.193984	0.0854034
	Sample 531	0.228603	0.318986	0.108773	0.0661313	0.158407	0.686316	0.126753	0.114796	0.0956177
	Sample 532	0.18466	0.319851	0.105974	0.0595949	0.133995	0.709546	0.168447	0.105	0.083816
	Sample 533	0.201494	0.332642	0.0915797	0.0709943	0.181163	0.718547	0.112243	0.12031	0.0804422
	Sample 534	0.234152	0.252604	0.115128	0.116276	0.150189	0.662134	0.101229	0.186794	0.126928
	Sample 535	0.254017	0.329709	0.127563	0.0417223	0.0674238	0.687295	0.124306	0.15096	0.122032
	Sample 536	0.245736	0.23149	0.135271	0.0748554	0.156033	0.674578	0.0758269	0.188446	0.0686726
	Sample 537	0.227698	0.259443	0.102487	0.050452	0.18082	0.678408	0.0755937	0.119233	0.123981
	Sample 538	0.268183	0.247634	0.117821	0.0441729	0.155879	0.719812	0.143125	0.146656	0.0833286
	Sample 539	0.216052	0.241235	0.105806	0.0740987	0.199406	0.710862	0.106326	0.152947	0.0944048
	Sample 540	0.178635	0.250933	0.159614	0.0799137	0.189986	0.70079	0.100369	0.144341	0.0944572
	Sample 541	0.232718	0.280361	0.150952	0.0397692	0.113429	0.703288	0.135245	0.10968	0.130264
	Sample 542	0.208174	0.228825	0.172987	-0.00330653	0.180144	0.735542	0.142888	0.113858	0.144066
	Sample 543	0.275015	0.19811	0.196317	0.0423393	0.104408	0.720224	0.112776	0.147323	0.0886854
	Sample 544	0.228747	0.225205	0.14978	0.0457685	0.207447	0.70519	0.0942163	0.154007	0.114756
	Sample 545	0.209956	0.243789	0.155212	0.063916	0.132105	0.68254	0.127236	0.168657	0.116674
	Sample 546	0.186738	0.306729	0.164005	0.021377	0.148386	0.691904	0.154861	0.128256	0.140483
	Sample 547	0.269531	0.2953	0.131721	0.0818029	0.10392	0.699875	0.121313	0.107114	0.107982
	Sample 548	0.21863	0.242768	0.125777	0.0712911	0.113683	0.727147	0.110512	0.226895	0.107501
	Sample 549	0.246863	0.243895	0.151357	0.0793867	0.162489	0.694543	0.127518	0.0787575	0.0917464
	Sample 550	0.266533	0.325538	0.161279	0.0688671	0.0851272	0.695067	0.119928	0.0829777	0.108913
	Sample 551	0.212223	0.266332	0.0917234	0.0799071	0.189712	0.63467	0.169543	0.119599	0.142847
	Sample 552	0.196205	0.237365	0.164874	0.0549737	0.170575	0.658219	0.125666	0.141791	0.152827
	Sample 553	0.237617	0.275425	0.120627	0.108593	0.123728	0.658043	0.174019	0.129638	0.144331
	Sample 554	0.155662	0.183874	0.160737	0.09386	0.231531	0.655222	0.0565674	0.195976	0.105982
	Sample 555	0.216328	0.253692	0.127853	0.0436575	0.217037	0.666697	0.0915175	0.10568	0.101757
	Sample 556	0.171985	0.337934	0.145893	0.00116557	0.117312	0.691455	0.135913	0.129864	0.108129
	Sample 557	0.257525	0.188678	0.175218	0.0867256	0.146103	0.665623	0.0732134	0.160978	0.110215
	Sample 558	0.27423	0.170814	0.127366	0.0488972	0.191551	0.678594	0.117052	0.155946	0.147832
	Sample 559	0.207594	0.277735	0.164696	0.0411495	0.137058	0.755958	0.13117	0.161284	0.0730203
	Sample 560	0.158564	0.309232	0.173536	0.0942268	0.139849	0.644299	0.153272	0.108684	0.104148
	Sample 561	0.22293	0.32395	0.13241	0.0478226	0.112967	0.707797	0.149553	0.110605	0.0987228
	Sample 562	0.175555	0.25635	0.154662	0.0941272	0.192812	0.671408	0.103079	0.164344	0.0903968
	Sample 563	0.237625	0.141144	0.170129	0.0490171	0.203125	0.662693	0.0763197	0.18817	0.134587
	Sample 564	0.240865	0.315252	0.122872	0.0887188	0.124675	0.712452	0.123524	0.130479	0.0710489
	Sample 565	0.223731	0.269348	0.11428	0.0784012	0.15704	0.666515	0.127504	0.159663	0.102038
	Sample 566	0.20135	0.224849	0.16276	0.0612801	0.149033	0.681441	0.0947968	0.175809	0.151326
	Sample 567	0.231478	0.259495	0.145866	0.0789582	0.191581	0.607876	0.10719	0.110056	0.143116
	Sample 568	0.215147	0.227934	0.106079	0.0698003	0.245195	0.734136	0.107835	0.12555	0.0806011
	Sample 569	0.193663	0.35292	0.146788	0.0721921	0.122166	0.671566	0.128314	0.14729	0.149304
	Sample 570	0.232637	0.311452	0.117795	0.0600163	0.131617	0.722248	0.1053	0.15042	0.0443474
	Sample 571	0.176167	0.356864	0.19101	0.00185438	0.124635	0.732199	0.125554	0.100453	0.143101
	Sample 572	0.248824	0.245391	0.139089	0.037774	0.173165	0.708807	0.0978904	0.150144	0.0864974
	Sample 573	0.200465	0.229066	0.152952	0.0597301	0.180882	0.711763	0.0814088	0.220264	0.0663524
	Sample 574	0.22744	0.262169	0.137862	0.0630797	0.14192	0.714079	0.140852	0.166871	0.0972351
	Sample 575	0.243161	0.254798	0.178808	0.10455	0.123871	0.716801	0.0919622	0.159995	0.0441654
	Sample 576	0.22693	0.314653	0.115868	0.12811	0.120809	0.670262	0.10873	0.149145	0.0793646
	Sample 577	0.219691	0.231274	0.101805	0.0625323	0.224198	0.700951	0.148695	0.103535	0.0823864
	Sample 578	0.247427	0.260388	0.130122	0.0599019	0.120044	0.680991	0.136314	0.138945	0.117197
	Sample 579	0.26527	0.231518	0.165733	0.0296155	0.123666	0.691708	0.104924	0.154171	0.119379
	Sample 580	0.22666	0.244164	0.0717673	0.0689103	0.222679	0.6434	0.106447	0.123962	0.114709
	Sample 581	0.224286	0.227607	0.143275	0.0992264	0.154268	0.623548	0.173142	0.160933	0.151164
	Sample 582	0.178173	0.250958	0.142991	0.0969738	0.211526	0.695336	0.0981559	0.127609	0.0719982
	Sample 583	0.184532	0.301078	0.174387	0.0665245	0.0763051	0.697629	0.0798146	0.184902	0.0996334
	Sample 584	0.207951	0.301566	0.105969	0.0609528	0.179447	0.693222	0.120909	0.139127	0.121937
	Sample 585	0.241542	0.231183	0.172409	0.0588611	0.120043	0.705339	0.0454218	0.18379	0.0558978
	Sample 586	0.200425	0.215102	0.165803	0.0305108	0.208616	0.701861	0.106811	0.176048	0.0856542
	Sample 587	0.19651	0.281164	0.193644	0.113262	0.159176	0.666335	0.123573	0.11851	0.127492
	Sample 588	0.185311	0.243487	0.172703	0.0773757	0.172089	0.675102	0.162456	0.147936	0.104812
	Sample 589	0.18837	0.244699	0.175165	0.09923	0.189456	0.64085	0.125081	0.15429	0.0966809
	Sample 590	0.259938	0.233571	0.235709	0.0251344	0.110516	0.721297	0.0833332	0.134943	0.126327
	Sample 591	0.154213	0.306135	0.158726	0.0204646	0.18725	0.71752	0.101771	0.142412	0.0887659
	Sample 592	0.235453	0.22404	0.0737056	0.0551615	0.196341	0.690707	0.110726	0.198711	0.112311
	Sample 593	0.240107	0.306486	0.105703	0.0190613	0.158681	0.732354	0.112999	0.110977	0.0675872
	Sample 594	0.219031	0.205004	0.176141	0.0663741	0.191752	0.684458	0.0580419	0.189255	0.0984676
	Sample 595	0.261886	0.263752	0.171774	0.0542532	0.141015	0.729764	0.124536	0.145312	0.0190273
	Sample 596	0.252579	0.248973	0.172798	0.0732766	0.184807	0.710656	0.0977523	0.104434	0.0850891
	Sample 597	0.169437	0.331048	0.169718	0.0765629	0.0985828	0.689171	0.127351	0.150051	0.0860907
	Sample 598	0.182643	0.293856	0.147371	0.0912899	0.145194	0.712999	0.104228	0.125544	0.0802732
	Sample 599	0.198051	0.314153	0.110146	0.105658	0.178188	0.659167	0.168455	0.143026	0.110628
	Sample 600	0.240032	0.290216	0.120896	0.102821	0.159221	0.712204	0.141311	0.111335	0.061252
	Sample 601	0.22268	0.273916	0.136259	0.0895271	0.146229	0.685182	0.136012	0.133915	0.102555
	Sample 602	0.220917	0.23489	0.143515	0.121189	0.109543	0.641268	0.106955	0.192313	0.137682
	Sample 603	0.178671	0.322764	0.116815	0.0962894	0.174209	0.680781	0.105027	0.126361	0.0575281
	Sample 604	0.258995	0.295327	0.120581	0.086452	0.115069	0.716153	0.11198	0.167643	0.0954664
	Sample 605	0.185457	0.287307	0.139549	0.079354	0.156528	0.662546	0.145832	0.13584	0.139732
	Sample 606	0.201845	0.25089	0.193132	0.0926899	0.178234	0.650476	0.126707	0.107633	0.145673
	Sample 607	0.204571	0.270033	0.112343	0.109336	0.138049	0.675781	0.145854	0.145628	0.126171
	Sample 608	0.275684	0.321763	0.165909	0.0593339	0.0701493	0.66976	0.0736075	0.122602	0.142752
	Sample 609	0.2898	0.229803	0.151069	0.0913318	0.0812607	0.664613	0.0724181	0.195988	0.107375
	Sample 610	0.155473	0.304248	0.195688	0.0783856	0.161167	0.710758	0.107504	0.151704	0.0591438
	Sample 611	0.172004	0.321205	0.0849284	0.0731927	0.1476	0.701027	0.131676	0.161556	0.0910486
	Sample 612	0.174128	0.242939	0.197193	0.0490594	0.120855	0.670315	0.122198	0.153214	0.137744
	Sample 613	0.258266	0.281475	0.109568	0.0895885	0.143409	0.688529	0.111818	0.12874	0.0900727
	Sample 614	0.226425	0.26789	0.173299	0.0117965	0.130346	0.705901	0.112184	0.144276	0.141842
	Sample 615	0.214973	0.258496	0.138526	0.072195	0.165104	0.713358	0.128277	0.149151	0.10644
	Sample 616	0.259329	0.227414	0.156173	0.114495	0.162986	0.638352	0.108233	0.107456	0.0915842
	Sample 617	0.181111	0.235678	0.176072	0.093267	0.139868	0.666218	0.0792961	0.157986	0.106551
	Sample 618	0.194698	0.366091	0.100311	0.0559936	0.135201	0.731413	0.130914	0.120496	0.09362
	Sample 619	0.211976	0.164312	0.193068	0.0617442	0.187314	0.665239	0.0969766	0.139555	0.135618
	Sample 620	0.219029	0.24463	0.163587	0.087484	0.173967	0.676549	0.0896082	0.109547	0.0995298
	Sample 621	0.252598	0.213402	0.149328	0.0894827	0.098165	0.676703	0.0850755	0.197361	0.117693
	Sample 622	0.210281	0.31985	0.156202	0.0119675	0.122503	0.713402	0.132256	0.138815	0.105109
	Sample 623	0.259167	0.292569	0.117704	0.079465	0.134701	0.693029	0.17227	0.119078	0.107254
	Sample 624	0.276281	0.243709	0.14123	0.0797377	0.13866	0.694085	0.177529	0.0990388	0.0537197
	Sample 625	0.212256	0.307622	0.12097	0.0703507	0.17682	0.70393	0.153237	0.100735	0.107356
	Sample 626	0.266767	0.197146	0.141043	0.0494102	0.157619	0.717605	0.0997427	0.191344	0.0608234
	Sample 627	0.233034	0.193597	0.186694	0.0784532	0.171016	0.667038	0.0896756	0.183126	0.078331
	Sample 628	0.18534	0.315548	0.125659	0.0447213	0.179156	0.680401	0.157867	0.0953772	0.1324
	Sample 629	0.306932	0.29698	0.114398	0.0723879	0.0725536	0.700093	0.127436	0.117099	0.0561925
	Sample 630	0.293138	0.230562	0.122272	0.0676364	0.170344	0.717788	0.0946753	0.0955483	0.113415
	Sample 631	0.19762	0.308949	0.111825	0.0685507	0.169204	0.644542	0.105343	0.118689	0.127502
	Sample 632	0.112903	0.292538	0.107456	0.0628219	0.266958	0.655506	0.156189	0.139591	0.0822946
	Sample 633	0.237784	0.28423	0.114713	0.0792048	0.114257	0.695472	0.146689	0.158807	0.0841
	Sample 634	0.219146	0.276945	0.0847191	0.0591819	0.216313	0.692195	0.136893	0.0961829	0.117376
	Sample 635	0.222953	0.213204	0.140393	0.0266698	0.193017	0.702303	0.142843	0.153699	0.130423
	Sample 636	0.20572	0.211357	0.134426	0.107594	0.159302	0.651872	0.159514	0.148166	0.141023
	Sample 637	0.137595	0.19692	0.160168	0.0703787	0.2042	0.672813	0.0973231	0.237296	0.117523
	Sample 638	0.219167	0.260178	0.138387	0.136104	0.16384	0.685386	0.122442	0.121514	0.0505517
	Sample 639	0.26773	0.260675	0.114653	0.10675	0.090465	0.686509	0.166354	0.156623	0.0867228
	Sample 640	0.2068	0.272021	0.15816	0.091784	0.169777	0.701596	0.113389	0.127103	0.0404779
	Sample 641	0.227113	0.260015	0.148933	0.118128	0.126418	0.658955	0.150718	0.121345	0.0705214
	Sample 642	0.199838	0.27467	0.121491	0.0782613	0.172065	0.6878	0.11744	0.111871	0.106166
	Sample 643	0.283902	0.158365	0.129764	0.0612454	0.174099	0.696154	0.111821	0.171263	0.104614
	Sample 644	0.240798	0.316538	0.163939	0.0967935	0.111411	0.691713	0.111925	0.0957543	0.0648141
	Sample 645	0.202725	0.236221	0.122421	0.0685004	0.241186	0.660326	0.126127	0.129594	0.113757
	Sample 646	0.269015	0.259903	0.109851	0.128996	0.147704	0.646108	0.114289	0.159297	0.125595
	Sample 647	0.236711	0.237614	0.118872	0.141009	0.119765	0.659215	0.118238	0.178654	0.105474
	Sample 648	0.251419	0.296561	0.125028	0.0723356	0.139931	0.693962	0.114884	0.115416	0.111762
	Sample 649	0.225349	0.294146	0.138284	0.048068	0.112015	0.713688	0.138997	0.142146	0.119273
	Sample 650	0.190301	0.297162	0.164269	0.0884019	0.157358	0.689836	0.161581	0.138192	0.09496
	Sample 651	0.245126	0.300307	0.124639	0.0579219	0.116921	0.673413	0.104083	0.140494	0.125971
	Sample 652	0.262194	0.233429	0.14524	0.0721274	0.139752	0.701019	0.109667	0.12514	0.065129
	Sample 653	0.210884	0.270283	0.144122	0.0161358	0.178268	0.700743	0.136121	0.108853	0.124372
	Sample 654	0.241926	0.312635	0.103909	0.0996701	0.0997765	0.681422	0.148235	0.123339	0.126699
	Sample 655	0.214361	0.285989	0.167288	0.063825	0.154708	0.658141	0.123125	0.0863752	0.155012
	Sample 656	0.150229	0.326564	0.157003	0.0456292	0.162361	0.713903	0.141064	0.119816	0.120443
	Sample 657	0.190554	0.298455	0.156261	0.029476	0.0949292	0.642084	0.1397	0.131503	0.17413
	Sample 658	0.199441	0.280949	0.17523	0.0902031	0.152557	0.688979	0.140346	0.129768	0.0969631
	Sample 659	0.229807	0.231175	0.167947	0.0872361	0.150519	0.658417	0.124014	0.173053	0.111578
	Sample 660	0.234138	0.302687	0.123389	0.087493	0.0737411	0.668494	0.149858	0.165804	0.114457
	Sample 661	0.181042	0.327935	0.122496	0.0481946	0.10876	0.723297	0.149274	0.184354	0.103755
	Sample 662	0.140641	0.27328	0.139618	0.0700694	0.20986	0.646337	0.101961	0.167201	0.123602
	Sample 663	0.253119	0.289524	0.0908956	0.0568958	0.160574	0.72329	0.119824	0.153791	0.0750654
	Sample 664	0.198115	0.231336	0.167411	0.0517021	0.175273	0.686745	0.114565	0.153511	0.100849
	Sample 665	0.179323	0.340972	0.148048	0.113579	0.162917	0.655336	0.155124	0.0986317	0.0892485
	Sample 666	0.272291	0.219685	0.1079	0.064957	0.199679	0.734021	0.128506	0.16849	0.0725802
	Sample 667	0.165725	0.217511	0.12538	0.0687574	0.188945	0.678554	0.0904564	0.176608	0.140039
	Sample 668	0.151504	0.286061	0.188158	0.0959175	0.120975	0.669178	0.121308	0.151845	0.0780295
	Sample 669	0.201001	0.257984	0.117204	0.0592105	0.178296	0.672535	0.0981069	0.1531	0.0756923
	Sample 670	0.236005	0.200147	0.0902854	0.0304292	0.217667	0.701301	0.108197	0.183981	0.112851
	Sample 671	0.229018	0.258222	0.121147	0.0284092	0.167172	0.693542	0.103327	0.13523	0.139412
	Sample 672	0.259827	0.252003	0.152492	0.0786397	0.128391	0.671954	0.119672	0.122121	0.0967093
	Sample 673	0.210206	0.237895	0.121726	0.0948766	0.165445	0.681204	0.127362	0.175263	0.0660762
	Sample 674	0.0965664	0.388321	0.19013	0.101745	0.124044	0.684	0.0780469	0.13784	0.101987
	Sample 675	0.248556	0.293843	0.160316	0.11023	0.133939	0.730307	0.110706	0.0802895	0.0661013
	Sample 676	0.217494	0.220715	0.148737	0.0304225	0.177625	0.69352	0.0814313	0.172363	0.121266
	Sample 677	0.134175	0.341195	0.120959	0.0956391	0.184444	0.665795	0.117055	0.151192	0.0993107
	Sample 678	0.166145	0.368999	0.0880827	0.0338453	0.108547	0.685458	0.144696	0.122883	0.118048
	Sample 679	0.195183	0.262993	0.142973	0.0251714	0.165318	0.717594	0.11903	0.157723	0.111759
	Sample 680	0.201888	0.282781	0.144174	0.0797418	0.17745	0.664206	0.0936785	0.112744	0.126183
	Sample 681	0.212387	0.310735	0.115512	0.108503	0.133682	0.668156	0.126613	0.140732	0.0956767
	Sample 682	0.22027	0.30729	0.154092	0.0446189	0.139815	0.69164	0.127128	0.0902317	0.124971
	Sample 683	0.212701	0.332741	0.159603	0.0314028	0.135903	0.705921	0.078257	0.126052	0.101662
	Sample 684	0.221048	0.238113	0.14135	0.0948878	0.201575	0.689205	0.117453	0.147684	0.0747173
	Sample 685	0.247971	0.241071	0.144419	0.0639819	0.0945566	0.683792	0.112129	0.190825	0.0829842
	Sample 686	0.265492	0.221715	0.164061	0.0739835	0.119355	0.702494	0.102727	0.169906	0.0889646
	Sample 687	0.221454	0.218228	0.145601	0.0689237	0.215179	0.726954	0.16979	0.102794	0.0657508
	Sample 688	0.242979	0.262854	0.164074	0.0489777	0.0984069	0.70877	0.119954	0.150178	0.116549
	Sample 689	0.204761	0.312562	0.0930998	0.0668485	0.131531	0.762248	0.146516	0.213269	0.0295459
	Sample 690	0.202161	0.258893	0.157422	0.071969	0.176453	0.687427	0.0917993	0.125952	0.120704
	Sample 691	0.181206	0.270496	0.0963614	0.1119	0.233128	0.665997	0.143669	0.108914	0.091291
	Sample 692	0.193212	0.197145	0.119919	0.102156	0.224794	0.673734	0.0919342	0.153833	0.10446
	Sample 693	0.231015	0.286382	0.131176	0.0460584	0.186338	0.733329	0.145805	0.0689916	0.0483606
	Sample 694	0.194868	0.276711	0.200226	0.0645613	0.162549	0.676952	0.12953	0.123287	0.0960002
	Sample 695	0.234991	0.287642	0.113879	0.0683317	0.0947024	0.67838	0.173673	0.176281	0.101711
	Sample 696	0.240141	0.26812	0.121777	0.0443322	0.110012	0.675537	0.152458	0.17808	0.107213
	Sample 697	0.221971	0.321426	0.118521	0.0762525	0.130429	0.65235	0.151558	0.080922	0.137855
	Sample 698	0.190306	0.272822	0.0768742	0.0903324	0.163632	0.637797	0.141414	0.159139	0.124511
	Sample 699	0.172794	0.272401	0.113534	0.0491864	0.243283	0.711203	0.0616495	0.163382	0.0928466
	Sample 700	0.210969	0.259147	0.148971	0.0522259	0.153979	0.690813	0.0946569	0.194615	0.106002
	Sample 701	0.205171	0.332343	0.104851	0.0688207	0.136958	0.682122	0.126804	0.139632	0.0833966
	Sample 702	0.212146	0.317939	0.165641	0.117687	0.152336	0.708614	0.143687	0.0879893	0.0383182
	Sample 703	0.184032	0.158784	0.190431	0.0363464	0.184489	0.722939	0.143532	0.200647	0.0264087
	Sample 704	0.264062	0.225692	0.166582	0.0373081	0.18587	0.698163	0.117993	0.124043	0.139273
	Sample 705	0.274796	0.243424	0.136603	0.0266118	0.159693	0.69626	0.130327	0.0939792	0.122687
	Sample 706	0.219838	0.328173	0.14283	0.105688	0.128877	0.652045	0.11258	0.118667	0.0449419
	Sample 707	0.211621	0.245482	0.134067	0.0621463	0.131376	0.665302	0.132472	0.180305	0.141221
	Sample 708	0.222486	0.250577	0.145683	0.0289667	0.101609	0.743661	0.0837004	0.21787	0.0929076
	Sample 709	0.211727	0.281491	0.147203	0.076306	0.135052	0.694284	0.174753	0.133747	0.0876564
	Sample 710	0.246994	0.188223	0.153737	0.115744	0.112642	0.664533	0.110945	0.198519	0.077988
	Sample 711	0.207413	0.217086	0.135941	0.0556179	0.182351	0.667326	0.124888	0.209988	0.109222
	Sample 712	0.224425	0.280577	0.158775	0.0330036	0.176719	0.679048	0.119169	0.087633	0.128602
	Sample 713	0.236849	0.288673	0.130393	0.034845	0.131588	0.727321	0.112845	0.14013	0.124681
	Sample 714	0.177141	0.208291	0.14849	-0.0190885	0.245751	0.731873	0.0871214	0.150405	0.108654
	Sample 715	0.196605	0.308029	0.139144	0.123192	0.0969776	0.655749	0.111068	0.19414	0.13903
	Sample 716	0.265136	0.275849	0.146067	0.046908	0.143081	0.679219	0.0941726	0.15741	0.125071
	Sample 717	0.16762	0.246791	0.191121	0.0784895	0.191437	0.703601	0.140567	0.126153	0.0711991
	Sample 718	0.250698	0.330813	0.170481	0.0453412	0.059383	0.682848	0.104595	0.154457	0.106847
	Sample 719	0.215852	0.286831	0.112304	0.07545	0.187412	0.705265	0.147171	0.15176	0.0828264
	Sample 720	0.203544	0.245715	0.177009	0.0503173	0.188504	0.734314	0.100129	0.128718	0.0759555
	Sample 721	0.216244	0.325335	0.126043	0.0759548	0.146007	0.700404	0.0955809	0.143143	0.127803
	Sample 722	0.232576	0.258971	0.139556	0.0362576	0.11728	0.691891	0.130169	0.173259	0.0957172
	Sample 723	0.201919	0.250879	0.12958	0.0904402	0.201806	0.67019	0.168509	0.146848	0.0997478
	Sample 724	0.26238	0.276408	0.101003	0.0475088	0.157442	0.696361	0.0624986	0.154814	0.117301
	Sample 725	0.223754	0.307397	0.081316	0.0703574	0.153697	0.679612	0.146411	0.103805	0.114664
	Sample 726	0.247971	0.249331	0.156893	0.00541397	0.100676	0.775856	0.113648	0.180143	0.0440697
	Sample 727	0.282133	0.220283	0.120741	0.0723643	0.168993	0.661431	0.140497	0.123361	0.122028
	Sample 728	0.201697	0.278068	0.10945	0.0458586	0.104632	0.684364	0.160287	0.179129	0.0947306
	Sample 729	0.178997	0.248646	0.164361	0.0753816	0.184522	0.693943	0.095176	0.145208	0.0748838
	Sample 730	0.24683	0.266421	0.112906	0.0613979	0.139182	0.69254	0.132626	0.14887	0.0876674
	Sample 731	0.235595	0.270445	0.122144	0.0708913	0.140352	0.64694	0.158086	0.13257	0.111347
	Sample 732	0.207323	0.262524	0.0830891	0.0809449	0.180646	0.67898	0.162661	0.141215	0.121164
	Sample 733	0.266314	0.274305	0.108927	0.038362	0.145867	0.71553	0.166421	0.0903098	0.112757
	Sample 734	0.274876	0.291053	0.126089	0.129194	0.126617	0.690842	0.0935591	0.142229	0.107442
	Sample 735	0.194057	0.256155	0.152647	0.0520595	0.200955	0.701912	0.104413	0.106371	0.114227
	Sample 736	0.250682	0.252706	0.117216	0.0900081	0.136226	0.672784	0.121725	0.136936	0.117705
	Sample 737	0.269654	0.305207	0.111595	0.0851724	0.129395	0.706165	0.103755	0.155255	0.0892492
	Sample 738	0.256778	0.275677	0.121542	0.0627823	0.143715	0.689828	0.119804	0.103285	0.103955
	Sample 739	0.212864	0.291399	0.126245	0.0467867	0.166714	0.715735	0.130174	0.129331	0.115683
	Sample 740	0.224332	0.250211	0.191028	0.0547261	0.147642	0.683016	0.133594	0.104281	0.110513
	Sample 741	0.195766	0.266116	0.158202	0.0621473	0.169101	0.698926	0.166626	0.110126	0.10825
	Sample 742	0.182372	0.279891	0.162214	0.0332021	0.170289	0.657313	0.0902917	0.123052	0.11231
	Sample 743	0.17043	0.278838	0.0961366	0.120488	0.147443	0.650971	0.164465	0.163936	0.106148
	Sample 744	0.209839	0.288803	0.137326	0.0518419	0.146084	0.671268	0.119191	0.132939	0.13259
	Sample 745	0.127925	0.284157	0.121951	0.0543481	0.21189	0.727288	0.137767	0.19678	0.105601
	Sample 746	0.149529	0.299304	0.120012	0.0761191	0.173971	0.651381	0.154004	0.171209	0.134279
	Sample 747	0.152791	0.253381	0.119217	0.0619515	0.166949	0.720832	0.110551	0.191952	0.0917513
	Sample 748	0.257095	0.221842	0.163812	0.0234616	0.185063	0.712277	0.0693822	0.16037	0.09963
	Sample 749	0.180756	0.311048	0.13361	0.0728232	0.14443	0.69355	0.104071	0.170966	0.114958
	Sample 750	0.224085	0.187605	0.142725	0.0655581	0.198049	0.715751	0.126194	0.17302	0.122308
	Sample 751	0.178945	0.287904	0.177578	0.105069	0.157204	0.661701	0.130447	0.0969086	0.138544
	Sample 752	0.207614	0.302425	0.122131	0.0441535	0.183732	0.692341	0.100983	0.112357	0.136973
	Sample 753	0.233359	0.23141	0.161922	0.0640494	0.122799	0.661155	0.125306	0.19751	0.124965
	Sample 754	0.195549	0.292205	0.164507	0.0507531	0.205627	0.714082	0.118655	0.0764755	0.0739251
	Sample 755	0.233834	0.254692	0.177304	0.0888929	0.10862	0.677866	0.112405	0.176428	0.0713353
	Sample 756	0.241029	0.281	0.105408	0.071455	0.18306	0.686754	0.12898	0.115813	0.0921781
	Sample 757	0.268081	0.224	0.145382	0.0591365	0.138673	0.682551	0.129371	0.171804	0.0942868
	Sample 758	0.210581	0.265669	0.205346	0.0957301	0.152364	0.660538	0.103238	0.143515	0.131642
	Sample 759	0.280338	0.238079	0.0813647	0.0940157	0.155856	0.700331	0.133645	0.102525	0.100855
	Sample 760	0.233381	0.342376	0.146421	0.0193768	0.0988743	0.728444	0.0999907	0.167888	0.0857685
	Sample 761	0.188716	0.339775	0.140449	0.0356275	0.157993	0.679039	0.087637	0.141799	0.0968626
	Sample 762	0.212271	0.243072	0.160076	0.0876293	0.140153	0.695559	0.0795552	0.157799	0.0639264
	Sample 763	0.172786	0.239186	0.108997	0.0897312	0.166604	0.675843	0.158343	0.190586	0.0974344
	Sample 764	0.21778	0.252754	0.0926884	0.0571609	0.153423	0.690814	0.136431	0.199014	0.0991467
	Sample 765	0.195369	0.234914	0.156871	0.039927	0.124769	0.705604	0.103404	0.218549	0.11442
	Sample 766	0.196384	0.273423	0.102538	0.0616141	0.124706	0.71683	0.107046	0.185108	0.102204
	Sample 767	0.171887	0.241195	0.169833	0.0611339	0.150031	0.690262	0.171092	0.166148	0.0991127
	Sample 768	0.172549	0.268131	0.191328	0.129798	0.188296	0.650554	0.122582	0.089751	0.100493
	Sample 769	0.231441	0.272914	0.118088	0.0403994	0.128075	0.697287	0.133997	0.153461	0.10667
	Sample 770	0.137398	0.287301	0.144442	0.0508811	0.184476	0.713548	0.146209	0.164079	0.112479
	Sample 771	0.217421	0.213889	0.143192	0.0565256	0.123519	0.684112	0.143766	0.204828	0.141158
	Sample 772	0.18515	0.293608	0.142287	0.0706638	0.172645	0.678021	0.133254	0.157966	0.121779
	Sample 773	0.266253	0.258574	0.149947	0.0744297	0.103585	0.687566	0.140603	0.140885	0.0899089
	Sample 774	0.265596	0.222335	0.132182	0.122329	0.161978	0.683571	0.113321	0.157431	0.0996724
	Sample 775	0.246579	0.27346	0.123993	0.0861636	0.0863964	0.664461	0.125396	0.156133	0.104438
	Sample 776	0.264888	0.278375	0.127215	0.0581559	0.10096	0.738993	0.111794	0.191816	0.0557836
	Sample 777	0.230846	0.27235	0.122494	0.0981434	0.152088	0.660998	0.109055	0.158401	0.0886186
	Sample 778	0.228837	0.271369	0.113083	0.073141	0.189195	0.664709	0.153132	0.0986443	0.105858
	Sample 779	0.19337	0.290377	0.115998	0.0858644	0.166442	0.68079	0.110047	0.140255	0.132973
	Sample 780	0.178666	0.341509	0.132432	0.0483567	0.147871	0.684129	0.114693	0.120891	0.12048
	Sample 781	0.281888	0.290624	0.128829	0.0586228	0.0949978	0.728887	0.0493174	0.163933	0.0993031
	Sample 782	0.225065	0.25761	0.122688	0.0306113	0.117786	0.696836	0.117864	0.202221	0.115649
	Sample 783	0.226724	0.2633	0.103034	0.0708228	0.171454	0.684334	0.121409	0.160622	0.112692
	Sample 784	0.100401	0.359753	0.128569	0.0496648	0.172621	0.736024	0.148434	0.149105	0.0900777
	Sample 785	0.17121	0.311187	0.143136	0.0540553	0.177482	0.708224	0.145061	0.0965849	0.0864097
	Sample 786	0.218348	0.20058	0.143701	0.0820134	0.187702	0.683008	0.123328	0.136979	0.0842392
	Sample 787	0.191758	0.294818	0.134995	0.0924255	0.177393	0.678872	0.15975	0.116295	0.0836384
	Sample 788	0.177387	0.198288	0.174444	0.0652493	0.187915	0.726426	0.1344	0.155928	0.0782666
	Sample 789	0.236151	0.222028	0.117975	0.0240383	0.194975	0.706191	0.107315	0.104966	0.114771
	Sample 790	0.230988	0.29613	0.150509	0.0420972	0.119214	0.749277	0.088879	0.162234	0.0775677
	Sample 791	0.198922	0.207222	0.170314	0.0569803	0.148982	0.694569	0.165178	0.131756	0.132695
	Sample 792	0.24223	0.183653	0.157456	0.107573	0.159494	0.632307	0.144402	0.148962	0.116552
	Sample 793	0.230659	0.326682	0.143416	0.0571701	0.119139	0.687293	0.159016	0.116163	0.133108
	Sample 794	0.195931	0.27778	0.132286	0.0398671	0.130124	0.678045	0.135338	0.164446	0.11734
	Sample 795	0.272589	0.219801	0.131818	0.0491	0.188639	0.690576	0.128131	0.129329	0.125175
	Sample 796	0.232401	0.278966	0.12007	0.0909405	0.160777	0.669261	0.163787	0.109457	0.0970617
	Sample 797	0.274033	0.221602	0.178239	0.0702056	0.152699	0.723794	0.0955726	0.133857	0.0726286
	Sample 798	0.181554	0.305278	0.126771	0.0589869	0.130794	0.688473	0.101907	0.198053	0.140323
	Sample 799	0.222542	0.300248	0.175944	0.0192355	0.128693	0.729383	0.0924148	0.141994	0.0728735
	Sample 800	0.21326	0.14187	0.123039	0.100024	0.250119	0.652595	0.0987221	0.121598	0.107479
	Sample 801	0.225689	0.222359	0.131658	0.058398	0.172236	0.716589	0.0707539	0.199461	0.0933782
	Sample 802	0.23363	0.282645	0.14332	0.0817989	0.159916	0.68733	0.0990895	0.1381	0.115626
	Sample 803	0.251107	0.235664	0.138136	0.0163923	0.140653	0.705846	0.124154	0.146787	0.0979583
	Sample 804	0.230271	0.284689	0.109104	0.0744335	0.129875	0.69337	0.116705	0.193616	0.110986
	Sample 805	0.221675	0.235198	0.142294	0.0632909	0.143079	0.717506	0.122915	0.179747	0.060179
	Sample 806	0.263341	0.204215	0.176599	0.110606	0.154482	0.67339	0.127255	0.105485	0.0693935
	Sample 807	0.18068	0.298568	0.170289	0.0847318	0.188157	0.674014	0.132521	0.0932977	0.11284
	Sample 808	0.23175	0.165385	0.214851	0.0909183	0.152618	0.704511	0.129688	0.174943	0.0973504
	Sample 809	0.238824	0.282723	0.102981	0.0120991	0.156309	0.713109	0.121001	0.144678	0.0903709
	Sample 810	0.196734	0.27542	0.159342	0.0522005	0.148213	0.701859	0.0828197	0.16498	0.108202
	Sample 811	0.18482	0.293162	0.162781	0.0669582	0.130897	0.692202	0.135465	0.157439	0.136317
	Sample 812	0.175149	0.363203	0.129118	0.0771184	0.0919676	0.652876	0.157169	0.149269	0.121599
	Sample 813	0.206728	0.278235	0.163696	0.0677539	0.0933628	0.706709	0.121752	0.199449	0.100567
	Sample 814	0.238434	0.296414	0.137344	0.0903824	0.128973	0.719488	0.144477	0.108622	0.0860533
	Sample 815	0.267129	0.196383	0.202832	0.0906121	0.100989	0.662076	0.0789458	0.175308	0.128163
	Sample 816	0.25407	0.295041	0.124406	0.0570465	0.129975	0.721486	0.169976	0.11844	0.0825836
	Sample 817	0.221545	0.218847	0.109208	0.0703163	0.206836	0.697546	0.135251	0.1529	0.0637126
	Sample 818	0.231741	0.302647	0.154727	0.082841	0.128962	0.681746	0.118644	0.11842	0.102205
	Sample 819	0.235885	0.263475	0.146928	0.0902365	0.0911533	0.669141	0.149623	0.179713	0.0939489
	Sample 820	0.174556	0.232598	0.149751	0.0300356	0.198691	0.691725	0.140708	0.150667	0.105706
	Sample 821	0.210662	0.203012	0.170932	0.0881342	0.193273	0.680729	0.0857954	0.168012	0.0713579
	Sample 822	0.203783	0.223074	0.157117	0.108795	0.155139	0.65724	0.126262	0.157482	0.111024
	Sample 823	0.273527	0.26914	0.179083	0.0184502	0.129312	0.69938	0.105569	0.121191	0.1299
	Sample 824	0.233043	0.283334	0.155984	0.0513797	0.153093	0.722139	0.112986	0.133414	0.102067
	Sample 825	0.285071	0.160167	0.140114	0.0740329	0.161645	0.678885	0.0586124	0.189725	0.0898902
	Sample 826	0.175887	0.266851	0.120157	0.0499425	0.175257	0.67986	0.128219	0.169428	0.152218
	Sample 827	0.219723	0.189055	0.190335	0.095471	0.171033	0.646476	0.125945	0.139115	0.105874
	Sample 828	0.184239	0.364681	0.121126	0.0811904	0.133041	0.665666	0.0996559	0.122218	0.145778
	Sample 829	0.22412	0.316905	0.110807	0.0577603	0.115927	0.712947	0.141643	0.123909	0.0984418
	Sample 830	0.177609	0.319739	0.117351	0.0699224	0.164926	0.66487	0.133725	0.158798	0.0955628
	Sample 831	0.220007	0.205417	0.148408	0.0343384	0.216915	0.704693	0.0784142	0.165494	0.107978
	Sample 832	0.152793	0.309018	0.154742	0.0475635	0.133091	0.712757	0.170999	0.173939	0.104172
	Sample 833	0.264682	0.278776	0.089263	0.107472	0.137072	0.662746	0.0937146	0.141983	0.0894863
	Sample 834	0.23499	0.274262	0.145654	0.0492413	0.140498	0.671986	0.131088	0.127095	0.15122
	Sample 835	0.25339	0.206008	0.13891	0.0890231	0.170913	0.665924	0.0958163	0.16276	0.109143
	Sample 836	0.281416	0.173498	0.153616	0.0702507	0.133638	0.698224	0.138033	0.166347	0.0905004
	Sample 837	0.221052	0.25981	0.138804	0.0971919	0.175273	0.696014	0.0984229	0.138994	0.0858917
	Sample 838	0.167714	0.258125	0.111024	0.0514865	0.224781	0.693375	0.10847	0.138343	0.106659
	Sample 839	0.199677	0.235461	0.175302	0.121672	0.0597581	0.640483	0.150283	0.195778	0.104024
	Sample 840	0.203679	0.319241	0.103201	0.149885	0.162619	0.654689	0.181898	0.0811502	0.0549635
	Sample 841	0.180383	0.224993	0.175067	0.0891082	0.197223	0.654442	0.0934996	0.14543	0.123112
	Sample 842	0.191578	0.189604	0.145213	0.0235567	0.207513	0.690436	0.0828972	0.191349	0.138024
	Sample 843	0.242332	0.271553	0.135117	0.0338015	0.167351	0.711459	0.134556	0.101266	0.12695
	Sample 844	0.134925	0.289489	0.148598	0.0548362	0.168349	0.634455	0.141096	0.179843	0.14124
	Sample 845	0.223842	0.299968	0.091586	0.0267206	0.131676	0.697748	0.12661	0.136015	0.114467
	Sample 846	0.221514	0.299738	0.120114	0.0623531	0.176904	0.676532	0.179422	0.0767744	0.1456
	Sample 847	0.155986	0.366286	0.135931	0.0615181	0.125825	0.698513	0.164195	0.11846	0.106446
	Sample 848	0.211182	0.246595	0.131555	0.117212	0.20503	0.667413	0.122403	0.133376	0.0819993
	Sample 849	0.23846	0.309848	0.152681	0.0644467	0.140901	0.742286	0.132074	0.118613	0.0588021
	Sample 850	0.229029	0.3065	0.153725	0.0766287	0.128116	0.699518	0.0906777	0.137502	0.0988923
	Sample 851	0.220424	0.250295	0.133301	0.0833432	0.170364	0.670664	0.167151	0.111062	0.111075
	Sample 852	0.271023	0.232491	0.108021	0.0540997	0.217232	0.681692	0.121455	0.0945342	0.124743
	Sample 853	0.248459	0.259429	0.136299	0.0339634	0.117161	0.642312	0.136477	0.157345	0.164024
	Sample 854	0.224098	0.306412	0.121692	0.012255	0.148188	0.731065	0.136948	0.0909955	0.115782
	Sample 855	0.309962	0.232672	0.134373	0.10129	0.114094	0.68836	0.113316	0.142791	0.116939
	Sample 856	0.252028	0.335068	0.138048	-0.00729452	0.146953	0.733129	0.116902	0.0579255	0.0810793
	Sample 857	0.261538	0.215844	0.132504	0.0293685	0.183167	0.709348	0.112084	0.157539	0.124608
	Sample 858	0.244103	0.281298	0.149108	0.0491654	0.135066	0.716219	0.136023	0.121177	0.108502
	Sample 859	0.268011	0.263874	0.16455	0.0245663	0.086727	0.698342	0.0967323	0.149472	0.123093
	Sample 860	0.202668	0.252987	0.134058	0.0486679	0.172681	0.692205	0.0707883	0.18195	0.113168
	Sample 861	0.204667	0.297092	0.135624	0.0465218	0.0937832	0.733131	0.120802	0.157797	0.0798406
	Sample 862	0.142132	0.215862	0.216386	0.0859887	0.215725	0.608314	0.109668	0.151992	0.144232
	Sample 863	0.198015	0.343958	0.133277	0.0628983	0.166246	0.675536	0.0896034	0.0906955	0.137026
	Sample 864	0.172408	0.336769	0.205824	0.0366039	0.112805	0.659047	0.136903	0.13282	0.10802
	Sample 865	0.288862	0.249802	0.157944	0.0668374	0.140045	0.663579	0.139131	0.0812366	0.129796
	Sample 866	0.220505	0.216269	0.162735	0.00401903	0.17783	0.711149	0.133561	0.114686	0.10836
	Sample 867	0.283166	0.207225	0.115883	0.0481517	0.181175	0.688583	0.107968	0.127056	0.126223
	Sample 868	0.273738	0.280651	0.0941024	0.0529367	0.142727	0.672315	0.124894	0.124294	0.135145
	Sample 869	0.217864	0.304745	0.136542	0.0768016	0.118583	0.708737	0.122791	0.192262	0.117908
	Sample 870	0.185313	0.277025	0.151365	0.0591271	0.163429	0.646177	0.161517	0.103137	0.162348
	Sample 871	0.207375	0.237512	0.143205	0.0371738	0.172937	0.708578	0.10653	0.206531	0.120351
	Sample 872	0.239277	0.301967	0.111311	0.0561319	0.105709	0.724109	0.145079	0.139742	0.0784525
	Sample 873	0.273035	0.312619	0.143058	0.0686905	0.117424	0.687482	0.150414	0.110653	0.126788
	Sample 874	0.223247	0.228335	0.143268	0.072903	0.185804	0.640783	0.119642	0.123764	0.120387
	Sample 875	0.202511	0.258358	0.165971	0.0673088	0.136636	0.684307	0.0737978	0.199545	0.107089
	Sample 876	0.174378	0.279381	0.162021	0.051627	0.224467	0.67204	0.154539	0.103032	0.114407
	Sample 877	0.239612	0.238247	0.149318	0.0581595	0.182916	0.698312	0.0847992	0.13341	0.106312
	Sample 878	0.253615	0.229534	0.141355	0.029917	0.192316	0.687586	0.130498	0.147781	0.158236
	Sample 879	0.234127	0.163441	0.143646	0.0128928	0.185726	0.693693	0.119533	0.190869	0.0744718
	Sample 880	0.170032	0.232311	0.128872	0.0313258	0.17926	0.708269	0.093271	0.234697	0.0838455
	Sample 881	0.2533	0.207365	0.144364	0.0643656	0.190561	0.702925	0.0489016	0.174428	0.0757791
	Sample 882	0.257702	0.205991	0.112453	0.0410912	0.127566	0.674861	0.115166	0.15715	0.127112
	Sample 883	0.203378	0.354093	0.0896647	0.116648	0.162484	0.709039	0.118933	0.11231	0.0452066
	Sample 884	0.183536	0.347408	0.151297	0.0402742	0.160765	0.701258	0.108283	0.0928054	0.0975397
	Sample 885	0.239888	0.25368	0.168038	0.0544547	0.136643	0.671965	0.0876848	0.135542	0.143058
	Sample 886	0.234639	0.310545	0.0855369	0.122536	0.15102	0.684933	0.112065	0.141151	0.11914
	Sample 887	0.237578	0.307958	0.122411	0.068304	0.121533	0.65324	0.142539	0.141834	0.168196
	Sample 888	0.204561	0.317361	0.156436	0.0805414	0.140971	0.641417	0.107343	0.107312	0.151516
	Sample 889	0.233978	0.300146	0.0842327	0.0245021	0.123943	0.709462	0.14938	0.193118	0.115931
	Sample 890	0.209564	0.287059	0.0890315	0.0632929	0.157067	0.672298	0.122236	0.157503	0.0867381
	Sample 891	0.261777	0.248903	0.125611	0.0861676	0.171641	0.685794	0.139558	0.134035	0.107236
	Sample 892	0.191849	0.354466	0.097483	0.0386193	0.18427	0.703872	0.19096	0.0570853	0.107335
	Sample 893	0.272562	0.301478	0.1026	0.0868801	0.114924	0.698675	0.0907944	0.112285	0.063639
	Sample 894	0.200395	0.30413	0.136074	0.06545	0.154922	0.701912	0.096816	0.1231	0.0938154
	Sample 895	0.244398	0.282962	0.145524	0.0785157	0.114301	0.675212	0.104742	0.172806	0.139308
	Sample 896	0.20474	0.300925	0.121288	0.0856114	0.137021	0.661197	0.114664	0.130778	0.126316
	Sample 897	0.260496	0.248696	0.113734	0.112156	0.169391	0.632387	0.0930338	0.144273	0.125346
	Sample 898	0.247862	0.268393	0.124941	0.0894968	0.172777	0.698842	0.0974096	0.144508	0.0902655
	Sample 899	0.261058	0.217904	0.118659	0.0839939	0.135672	0.674864	0.108638	0.177945	0.0863334
	Sample 900	0.221787	0.332083	0.0760707	0.062449	0.138223	0.702435	0.116493	0.134889	0.0923732
	Sample 901	0.210482	0.253971	0.164085	0.0729278	0.155382	0.681012	0.0780251	0.16179	0.115568
	Sample 902	0.296417	0.21934	0.126043	0.0753415	0.163129	0.730762	0.0963713	0.146349	0.0860553
	Sample 903	0.201639	0.279514	0.0871737	0.0922332	0.180061	0.687747	0.119551	0.140799	0.0941415
	Sample 904	0.182061	0.316987	0.0948456	0.0190097	0.194218	0.709738	0.141927	0.134838	0.102131
	Sample 905	0.203845	0.228125	0.121707	0.0454984	0.15968	0.707268	0.15155	0.180062	0.104339
	Sample 906	0.24234	0.324097	0.089414	0.0573362	0.162571	0.738581	0.0990621	0.109437	0.0779167
	Sample 907	0.175632	0.29116	0.114957	0.0716487	0.140194	0.690751	0.141021	0.133298	0.10032
	Sample 908	0.251997	0.219363	0.174311	0.0652298	0.126089	0.709538	0.0752026	0.192789	0.098228
	Sample 909	0.224393	0.259376	0.123112	0.100156	0.155739	0.664542	0.0980799	0.16764	0.121922
	Sample 910	0.188161	0.304675	0.128828	0.0861703	0.17784	0.688234	0.130037	0.0808132	0.103786
	Sample 911	0.248352	0.209775	0.187983	0.059289	0.153117	0.660758	0.0821458	0.177488	0.135621
	Sample 912	0.226392	0.21567	0.201508	0.0611447	0.152582	0.696715	0.100276	0.185079	0.0727387
	Sample 913	0.248169	0.301803	0.165077	0.0654222	0.145512	0.708223	0.056118	0.118038	0.116036
	Sample 914	0.237851	0.277046	0.181885	0.0473009	0.111171	0.70108	0.0745071	0.144034	0.111422
	Sample 915	0.237602	0.241293	0.161797	0.0257625	0.135375	0.706681	0.0874898	0.155525	0.113539
	Sample 916	0.234555	0.24997	0.109393	0.0321649	0.173403	0.6952	0.130016	0.123771	0.141693
	Sample 917	0.238688	0.234869	0.130535	0.109836	0.16968	0.660784	0.10656	0.108295	0.131503
	Sample 918	0.2258	0.209517	0.174788	0.0619085	0.18595	0.688331	0.0913562	0.148274	0.101951
	Sample 919	0.223169	0.27772	0.0766462	0.0476869	0.157977	0.692171	0.148834	0.149038	0.0972642
	Sample 920	0.187456	0.324495	0.138238	0.0794745	0.137197	0.649347	0.130702	0.113747	0.158092
	Sample 921	0.276121	0.185825	0.128694	0.0415972	0.155702	0.681165	0.164514	0.166877	0.120152
	Sample 922	0.234157	0.2496	0.174539	0.0873908	0.130561	0.674167	0.0494897	0.165739	0.14643
	Sample 923	0.239817	0.29521	0.155957	0.0440932	0.1205	0.672245	0.165954	0.101546	0.148433
	Sample 924	0.213728	0.298235	0.145815	0.0381685	0.141703	0.679835	0.143882	0.125403	0.12149
	Sample 925	0.191849	0.227406	0.170004	0.100456	0.169608	0.675041	0.109483	0.138023	0.096444
	Sample 926	0.217656	0.251162	0.141351	0.064304	0.12356	0.711133	0.0962601	0.192399	0.0897113
	Sample 927	0.219889	0.1788	0.174852	0.0748533	0.165223	0.657498	0.0885362	0.196961	0.112678
	Sample 928	0.203054	0.291252	0.131313	0.0338696	0.15066	0.651983	0.144743	0.159522	0.154119
	Sample 929	0.218101	0.325994	0.146366	0.045134	0.151307	0.693463	0.181997	0.025127	0.120031
	Sample 930	0.150802	0.283365	0.139541	0.0459232	0.151869	0.696375	0.15326	0.156071	0.0859621
	Sample 931	0.157849	0.324643	0.152846	0.0705519	0.157178	0.681292	0.131286	0.154783	0.0731663
	Sample 932	0.213435	0.249411	0.167289	0.0644975	0.147457	0.687971	0.101003	0.153617	0.101083
	Sample 933	0.256571	0.265514	0.129694	0.0680201	0.19009	0.692508	0.131945	0.0857899	0.0896458
	Sample 934	0.21419	0.293463	0.106856	0.0405824	0.184558	0.696605	0.119614	0.145745	0.0922321
	Sample 935	0.183157	0.312794	0.140432	0.0758596	0.116906	0.682191	0.14545	0.17741	0.126885
	Sample 936	0.23976	0.232542	0.204294	0.0733108	0.159362	0.658822	0.144583	0.113487	0.110702
	Sample 937	0.241376	0.23641	0.143471	0.0842536	0.173229	0.63065	0.0920497	0.113264	0.129047
	Sample 938	0.16622	0.295194	0.146404	0.0614173	0.151373	0.733999	0.129289	0.185528	0.0725914
	Sample 939	0.254819	0.274801	0.14474	0.0473166	0.163162	0.713631	0.131295	0.0811203	0.11892
	Sample 940	0.183703	0.268433	0.180677	0.0453966	0.131936	0.683523	0.151327	0.152938	0.151863
	Sample 941	0.253219	0.22491	0.129474	0.050301	0.196471	0.668712	0.140729	0.116579	0.112691
	Sample 942	0.166262	0.272551	0.153332	0.0418125	0.185963	0.694575	0.125417	0.146156	0.10842
	Sample 943	0.201085	0.235105	0.154985	0.0621882	0.193319	0.718869	0.103624	0.128824	0.0675003
	Sample 944	0.249827	0.273456	0.135032	0.106126	0.140613	0.704614	0.107853	0.101956	0.122191
	Sample 945	0.185411	0.316562	0.107998	0.0981195	0.214156	0.672536	0.120603	0.115876	0.116747
	Sample 946	0.290464	0.266522	0.124295	0.11364	0.173984	0.71408	0.13314	0.120414	0.0657189
	Sample 947	0.133986	0.276136	0.166079	0.0360291	0.198112	0.689976	0.114895	0.140752	0.138284
	Sample 948	0.267771	0.273546	0.111404	0.12093	0.14421	0.687138	0.131337	0.12636	0.0855806
	Sample 949	0.223861	0.282707	0.127967	0.101471	0.118049	0.657904	0.109229	0.154775	0.108263
	Sample 950	0.239775	0.269411	0.105903	0.096451	0.163453	0.697897	0.117459	0.134876	0.0643263
	Sample 951	0.19761	0.278052	0.185297	0.0259796	0.143649	0.707397	0.126041	0.131138	0.0932493
	Sample 952	0.248996	0.265763	0.136129	0.0977231	0.189759	0.688898	0.135863	0.06984	0.0804907
	Sample 953	0.219063	0.301	0.143853	0.0675684	0.143348	0.678971	0.139504	0.08938	0.140789
	Sample 954	0.271172	0.226528	0.124132	0.0740599	0.147497	0.692147	0.122625	0.159219	0.0864142
	Sample 955	0.251955	0.294424	0.0873909	0.067809	0.148653	0.676441	0.118279	0.132982	0.144485
	Sample 956	0.246207	0.227681	0.136238	0.114079	0.161725	0.681319	0.154581	0.14655	0.0369336
	Sample 957	0.261172	0.28996	0.105305	0.0577644	0.136652	0.743175	0.110877	0.124473	0.0395241
	Sample 958	0.198118	0.256961	0.137254	0.0785829	0.163142	0.690528	0.158154	0.12496	0.106779
	Sample 959	0.23517	0.266462	0.134136	0.050328	0.120349	0.71607	0.112458	0.152253	0.0791331
	Sample 960	0.205148	0.356472	0.104966	0.0476581	0.134701	0.695024	0.132765	0.0852462	0.129315
	Sample 961	0.175251	0.294134	0.23609	0.0650512	0.115779	0.693064	0.122948	0.11949	0.0665274
	Sample 962	0.174136	0.261662	0.145414	0.0827253	0.136932	0.66527	0.116986	0.166232	0.0950525
	Sample 963	0.242308	0.311673	0.152321	0.0792008	0.130736	0.742748	0.113312	0.128682	0.0495742
	Sample 964	0.204828	0.185603	0.174841	0.0655383	0.180682	0.71353	0.0817059	0.210427	0.09477
	Sample 965	0.170627	0.352991	0.11641	0.0930655	0.149559	0.634336	0.163233	0.108701	0.134897
	Sample 966	0.203391	0.225509	0.132509	0.0620658	0.192525	0.694207	0.0718116	0.202791	0.0977548
	Sample 967	0.259768	0.202917	0.148597	0.107383	0.165271	0.696437	0.145138	0.172223	0.0627809
	Sample 968	0.247507	0.27713	0.131144	0.055281	0.123203	0.689156	0.0923557	0.169379	0.110987
	Sample 969	0.266496	0.211261	0.100601	0.0536267	0.187175	0.724011	0.126458	0.1703	0.0680312
	Sample 970	0.241768	0.249701	0.0940808	0.056694	0.202845	0.641522	0.121955	0.1372	0.102771
	Sample 971	0.157801	0.258288	0.179865	0.0284458	0.182166	0.699728	0.11853	0.17085	0.102518
	Sample 972	0.225413	0.27523	0.156782	0.0435796	0.160846	0.72433	0.0794816	0.128303	0.0997241
	Sample 973	0.219156	0.203994	0.21174	0.0386603	0.139461	0.709251	0.0945195	0.173673	0.0981231
	Sample 974	0.199965	0.306533	0.133159	0.0280239	0.138664	0.69548	0.0915994	0.163641	0.116232
	Sample 975	0.254719	0.274432	0.106927	0.0321103	0.183356	0.730964	0.134323	0.100676	0.0861913
	Sample 976	0.217342	0.258818	0.132958	0.0672154	0.195817	0.681833	0.102903	0.147392	0.127456
	Sample 977	0.164228	0.354517	0.126115	0.0812484	0.144463	0.706253	0.124044	0.146341	0.100574
	Sample 978	0.222054	0.276281	0.109471	0.0780421	0.200207	0.674137	0.124156	0.116981	0.132288
	Sample 979	0.216838	0.218355	0.158409	0.0759658	0.134683	0.681806	0.139951	0.174768	0.0955641
	Sample 980	0.303594	0.185117	0.0931668	0.0626161	0.164616	0.701972	0.12255	0.15772	0.0835337
	Sample 981	0.190773	0.274489	0.158277	0.0279379	0.184326	0.720564	0.109518	0.138895	0.0827596
	Sample 982	0.194938	0.251243	0.165924	0.0814582	0.16181	0.672798	0.148807	0.156455	0.100585
	Sample 983	0.208761	0.210388	0.18007	0.0856767	0.156252	0.747684	0.0991181	0.179003	0.0617168
	Sample 984	0.179598	0.325397	0.169009	0.0250139	0.13591	0.693794	0.137783	0.128244	0.121308
	Sample 985	0.184959	0.284683	0.143428	0.0598855	0.152721	0.636745	0.139924	0.13954	0.159509
	Sample 986	0.225815	0.271591	0.121958	0.0843478	0.191221	0.695762	0.134869	0.1169	0.0893793
	Sample 987	0.175853	0.189822	0.183551	0.0419924	0.247321	0.724263	0.116004	0.147556	0.0826734
	Sample 988	0.230228	0.31512	0.116312	0.0773924	0.113713	0.68085	0.152572	0.0979554	0.0915704
	Sample 989	0.255603	0.225241	0.142921	0.0486676	0.16114	0.717651	0.119744	0.168029	0.0933885
	Sample 990	0.242555	0.216397	0.118001	0.0912607	0.203788	0.678253	0.127518	0.151022	0.0732465
	Sample 991	0.204333	0.270735	0.152412	0.0809911	0.201373	0.660301	0.121983	0.122193	0.111425
	Sample 992	0.193231	0.25139	0.123535	0.0164237	0.182771	0.671165	0.12035	0.160208	0.119107
	Sample 993	0.269044	0.220327	0.148157	0.0615218	0.162686	0.709056	0.118284	0.119748	0.0874044
	Sample 994	0.26659	0.19061	0.12731	0.0470151	0.145761	0.718095	0.0964554	0.161225	0.0912596
	Sample 995	0.293811	0.189429	0.0978769	0.099285	0.198961	0.666928	0.11968	0.112527	0.106226
	Sample 996	0.222056	0.23391	0.167858	0.0666092	0.126103	0.695549	0.107023	0.227118	0.0595918
	Sample 997	0.223885	0.245923	0.121643	0.0786811	0.165884	0.708805	0.170404	0.1433	0.0900665
	Sample 998	0.231752	0.295442	0.106168	0.0762948	0.138832	0.731884	0.111878	0.156693	0.0813469
	Sample 999	0.290597	0.273982	0.112422	0.0458514	0.182647	0.716042	0.114352	0.0431505	0.0800492
	Sample 1000	0.227556	0.299562	0.116944	0.0694085	0.0897109	0.708292	0.158632	0.165183	0.106663
	Sample 1001	0.264176	0.214856	0.151581	0.0171903	0.140718	0.691076	0.108006	0.113135	0.121689
	Sample 1002	0.159466	0.341626	0.100066	0.0934625	0.193727	0.686845	0.117559	0.132083	0.113658
	Sample 1003	0.19954	0.245588	0.14886	0.0694914	0.177996	0.694136	0.116991	0.123587	0.0799525
	Sample 1004	0.203899	0.260832	0.139871	0.0187933	0.140854	0.688772	0.145861	0.135892	0.0951757
	Sample 1005	0.20778	0.252917	0.136357	0.0812528	0.158147	0.647269	0.116522	0.134951	0.121157
	Sample 1006	0.202748	0.285408	0.146809	0.0608573	0.126148	0.625606	0.13284	0.150536	0.153739
	Sample 1007	0.154505	0.363805	0.141293	0.0480433	0.147328	0.708947	0.11257	0.150445	0.109803
	Sample 1008	0.20391	0.331963	0.118311	0.0609014	0.133368	0.649302	0.15075	0.0645169	0.134539
	Sample 1009	0.185145	0.24687	0.150697	0.0742926	0.145735	0.682424	0.115442	0.179863	0.10571
	Sample 1010	0.195513	0.283612	0.198301	0.0756564	0.174843	0.677777	0.11288	0.114897	0.0877523
	Sample 1011	0.208318	0.270558	0.182383	0.0223924	0.179878	0.664522	0.148893	0.147959	0.153389
	Sample 1012	0.152231	0.331514	0.163887	0.100675	0.165457	0.707582	0.0945724	0.162436	0.075714
	Sample 1013	0.222594	0.313109	0.131629	0.0375604	0.140316	0.692169	0.141767	0.14886	0.123324
	Sample 1014	0.195911	0.340579	0.107873	0.0599055	0.149734	0.689573	0.150289	0.11531	0.121615
	Sample 1015	0.20502	0.291297	0.136796	0.0421247	0.166965	0.694763	0.108488	0.134906	0.144813
	Sample 1016	0.253007	0.276642	0.12937	0.0563364	0.146996	0.733345	0.149771	0.112353	0.0893164
	Sample 1017	0.175167	0.299463	0.184796	0.0160847	0.128569	0.688059	0.105005	0.158472	0.1185
	Sample 1018	0.163331	0.281382	0.1469	0.0616016	0.174798	0.663445	0.131959	0.15463	0.129537
	Sample 1019	0.2099	0.289861	0.17074	0.0461023	0.124477	0.72916	0.0765684	0.149829	0.0798091
	Sample 1020	0.198138	0.203829	0.157522	0.036441	0.196862	0.69183	0.133534	0.174733	0.0905685
	Sample 1021	0.18644	0.266926	0.0835599	0.117044	0.17614	0.672797	0.178668	0.150396	0.0862286
	Sample 1022	0.214864	0.262508	0.132977	0.106715	0.139002	0.667884	0.13917	0.133527	0.136046
	Sample 1023	0.162511	0.297172	0.16049	0.056896	0.184547	0.711505	0.145642	0.115474	0.0802929
	Sample 1024	0.181902	0.317633	0.129978	0.0395061	0.114984	0.694098	0.0913016	0.191406	0.129483
	Sample 1025	0.201126	0.309439	0.146014	0.0635675	0.105901	0.686654	0.133639	0.161125	0.118039
	Sample 1026	0.236915	0.278035	0.102369	0.066821	0.17014	0.694794	0.111613	0.131196	0.0902036
	Sample 1027	0.219073	0.19425	0.157893	0.00975245	0.165702	0.709263	0.0706184	0.175157	0.116613
	Sample 1028	0.187285	0.357113	0.145294	0.0766853	0.15457	0.67637	0.12392	0.108661	0.0897468
	Sample 1029	0.208966	0.265974	0.140023	0.0404846	0.121725	0.661108	0.132847	0.177178	0.129878
	Sample 1030	0.202442	0.298569	0.115101	0.0807221	0.136478	0.698156	0.129466	0.173512	0.091011
	Sample 1031	0.189752	0.301674	0.12573	0.0575441	0.152982	0.691641	0.128297	0.177482	0.0839851
	Sample 1032	0.152192	0.344831	0.108098	0.0486062	0.187114	0.703227	0.149702	0.130051	0.108803
	Sample 1033	0.224955	0.310142	0.082406	0.0926135	0.162371	0.681452	0.0837417	0.141658	0.0699796
	Sample 1034	0.240283	0.307348	0.132989	0.0914898	0.126888	0.691215	0.0831187	0.107961	0.0970635
	Sample 1035	0.244573	0.219934	0.17347	0.0696303	0.114081	0.716136	0.100887	0.188649	0.068498
	Sample 1036	0.233974	0.223479	0.121907	0.102998	0.172658	0.692585	0.0993419	0.119885	0.0771467
	Sample 1037	0.229796	0.233017	0.143161	0.0709049	0.157063	0.699935	0.151802	0.152619	0.10647
	Sample 1038	0.1632	0.320152	0.119113	0.117856	0.140972	0.663237	0.110705	0.167692	0.0887394
	Sample 1039	0.216602	0.280573	0.125807	0.0484483	0.205115	0.730596	0.0859852	0.125939	0.094723
	Sample 1040	0.327528	0.272623	0.150012	0.0519201	0.0473716	0.692822	0.0731898	0.155828	0.112371
	Sample 1041	0.218272	0.313229	0.113116	0.0880241	0.199725	0.665746	0.117024	0.0809081	0.0932113
	Sample 1042	0.211854	0.328999	0.0634688	0.026258	0.147602	0.716043	0.131547	0.121291	0.11054
	Sample 1043	0.204293	0.262424	0.123298	0.0763319	0.156935	0.678447	0.152841	0.148875	0.113304
	Sample 1044	0.218246	0.245134	0.142677	0.0906011	0.171011	0.722518	0.094368	0.14597	0.077934
	Sample 1045	0.194286	0.327557	0.078929	0.0927097	0.151451	0.681689	0.172351	0.151719	0.104668
	Sample 1046	0.182354	0.239689	0.131719	0.0839735	0.221213	0.713614	0.13212	0.138825	0.070309
	Sample 1047	0.266736	0.243768	0.122478	0.0665397	0.1645	0.691713	0.0908841	0.134486	0.0994105
	Sample 1048	0.181316	0.281019	0.11151	0.0299967	0.178802	0.674681	0.119014	0.120221	0.158497
	Sample 1049	0.259169	0.278146	0.147022	0.096648	0.102464	0.676188	0.136818	0.174888	0.0958743
	Sample 1050	0.194623	0.276476	0.0940294	0.109063	0.19182	0.666338	0.127384	0.135966	0.122755
	Sample 1051	0.238067	0.255385	0.12267	0.110469	0.182798	0.669705	0.138195	0.120009	0.0799995
	Sample 1052	0.218305	0.245462	0.17833	0.0686441	0.190887	0.727722	0.067249	0.145165	0.0928735
	Sample 1053	0.131983	0.312617	0.129852	0.0600078	0.162824	0.683949	0.168968	0.144399	0.102681
	Sample 1054	0.199	0.24092	0.140837	0.0836468	0.180697	0.693606	0.0924707	0.144468	0.126297
	Sample 1055	0.217847	0.184579	0.114394	0.0618253	0.216099	0.686696	0.137943	0.145466	0.118822
	Sample 1056	0.231611	0.267741	0.159812	0.0619967	0.139723	0.717068	0.139025	0.118942	0.0825733
	Sample 1057	0.166697	0.246283	0.118777	0.101147	0.197334	0.649346	0.0787636	0.210757	0.122453
	Sample 1058	0.239701	0.295566	0.102992	0.00815824	0.136579	0.760623	0.122961	0.138245	0.0761935
	Sample 1059	0.212091	0.215443	0.149426	0.0846665	0.193753	0.701186	0.0950112	0.16338	0.0873934
	Sample 1060	0.211376	0.231344	0.196158	0.107699	0.147542	0.642865	0.0893835	0.184225	0.11546
	Sample 1061	0.270056	0.211742	0.208944	0.106962	0.148118	0.66216	0.104205	0.106607	0.111149
	Sample 1062	0.259288	0.199358	0.144473	0.109655	0.149355	0.716975	0.144995	0.182933	0.037305
	Sample 1063	0.273512	0.313531	0.131892	0.0196432	0.072804	0.696439	0.11801	0.1351	0.158953
	Sample 1064	0.218333	0.223284	0.187003	0.0849536	0.163327	0.668048	0.101692	0.130103	0.119354
	Sample 1065	0.220515	0.304075	0.155138	0.0243464	0.113925	0.756102	0.0991033	0.181867	0.0631072
	Sample 1066	0.233408	0.243365	0.148235	0.0578479	0.159334	0.67229	0.0654849	0.167831	0.175604
	Sample 1067	0.178387	0.31138	0.100098	0.0622032	0.183381	0.714297	0.120459	0.160572	0.0734518
	Sample 1068	0.205178	0.244563	0.169983	0.0167439	0.156366	0.690862	0.181163	0.134579	0.109961
	Sample 1069	0.224425	0.226769	0.153847	0.0748147	0.125814	0.672898	0.121302	0.176235	0.130976
	Sample 1070	0.151183	0.274671	0.139037	0.0474643	0.180874	0.708241	0.122757	0.184632	0.0791303
	Sample 1071	0.215355	0.245992	0.1651	0.0740374	0.138509	0.651416	0.0847521	0.177481	0.151156
	Sample 1072	0.24977	0.186403	0.135688	0.0475714	0.229751	0.701351	0.0804498	0.158117	0.116915
	Sample 1073	0.206464	0.260964	0.156806	0.0738599	0.156193	0.70714	0.125881	0.153948	0.0839174
	Sample 1074	0.139575	0.275952	0.132829	0.0992762	0.205182	0.68279	0.147854	0.153753	0.083078
	Sample 1075	0.164678	0.22703	0.159092	0.0548664	0.190225	0.699234	0.108311	0.149152	0.102298
	Sample 1076	0.188002	0.32416	0.122282	0.067965	0.125126	0.717484	0.0890904	0.106594	0.0960027
	Sample 1077	0.254759	0.231526	0.168158	0.0506046	0.157994	0.732022	0.0948773	0.130759	0.0655595
	Sample 1078	0.155228	0.189148	0.2225	0.0937575	0.198493	0.705835	0.141917	0.201157	0.0838035
	Sample 1079	0.232008	0.268567	0.103767	0.0530075	0.17416	0.709606	0.126749	0.106049	0.0995919
	Sample 1080	0.220409	0.272895	0.0879024	0.0733072	0.205782	0.733101	0.0975323	0.0985427	0.056202
	Sample 1081	0.193965	0.297098	0.0742014	0.0797988	0.232962	0.69869	0.125017	0.113932	0.0818381
	Sample 1082	0.195959	0.292651	0.112481	0.111472	0.167468	0.690258	0.150284	0.147746	0.0920726
	Sample 1083	0.2212	0.30814	0.123188	0.063635	0.116924	0.715016	0.109541	0.140801	0.0943191
	Sample 1084	0.224656	0.216603	0.170643	0.0568708	0.140396	0.707576	0.0958036	0.195715	0.0879137
	Sample 1085	0.181862	0.321275	0.135425	0.0146461	0.187844	0.685902	0.0736401	0.10719	0.102801
	Sample 1086	0.242949	0.167559	0.146709	0.0270734	0.160757	0.71701	0.132758	0.200887	0.0975237
	Sample 1087	0.147394	0.267033	0.166227	0.0631531	0.114119	0.65356	0.0776751	0.201547	0.149164
	Sample 1088	0.246729	0.197505	0.177281	-0.00996963	0.154508	0.717968	0.0849065	0.154547	0.118739
	Sample 1089	0.233543	0.296424	0.113076	0.0680057	0.157093	0.698096	0.154688	0.133088	0.0678808
	Sample 1090	0.164985	0.33721	0.104563	0.03144	0.174885	0.709974	0.108416	0.147217	0.116166
	Sample 1091	0.209076	0.242349	0.150395	0.045973	0.162775	0.687449	0.131318	0.158233	0.100939
	Sample 1092	0.213935	0.266317	0.120397	0.0678046	0.176518	0.698438	0.107566	0.0958609	0.129257
	Sample 1093	0.19124	0.274028	0.173474	0.00101507	0.159667	0.719665	0.156386	0.087528	0.0937711
	Sample 1094	0.222006	0.242566	0.14859	0.0954583	0.177712	0.700964	0.0552711	0.158323	0.078291
	Sample 1095	0.227115	0.275677	0.163575	-0.00803406	0.0838577	0.689123	0.117768	0.1934	0.114251
	Sample 1096	0.211375	0.29009	0.140546	0.0855187	0.142649	0.672467	0.141673	0.150535	0.0807112
	Sample 1097	0.259399	0.266202	0.0994593	0.0482396	0.12002	0.681005	0.0864484	0.160734	0.10817
	Sample 1098	0.165856	0.25475	0.1745	0.0866964	0.144989	0.658994	0.197078	0.144669	0.11501
	Sample 1099	0.175453	0.265033	0.178142	0.00707426	0.162765	0.700315	0.14254	0.116875	0.103038
	Sample 1100	0.224155	0.319752	0.131262	0.0991254	0.123979	0.683742	0.148851	0.115618	0.0934359
	Sample 1101	0.270792	0.26137	0.137439	0.0155277	0.172079	0.735383	0.125037	0.104493	0.0475386
	Sample 1102	0.25184	0.305179	0.117797	0.109162	0.116919	0.672013	0.159928	0.155677	0.0799682
	Sample 1103	0.203678	0.273052	0.157032	0.0872973	0.117241	0.647362	0.121106	0.131206	0.0993326
	Sample 1104	0.256552	0.232584	0.155784	0.0488	0.103471	0.715528	0.0469444	0.208361	0.111459
	Sample 1105	0.23579	0.324292	0.116779	0.038257	0.17206	0.743416	0.119673	0.085903	0.0727685
	Sample 1106	0.147823	0.241754	0.176461	0.0430559	0.179836	0.652036	0.151178	0.140602	0.147385
	Sample 1107	0.209189	0.288853	0.140426	0.0782753	0.159269	0.707227	0.08847	0.168092	0.0507917
	Sample 1108	0.268677	0.174676	0.136312	0.00906893	0.162796	0.734535	0.100153	0.17851	0.0864735
	Sample 1109	0.204174	0.298061	0.0699768	0.0690817	0.164564	0.686032	0.136346	0.156961	0.11376
	Sample 1110	0.148484	0.356887	0.128961	0.0261151	0.134485	0.723637	0.13027	0.112628	0.0994461
	Sample 1111	0.168144	0.341318	0.118264	0.0712765	0.153635	0.678423	0.121934	0.114756	0.142901
	Sample 1112	0.214367	0.264834	0.13223	0.027766	0.15623	0.678277	0.146274	0.140607	0.130687
	Sample 1113	0.247064	0.219573	0.134535	0.080909	0.151916	0.661669	0.11407	0.161646	0.133498
	Sample 1114	0.275698	0.202506	0.113741	0.0778532	0.159078	0.680934	0.112233	0.167863	0.105747
	Sample 1115	0.223599	0.276578	0.0942292	0.0684926	0.197707	0.707769	0.13584	0.139667	0.0918321
	Sample 1116	0.234648	0.246733	0.150633	0.0506369	0.169562	0.719392	0.127224	0.165174	0.0895756
	Sample 1117	0.238815	0.270618	0.169405	0.0939226	0.122904	0.682573	0.0967374	0.145037	0.0788973
	Sample 1118	0.197988	0.398293	0.110311	0.0491196	0.0963783	0.698164	0.139255	0.110801	0.101219
	Sample 1119	0.220993	0.244157	0.179493	0.0928301	0.144206	0.703606	0.0884556	0.150441	0.0923321
	Sample 1120	0.273635	0.174117	0.124933	0.0504455	0.163755	0.669878	0.142277	0.154845	0.10422
	Sample 1121	0.234758	0.298403	0.148423	0.0590574	0.145194	0.697201	0.132185	0.122133	0.079857
	Sample 1122	0.208189	0.228715	0.180693	0.0544319	0.129675	0.708918	0.0665689	0.203495	0.103289
	Sample 1123	0.250095	0.277222	0.0723577	0.112754	0.106685	0.637722	0.154686	0.108825	0.10965
	Sample 1124	0.222566	0.209591	0.127679	0.0683153	0.208304	0.650989	0.145856	0.146716	0.112102
	Sample 1125	0.250498	0.155951	0.184088	0.102648	0.210791	0.644932	0.150454	0.116216	0.107869
	Sample 1126	0.248872	0.271972	0.145948	0.10417	0.130738	0.654101	0.110322	0.132073	0.11676
	Sample 1127	0.211483	0.253129	0.178964	-0.00275262	0.170607	0.715063	0.151405	0.125655	0.0999593
	Sample 1128	0.207819	0.286358	0.193927	0.0334482	0.14196	0.735976	0.129019	0.138741	0.0753737
	Sample 1129	0.222817	0.289314	0.119957	0.0464662	0.154294	0.701117	0.130894	0.131427	0.114162
	Sample 1130	0.283195	0.263185	0.0743233	0.0770056	0.14761	0.688321	0.143591	0.101661	0.0960983
	Sample 1131	0.172126	0.296703	0.0952888	0.057034	0.20937	0.704281	0.152128	0.108076	0.0707241
	Sample 1132	0.12562	0.332951	0.11162	0.00643761	0.238404	0.742971	0.0927238	0.170146	0.0585504
	Sample 1133	0.200264	0.267438	0.158759	0.0305918	0.18026	0.665712	0.134989	0.104448	0.163957
	Sample 1134	0.231979	0.241163	0.143821	0.065644	0.163514	0.674325	0.119141	0.171911	0.0906836
	Sample 1135	0.241948	0.205651	0.128249	0.0714578	0.190673	0.670339	0.142915	0.137919	0.136772
	Sample 1136	0.224972	0.297966	0.101936	0.0471191	0.155557	0.668173	0.123304	0.156921	0.132119
	Sample 1137	0.21916	0.274851	0.162992	0.0511977	0.13186	0.681283	0.124824	0.153832	0.124984
	Sample 1138	0.149029	0.311119	0.218913	0.0179919	0.126412	0.720447	0.0957929	0.148111	0.124224
	Sample 1139	0.184755	0.315434	0.157596	0.0482135	0.109681	0.700052	0.0992442	0.176465	0.0849245
	Sample 1140	0.168059	0.279263	0.12448	0.0538109	0.198164	0.681547	0.113454	0.135292	0.1209
	Sample 1141	0.206188	0.272792	0.144105	0.0387411	0.1361	0.692179	0.166802	0.156208	0.136091
	Sample 1142	0.200743	0.267249	0.105893	0.0689395	0.227002	0.695723	0.127636	0.112326	0.113428
	Sample 1143	0.188615	0.233308	0.147163	0.0261987	0.159842	0.730768	0.124847	0.180966	0.105516
	Sample 1144	0.15453	0.189759	0.163876	0.0128031	0.234431	0.690314	0.153363	0.170162	0.144056
	Sample 1145	0.179874	0.272273	0.143399	0.106746	0.236097	0.698559	0.0777688	0.0927692	0.0796214
	Sample 1146	0.233449	0.266473	0.10476	0.0787632	0.144449	0.673247	0.111684	0.156046	0.112951
	Sample 1147	0.177259	0.258425	0.132772	0.0820754	0.227024	0.688443	0.160159	0.12261	0.0785513
	Sample 1148	0.224824	0.232149	0.175597	0.0831052	0.121916	0.66289	0.0996708	0.205229	0.120248
	Sample 1149	0.211121	0.304583	0.128705	0.0862906	0.16421	0.721558	0.101696	0.103536	0.0675755
	Sample 1150	0.230417	0.259536	0.177505	0.0726656	0.115909	0.679815	0.146664	0.161198	0.108769
	Sample 1151	0.245838	0.308478	0.0867211	0.0797897	0.156036	0.707632	0.108436	0.102515	0.100973
	Sample 1152	0.18934	0.298548	0.119423	0.103435	0.150874	0.670992	0.0811865	0.159949	0.137357
	Sample 1153	0.314478	0.252947	0.0948528	0.144815	0.120967	0.687538	0.137704	0.116297	0.107163
	Sample 1154	0.272111	0.2396	0.0762007	0.0531888	0.172107	0.665667	0.0933533	0.130077	0.139921
	Sample 1155	0.223257	0.278286	0.112339	0.102596	0.139625	0.646808	0.125481	0.127063	0.1528
	Sample 1156	0.212861	0.216203	0.180631	0.0593944	0.160098	0.657474	0.115301	0.129544	0.121761
	Sample 1157	0.211714	0.215623	0.191706	0.0389308	0.168147	0.698484	0.0901338	0.16258	0.100213
	Sample 1158	0.244296	0.246564	0.163894	0.0994936	0.115113	0.704444	0.104151	0.167278	0.0492099
	Sample 1159	0.170838	0.230507	0.15835	0.102313	0.207132	0.674783	0.130837	0.101114	0.0924341
	Sample 1160	0.223587	0.303366	0.0795934	0.137903	0.149609	0.651504	0.204988	0.114245	0.0914793
	Sample 1161	0.251815	0.272574	0.116844	0.0918208	0.153316	0.686818	0.148893	0.110498	0.112968
	Sample 1162	0.258413	0.256936	0.160732	0.140506	0.0822911	0.692454	0.150954	0.168948	0.0346371
	Sample 1163	0.239437	0.254235	0.129438	0.0427057	0.152182	0.7318	0.133208	0.136054	0.0570802
	Sample 1164	0.184988	0.330541	0.126532	0.0524863	0.126762	0.659169	0.154856	0.151448	0.156907
	Sample 1165	0.232013	0.266331	0.104311	0.0140578	0.132384	0.72389	0.13891	0.164941	0.120923
	Sample 1166	0.213458	0.203041	0.149203	0.0759878	0.221952	0.65242	0.0931134	0.151575	0.158824
	Sample 1167	0.295722	0.244835	0.134015	0.145558	0.111081	0.612408	0.132061	0.124834	0.0950582
	Sample 1168	0.197107	0.204764	0.167877	0.0673826	0.139507	0.673007	0.134904	0.209672	0.118954
	Sample 1169	0.208204	0.276855	0.181052	0.0836391	0.162903	0.682328	0.119862	0.109332	0.0960426
	Sample 1170	0.2648	0.170205	0.150613	0.0575878	0.163002	0.66888	0.099909	0.146298	0.126953
	Sample 1171	0.183249	0.312617	0.147401	0.0478824	0.162681	0.720801	0.143662	0.114893	0.0995956
	Sample 1172	0.230291	0.259124	0.139623	0.0448924	0.159533	0.714167	0.139971	0.152649	0.108479
	Sample 1173	0.193676	0.230256	0.171987	0.0522225	0.138595	0.679584	0.155437	0.149627	0.116301
	Sample 1174	0.285161	0.256935	0.144754	0.0865773	0.122103	0.731725	0.103157	0.130678	0.0635623
	Sample 1175	0.243372	0.232044	0.143452	0.0200424	0.191308	0.676711	0.119947	0.111665	0.0980331
	Sample 1176	0.16147	0.312007	0.115319	0.0358442	0.125477	0.689982	0.171462	0.118143	0.119463
	Sample 1177	0.233735	0.26532	0.173042	0.0220485	0.170502	0.71521	0.162416	0.101652	0.122592
	Sample 1178	0.263193	0.192303	0.13043	0.0574417	0.127141	0.688236	0.0994364	0.214056	0.129211
	Sample 1179	0.245908	0.240587	0.106801	0.0235984	0.216195	0.690786	0.108618	0.124524	0.142142
	Sample 1180	0.173184	0.239603	0.134723	0.0880366	0.208297	0.670295	0.114558	0.170996	0.119852
	Sample 1181	0.228387	0.272619	0.132637	0.0397352	0.17789	0.677145	0.0997021	0.179791	0.123288
	Sample 1182	0.19074	0.223714	0.185514	0.0694663	0.158629	0.683735	0.0995698	0.139783	0.100742
	Sample 1183	0.246237	0.29339	0.0929378	0.0675759	0.136166	0.698787	0.128506	0.159679	0.0751294
	Sample 1184	0.152923	0.310213	0.164261	0.0454287	0.130916	0.67855	0.1281	0.131503	0.0949975
	Sample 1185	0.217689	0.279871	0.140228	0.0264129	0.182494	0.704192	0.16769	0.109306	0.098256
	Sample 1186	0.178634	0.278264	0.15	0.0699514	0.113957	0.655206	0.133886	0.193278	0.133838
	Sample 1187	0.169624	0.330615	0.110451	0.0782552	0.169959	0.704558	0.137891	0.103497	0.075809
	Sample 1188	0.27354	0.268711	0.133881	0.0931982	0.104892	0.652909	0.0850644	0.16382	0.129609
	Sample 1189	0.186989	0.255298	0.177736	0.0704224	0.131633	0.708612	0.0994857	0.169473	0.0816913
	Sample 1190	0.191994	0.245709	0.122972	0.0717413	0.19385	0.691306	0.104599	0.12858	0.0872428
	Sample 1191	0.233942	0.26263	0.143416	0.052977	0.188861	0.703045	0.10035	0.118479	0.13894
	Sample 1192	0.193238	0.34001	0.118246	0.0677434	0.164208	0.702431	0.172423	0.0672363	0.0575331
	Sample 1193	0.147779	0.328618	0.136903	0.0553058	0.204993	0.618162	0.122898	0.1071	0.124823
	Sample 1194	0.220901	0.241848	0.142412	0.0632088	0.146422	0.665007	0.138559	0.175538	0.145712
	Sample 1195	0.240249	0.180729	0.145984	0.0398328	0.155058	0.681614	0.105204	0.204319	0.118618
	Sample 1196	0.205579	0.262377	0.134759	0.0323524	0.197618	0.661763	0.0952774	0.136544	0.135621
	Sample 1197	0.166398	0.345746	0.12478	0.0597871	0.151632	0.70438	0.136878	0.149499	0.0699949
	Sample 1198	0.157318	0.266258	0.138412	0.101535	0.15481	0.707048	0.156432	0.165671	0.0562837
	Sample 1199	0.229265	0.242999	0.114729	0.0354557	0.169284	0.708738	0.158885	0.158266	0.0853224
	Sample 1200	0.2393	0.261263	0.108717	0.0251406	0.17957	0.67863	0.117387	0.160126	0.106956
	Sample 1201	0.131226	0.323457	0.110019	0.094756	0.205589	0.718794	0.164365	0.133946	0.0706643
	Sample 1202	0.155796	0.277442	0.157156	0.0719349	0.205565	0.705481	0.11013	0.160724	0.0849521
	Sample 1203	0.17319	0.276284	0.132441	0.0722165	0.156307	0.71788	0.110865	0.153227	0.0894205
	Sample 1204	0.209904	0.3087	0.0768793	0.0647741	0.166862	0.699992	0.124998	0.128226	0.0861385
	Sample 1205	0.165741	0.269159	0.185876	0.0580056	0.137504	0.695073	0.130351	0.167744	0.0971362
	Sample 1206	0.208694	0.275517	0.168826	0.0976967	0.116598	0.66036	0.102153	0.153934	0.0810868
	Sample 1207	0.231127	0.274866	0.163296	0.0610589	0.154106	0.727114	0.142395	0.143551	0.0746405
	Sample 1208	0.240421	0.270145	0.100229	0.048685	0.185035	0.70708	0.14506	0.132597	0.0882422
	Sample 1209	0.189397	0.3053	0.153737	0.037833	0.163575	0.704495	0.0711477	0.155877	0.116028
	Sample 1210	0.212751	0.261325	0.176563	0.0408568	0.180806	0.696828	0.0769636	0.148596	0.107945
	Sample 1211	0.171886	0.306705	0.166494	0.0270104	0.171675	0.662813	0.125111	0.175446	0.132489
	Sample 1212	0.213073	0.219147	0.133268	0.0836279	0.145331	0.674486	0.0938607	0.199553	0.155025
	Sample 1213	0.235029	0.255094	0.208307	0.0892441	0.128451	0.667684	0.104484	0.125906	0.0929749
	Sample 1214	0.184428	0.2491	0.133233	0.0476764	0.197294	0.712397	0.146982	0.0993652	0.118318
	Sample 1215	0.229545	0.287293	0.185214	0.0849685	0.128738	0.682268	0.126846	0.0965147	0.13125
	Sample 1216	0.194268	0.289197	0.130724	0.0382613	0.180926	0.725104	0.122902	0.123876	0.0901668
	Sample 1217	0.232143	0.218836	0.162808	0.0892653	0.199812	0.685599	0.080896	0.151395	0.0760331
	Sample 1218	0.218473	0.257125	0.1254	0.0464655	0.150769	0.679762	0.101856	0.184045	0.134954
	Sample 1219	0.208803	0.316855	0.160248	0.0524587	0.0782544	0.664654	0.11174	0.164929	0.138907
	Sample 1220	0.222729	0.275725	0.0928765	0.088771	0.161751	0.682458	0.148463	0.143318	0.0851492
	Sample 1221	0.228931	0.18146	0.141527	0.0314361	0.14347	0.662875	0.102383	0.193559	0.120298
	Sample 1222	0.188333	0.372985	0.128082	0.0685718	0.116644	0.691199	0.138309	0.0991535	0.130496
	Sample 1223	0.234667	0.276916	0.12645	0.0998091	0.187655	0.611933	0.138131	0.0760121	0.157439
	Sample 1224	0.239695	0.226364	0.16582	0.056007	0.163113	0.662077	0.0915071	0.158686	0.149846
	Sample 1225	0.232988	0.363589	0.111431	0.071878	0.0770647	0.716629	0.154335	0.112391	0.0913005
	Sample 1226	0.252945	0.220748	0.144632	0.0538021	0.146984	0.67904	0.106361	0.148483	0.0995015
	Sample 1227	0.26865	0.319973	0.0931505	0.0580812	0.132252	0.721629	0.0950413	0.13873	0.0870623
	Sample 1228	0.166104	0.21822	0.132752	0.104576	0.259695	0.668183	0.106397	0.138208	0.0957359
	Sample 1229	0.235111	0.265209	0.10907	0.0353647	0.185381	0.688777	0.124155	0.141051	0.12394
	Sample 1230	0.256222	0.228867	0.169733	0.0487603	0.136351	0.694547	0.090577	0.141856	0.092297
	Sample 1231	0.23181	0.283135	0.126411	0.0850825	0.180207	0.685015	0.126571	0.125999	0.119757
	Sample 1232	0.15479	0.291381	0.170644	0.0508984	0.160253	0.699412	0.116238	0.17602	0.122875
	Sample 1233	0.259272	0.261096	0.100085	0.0489876	0.199872	0.686518	0.138953	0.0771187	0.138898
	Sample 1234	0.25974	0.227214	0.163325	0.10185	0.0859312	0.658958	0.0987058	0.163076	0.102815
	Sample 1235	0.199382	0.268222	0.112387	0.0669206	0.153278	0.664353	0.145383	0.135666	0.119805
	Sample 1236	0.182887	0.262644	0.123672	0.0620686	0.163228	0.647804	0.129506	0.159885	0.10785
	Sample 1237	0.239078	0.294995	0.124652	0.0748894	0.149186	0.685831	0.113688	0.11758	0.106128
	Sample 1238	0.174277	0.31209	0.16791	0.0808068	0.156713	0.715073	0.118999	0.142448	0.0856316
	Sample 1239	0.209435	0.242468	0.129595	0.0686535	0.176956	0.634608	0.144787	0.163668	0.113401
	Sample 1240	0.218195	0.285042	0.142897	0.0177745	0.199354	0.725018	0.117064	0.090723	0.100063
	Sample 1241	0.21274	0.279343	0.15295	0.0318736	0.124029	0.730754	0.112367	0.191934	0.0863403
	Sample 1242	0.24458	0.287293	0.148939	0.0805947	0.169882	0.690076	0.124648	0.0877398	0.105502
	Sample 1243	0.251	0.242524	0.153922	0.0545061	0.141114	0.698763	0.130886	0.13108	0.108765
	Sample 1244	0.283019	0.26308	0.125415	0.0406474	0.0962998	0.672969	0.11748	0.163927	0.171063
	Sample 1245	0.222964	0.296812	0.101273	0.0406191	0.148559	0.712367	0.122071	0.130466	0.0835714
	Sample 1246	0.258078	0.219492	0.127166	0.0481194	0.133532	0.688556	0.0888039	0.15954	0.119739
	Sample 1247	0.178621	0.322328	0.149578	0.0492165	0.139788	0.702555	0.139844	0.164747	0.079038
	Sample 1248	0.268479	0.193069	0.1484	0.0568757	0.173055	0.668814	0.158631	0.0927889	0.129012
	Sample 1249	0.213141	0.311139	0.132991	0.120593	0.105042	0.668642	0.145457	0.171135	0.0762974
	Sample 1250	0.241785	0.255029	0.0881082	0.0430402	0.175735	0.672913	0.123435	0.121573	0.183391
	Sample 1251	0.267584	0.248692	0.108	0.0694838	0.127525	0.685131	0.143145	0.154468	0.0972526
	Sample 1252	0.175364	0.370916	0.112564	0.0784744	0.12273	0.685858	0.155471	0.109038	0.135838
	Sample 1253	0.194305	0.238544	0.140224	0.0887	0.187849	0.655208	0.115475	0.137253	0.0827135
	Sample 1254	0.273433	0.243225	0.186916	0.0907578	0.0828252	0.684654	0.0838023	0.19192	0.0620847
	Sample 1255	0.230221	0.304073	0.120648	0.0358319	0.125182	0.731919	0.130667	0.127821	0.067407
	Sample 1256	0.213794	0.266903	0.155356	0.0789069	0.129542	0.689929	0.145629	0.158287	0.145923
	Sample 1257	0.200633	0.240831	0.14445	0.0954722	0.157732	0.705388	0.138739	0.183944	0.0795147
	Sample 1258	0.174141	0.23991	0.197595	0.0898448	0.180955	0.671451	0.140468	0.131086	0.0907949
	Sample 1259	0.16432	0.290728	0.154944	0.0306587	0.174526	0.73163	0.117583	0.131073	0.102887
	Sample 1260	0.203526	0.281337	0.137971	0.0649565	0.151241	0.660173	0.148151	0.156187	0.138919
	Sample 1261	0.162131	0.188034	0.172812	0.0395654	0.182205	0.672599	0.151085	0.196055	0.109659
	Sample 1262	0.212707	0.200491	0.130285	0.0558984	0.224839	0.668654	0.0959479	0.147556	0.118442
	Sample 1263	0.21901	0.268443	0.113133	0.0425895	0.151945	0.740102	0.111993	0.166525	0.034457
	Sample 1264	0.20553	0.316481	0.0806814	0.0869399	0.184844	0.649203	0.100871	0.138599	0.149526
	Sample 1265	0.234187	0.281975	0.163817	0.0559033	0.0990449	0.709235	0.147023	0.173644	0.0842268
	Sample 1266	0.205348	0.237654	0.15704	0.10844	0.107615	0.688274	0.114348	0.221525	0.0942491
	Sample 1267	0.162969	0.296111	0.113301	0.0727529	0.224553	0.69925	0.131628	0.108192	0.0761692
	Sample 1268	0.20737	0.291518	0.150863	0.078551	0.174181	0.634704	0.13324	0.120485	0.0949722
	Sample 1269	0.335054	0.121186	0.144529	0.0802308	0.139099	0.68757	0.0963993	0.170926	0.100274
	Sample 1270	0.184231	0.31644	0.0827214	0.0490674	0.22879	0.709732	0.122496	0.110777	0.109025
	Sample 1271	0.195167	0.300167	0.164767	0.0686005	0.150516	0.687442	0.0827482	0.126426	0.118407
	Sample 1272	0.175505	0.360272	0.141247	0.0455014	0.181989	0.716996	0.182124	0.082875	0.108885
	Sample 1273	0.203248	0.327497	0.123546	0.0723814	0.133392	0.680825	0.155991	0.122302	0.120786
	Sample 1274	0.19593	0.30975	0.109768	0.0312417	0.186978	0.690914	0.0907695	0.14223	0.120833
	Sample 1275	0.220352	0.255462	0.149577	0.0799787	0.205228	0.683428	0.0834408	0.11374	0.104076
	Sample 1276	0.252942	0.289767	0.122047	0.0632743	0.13762	0.742582	0.116144	0.139216	0.0321081
	Sample 1277	0.203061	0.341333	0.205582	0.0578522	0.154467	0.695966	0.155008	0.07229	0.090416
	Sample 1278	0.156792	0.321726	0.0887542	0.0979217	0.206542	0.698597	0.112927	0.111295	0.0864757
	Sample 1279	0.217499	0.262543	0.130621	0.118885	0.126316	0.669397	0.0883311	0.148806	0.103263
	Sample 1280	0.274365	0.236265	0.126756	0.082589	0.122009	0.668587	0.140386	0.127285	0.105317
	Sample 1281	0.188525	0.318755	0.0834712	0.0695982	0.125438	0.708194	0.161213	0.141221	0.0946679
	Sample 1282	0.186376	0.261233	0.130819	0.0856205	0.173866	0.638855	0.125363	0.132963	0.126954
	Sample 1283	0.13292	0.286366	0.153772	0.0721199	0.164542	0.649572	0.126379	0.185788	0.144849
	Sample 1284	0.239715	0.288171	0.197923	0.0310695	0.0770138	0.692433	0.14054	0.132044	0.114262
	Sample 1285	0.258085	0.281204	0.125201	0.0950839	0.161545	0.679008	0.166495	0.0858984	0.0791099
	Sample 1286	0.233517	0.200061	0.17459	0.0518787	0.172161	0.707492	0.106797	0.188904	0.0886189
	Sample 1287	0.252116	0.244886	0.204199	0.0364371	0.101457	0.720776	0.118681	0.164825	0.11198
	Sample 1288	0.208504	0.272659	0.114867	0.0489311	0.171601	0.693916	0.131374	0.16773	0.122446
	Sample 1289	0.212012	0.350292	0.12877	0.0588428	0.126756	0.721115	0.115397	0.139007	0.0913783
	Sample 1290	0.21689	0.277598	0.14152	0.0899462	0.147717	0.645392	0.105803	0.155637	0.124882
	Sample 1291	0.223078	0.20585	0.149446	0.00469412	0.17973	0.700082	0.102579	0.13845	0.10928
	Sample 1292	0.197759	0.260493	0.0896906	0.107428	0.178284	0.68705	0.0802403	0.196667	0.0812411
	Sample 1293	0.262921	0.282904	0.135908	0.0316952	0.116473	0.730344	0.130238	0.127276	0.0901896
	Sample 1294	0.187856	0.296051	0.0913774	0.0852177	0.143904	0.691948	0.0949108	0.179636	0.119541
	Sample 1295	0.232012	0.217113	0.17675	0.0154327	0.171985	0.704158	0.137789	0.0888369	0.130737
	Sample 1296	0.20571	0.291389	0.109358	0.0538506	0.167656	0.692579	0.108844	0.133618	0.132014
	Sample 1297	0.226724	0.272577	0.11783	0.0462874	0.156419	0.70096	0.145473	0.119265	0.0993354
	Sample 1298	0.212021	0.239982	0.195816	0.097689	0.15176	0.675763	0.103008	0.160224	0.0952873
	Sample 1299	0.153365	0.343049	0.116175	0.0367964	0.173213	0.671199	0.136953	0.110863	0.114988
	Sample 1300	0.225894	0.336912	0.111957	0.0322281	0.0881658	0.716402	0.098851	0.147875	0.0968336
	Sample 1301	0.214276	0.289072	0.171393	0.035739	0.108597	0.674208	0.137159	0.140077	0.123017
	Sample 1302	0.226242	0.275022	0.164189	0.0863266	0.153591	0.688107	0.0727612	0.114294	0.100125
	Sample 1303	0.295419	0.170924	0.125729	0.0459285	0.169038	0.621306	0.0876549	0.145884	0.168971
	Sample 1304	0.204153	0.313671	0.0671091	0.0469888	0.188984	0.724285	0.149135	0.130391	0.0892419
	Sample 1305	0.19215	0.24174	0.110913	0.068228	0.209862	0.69771	0.224319	0.0956646	0.0681994
	Sample 1306	0.199914	0.316484	0.139214	0.0475284	0.141068	0.687345	0.143423	0.14888	0.125485
	Sample 1307	0.244728	0.239806	0.174102	0.0692008	0.11537	0.684959	0.116209	0.165538	0.0991849
	Sample 1308	0.195879	0.228075	0.148113	0.14015	0.189197	0.640038	0.162525	0.103611	0.0962783
	Sample 1309	0.140319	0.271446	0.0961315	0.0517293	0.255728	0.687981	0.18174	0.118279	0.135248
	Sample 1310	0.201801	0.275285	0.168008	0.0275423	0.166078	0.719739	0.0827784	0.160372	0.112204
	Sample 1311	0.241105	0.242632	0.0957787	0.0855923	0.183584	0.693569	0.127241	0.126759	0.102539
	Sample 1312	0.17376	0.31405	0.124058	0.0604481	0.175191	0.717508	0.131307	0.143011	0.102677
	Sample 1313	0.1977	0.287043	0.124603	0.0499397	0.21218	0.709388	0.0968282	0.108172	0.078943
	Sample 1314	0.146348	0.264847	0.13724	0.105542	0.19554	0.683803	0.129343	0.161549	0.111618
	Sample 1315	0.245585	0.283363	0.127421	0.0839104	0.152555	0.712854	0.0848725	0.104165	0.0776799
	Sample 1316	0.225279	0.302777	0.124971	0.0902524	0.161536	0.652021	0.157895	0.0701601	0.135504
	Sample 1317	0.214849	0.285065	0.147034	0.0368769	0.18118	0.684927	0.107077	0.122404	0.126071
	Sample 1318	0.259194	0.296885	0.0974693	0.0733387	0.169689	0.706555	0.0788973	0.143066	0.11715
	Sample 1319	0.214566	0.310033	0.148203	0.0920465	0.130955	0.667277	0.0873526	0.130967	0.126691
	Sample 1320	0.201152	0.223834	0.131025	0.0805509	0.176633	0.637846	0.0956011	0.190884	0.140337
	Sample 1321	0.194313	0.246308	0.14591	0.082223	0.171562	0.66853	0.157612	0.152832	0.0885085
	Sample 1322	0.18221	0.213296	0.137453	0.0943199	0.21697	0.671299	0.0686393	0.206643	0.0885864
	Sample 1323	0.219296	0.277284	0.190692	0.07191	0.0977235	0.678353	0.111443	0.130921	0.115273
	Sample 1324	0.269762	0.207427	0.153532	0.1232	0.169749	0.659401	0.0710924	0.136274	0.0956106
	Sample 1325	0.257387	0.232532	0.0995761	0.0956017	0.143571	0.699889	0.102819	0.150611	0.0691823
	Sample 1326	0.255872	0.274743	0.150723	0.0312782	0.12587	0.705998	0.0817939	0.158331	0.132067
	Sample 1327	0.208598	0.271541	0.129028	0.0222237	0.192552	0.712303	0.113204	0.127197	0.105448
	Sample 1328	0.247771	0.263237	0.12775	0.0853206	0.163897	0.655883	0.0965406	0.130061	0.138092
	Sample 1329	0.221414	0.285151	0.109698	0.0306557	0.155211	0.726833	0.118878	0.178785	0.0904499
	Sample 1330	0.117218	0.287348	0.137329	0.0503006	0.20528	0.712545	0.105006	0.15501	0.0797669
	Sample 1331	0.202225	0.283983	0.123076	0.0493799	0.160964	0.659327	0.14389	0.108172	0.152741
	Sample 1332	0.196625	0.311067	0.108122	0.0450362	0.164491	0.695535	0.128515	0.126396	0.0970734
	Sample 1333	0.165414	0.254103	0.159658	0.0755932	0.202982	0.68459	0.112447	0.125302	0.11254
	Sample 1334	0.267962	0.274322	0.0978451	0.0690821	0.12726	0.691439	0.137823	0.125533	0.0864118
	Sample 1335	0.248445	0.26842	0.0924535	0.0841016	0.0959701	0.674177	0.0853922	0.184886	0.114392
	Sample 1336	0.202984	0.303122	0.126623	0.0910692	0.168082	0.665778	0.101003	0.144892	0.125383
	Sample 1337	0.202827	0.296211	0.112399	0.0992804	0.131582	0.669754	0.137596	0.17176	0.0894165
	Sample 1338	0.25819	0.251686	0.134207	0.086186	0.19114	0.670641	0.122611	0.0907254	0.135356
	Sample 1339	0.292953	0.23173	0.116291	0.118819	0.151403	0.682246	0.125712	0.117797	0.0376418
	Sample 1340	0.215877	0.307309	0.140965	0.0821965	0.107541	0.692484	0.141738	0.148139	0.0953843
	Sample 1341	0.250249	0.290267	0.15859	0.0522224	0.112097	0.672685	0.151445	0.0925398	0.163879
	Sample 1342	0.224144	0.294195	0.159291	0.054367	0.113488	0.701004	0.168477	0.147001	0.0708158
	Sample 1343	0.256383	0.237231	0.0963797	0.0473526	0.202917	0.695035	0.114828	0.150104	0.0896175
	Sample 1344	0.186019	0.224797	0.117829	0.101808	0.216072	0.652739	0.166501	0.140948	0.0749489
	Sample 1345	0.221706	0.306427	0.142557	0.0265081	0.144387	0.695594	0.116009	0.152061	0.093893
	Sample 1346	0.226756	0.32198	0.140422	0.0659363	0.11024	0.667102	0.114333	0.128273	0.104436
	Sample 1347	0.232383	0.246487	0.215734	0.0781033	0.116909	0.706416	0.143614	0.12908	0.0726403
	Sample 1348	0.219384	0.283495	0.165514	0.0471937	0.159528	0.671008	0.0818485	0.123516	0.126051
	Sample 1349	0.201428	0.273413	0.154492	0.0182886	0.197659	0.67215	0.0950493	0.115149	0.123483
	Sample 1350	0.24922	0.242685	0.1296	0.0690843	0.202282	0.718372	0.0943784	0.148759	0.0762392
	Sample 1351	0.185111	0.253633	0.16627	0.0744453	0.156513	0.699646	0.13633	0.155851	0.0998797
	Sample 1352	0.177374	0.340046	0.116138	0.0399751	0.120293	0.684699	0.125441	0.133354	0.125718
	Sample 1353	0.167648	0.31764	0.153058	0.0274357	0.0718235	0.74157	0.120304	0.205004	0.0875651
	Sample 1354	0.178635	0.318006	0.0946939	0.0484741	0.183951	0.675385	0.128238	0.114921	0.13429
	Sample 1355	0.228396	0.273979	0.126545	0.0735408	0.113604	0.704887	0.146339	0.157113	0.0792837
	Sample 1356	0.195604	0.225152	0.169373	0.026103	0.17577	0.665246	0.128966	0.173225	0.128919
	Sample 1357	0.190476	0.246489	0.152965	0.0651162	0.158341	0.720832	0.094117	0.176657	0.0608096
	Sample 1358	0.215711	0.281435	0.117024	0.142386	0.182675	0.663048	0.164859	0.106814	0.121085
	Sample 1359	0.239266	0.286161	0.107629	0.0546679	0.165216	0.70842	0.150094	0.111135	0.0975932
	Sample 1360	0.217747	0.262904	0.112607	0.105646	0.128354	0.721756	0.0891626	0.184117	0.0810145
	Sample 1361	0.157477	0.296928	0.120214	0.0402006	0.195809	0.697814	0.116616	0.149307	0.0905309
	Sample 1362	0.253122	0.273643	0.132583	0.094441	0.174976	0.661218	0.102192	0.0994036	0.115707
	Sample 1363	0.186488	0.231164	0.115319	0.100654	0.214029	0.668792	0.156018	0.141185	0.0601717
	Sample 1364	0.155096	0.288918	0.148112	0.0766486	0.184136	0.690144	0.130342	0.112039	0.105855
	Sample 1365	0.223572	0.273526	0.154141	0.0592627	0.155026	0.664249	0.122591	0.113685	0.12548
	Sample 1366	0.168445	0.295202	0.153562	0.0597063	0.196486	0.692267	0.107031	0.124651	0.0920823
	Sample 1367	0.160201	0.219368	0.153501	0.0495925	0.220394	0.675522	0.132713	0.175607	0.115207
	Sample 1368	0.188913	0.334606	0.146699	0.0246659	0.11959	0.694533	0.155369	0.140532	0.134307
	Sample 1369	0.244288	0.296895	0.0865054	0.0967817	0.144898	0.65816	0.0994879	0.135091	0.113328
	Sample 1370	0.22487	0.293356	0.0873207	0.0794491	0.139636	0.664446	0.121461	0.13999	0.104215
	Sample 1371	0.205488	0.226668	0.120174	0.0787317	0.206865	0.673417	0.122896	0.14599	0.0758631
	Sample 1372	0.181691	0.311982	0.130767	0.0155207	0.201654	0.708868	0.139798	0.0840991	0.0751648
	Sample 1373	0.182699	0.304236	0.105387	0.0791826	0.190707	0.638568	0.145767	0.142059	0.127744
	Sample 1374	0.185357	0.315806	0.160716	0.0578611	0.147687	0.690125	0.164925	0.105239	0.116975
	Sample 1375	0.273828	0.26237	0.102173	0.0761157	0.16192	0.712831	0.105361	0.118981	0.101392
	Sample 1376	0.187977	0.2609	0.143991	0.0990322	0.185638	0.661448	0.107084	0.139942	0.108423
	Sample 1377	0.246233	0.2959	0.130766	0.0813383	0.0923749	0.689427	0.114182	0.174646	0.100732
	Sample 1378	0.288165	0.268325	0.152743	0.122621	0.122022	0.654129	0.0928845	0.133495	0.0688038
	Sample 1379	0.193752	0.26629	0.159442	0.0283365	0.180365	0.658852	0.114103	0.126173	0.180654
	Sample 1380	0.305002	0.2214	0.135283	0.0677611	0.0906794	0.674356	0.134987	0.175483	0.0925306
	Sample 1381	0.257906	0.293304	0.17882	0.0547899	0.128619	0.657918	0.113238	0.106145	0.135453
	Sample 1382	0.222771	0.327005	0.153275	0.0625364	0.105072	0.714158	0.103872	0.159619	0.0812754
	Sample 1383	0.311435	0.236484	0.11518	0.0478288	0.0999947	0.725611	0.107175	0.139049	0.0994447
	Sample 1384	0.217117	0.259742	0.115182	0.130185	0.194439	0.663065	0.156349	0.112314	0.0556016
	Sample 1385	0.24003	0.253795	0.183372	0.0553592	0.128008	0.675371	0.104476	0.16342	0.133721
	Sample 1386	0.173223	0.33831	0.1471	0.036668	0.139715	0.707132	0.105027	0.122804	0.112742
	Sample 1387	0.222174	0.307611	0.160047	0.0339469	0.154859	0.689984	0.142478	0.052974	0.0897887
	Sample 1388	0.231613	0.237039	0.143559	0.121809	0.120334	0.699756	0.0841149	0.214977	0.0664261
	Sample 1389	0.230953	0.304642	0.140446	0.102113	0.100711	0.650833	0.122104	0.137232	0.130781
	Sample 1390	0.256663	0.254585	0.17076	0.090992	0.0967895	0.645476	0.110816	0.15065	0.147276
	Sample 1391	0.182583	0.287379	0.0970629	0.0666906	0.162555	0.673256	0.11547	0.115547	0.0917591
	Sample 1392	0.241219	0.299356	0.0877007	0.0677393	0.155747	0.704221	0.143554	0.136385	0.0796531
	Sample 1393	0.192723	0.295406	0.12799	0.123982	0.191339	0.682661	0.119445	0.156159	0.108646
	Sample 1394	0.271149	0.252372	0.0839784	0.0979755	0.20761	0.66753	0.0900382	0.121896	0.0837515
	Sample 1395	0.293407	0.302111	0.0657402	0.108528	0.0745257	0.641846	0.102554	0.124843	0.0996641
	Sample 1396	0.204721	0.355893	0.0926874	0.0807048	0.142052	0.722062	0.144735	0.125413	0.0817543
	Sample 1397	0.274533	0.261257	0.114639	0.113628	0.140319	0.685807	0.119486	0.143793	0.0518674
	Sample 1398	0.27291	0.230549	0.185334	0.0850012	0.0986501	0.684126	0.0993909	0.174738	0.131486
	Sample 1399	0.202155	0.274449	0.0859233	0.0504629	0.146947	0.679572	0.154185	0.158506	0.158452
	Sample 1400	0.245019	0.296629	0.162497	0.0688485	0.103686	0.70051	0.107804	0.125504	0.103553
	Sample 1401	0.237407	0.331884	0.12044	0.0383615	0.0832395	0.700795	0.145662	0.118345	0.102666
	Sample 1402	0.205342	0.263222	0.167675	0.0667948	0.139971	0.713844	0.0727754	0.159336	0.107196
	Sample 1403	0.233749	0.273236	0.126511	0.0895315	0.17645	0.686123	0.146696	0.0819133	0.0948877
	Sample 1404	0.22721	0.269376	0.152547	0.0682409	0.184428	0.720768	0.10163	0.134735	0.0744409
	Sample 1405	0.13929	0.291247	0.161169	0.0718902	0.159476	0.674442	0.124263	0.153744	0.0970989
	Sample 1406	0.246567	0.241356	0.149099	0.124504	0.119272	0.66075	0.133202	0.146463	0.099392
	Sample 1407	0.203625	0.241474	0.141985	0.0034656	0.19501	0.701403	0.155014	0.116113	0.110987
	Sample 1408	0.194123	0.301061	0.151857	0.0811035	0.162641	0.674599	0.144314	0.119066	0.0770367
	Sample 1409	0.211271	0.317292	0.140467	0.0552028	0.146457	0.697975	0.110701	0.129959	0.140591
	Sample 1410	0.16815	0.326081	0.160915	0.0812347	0.141233	0.673932	0.161905	0.125032	0.0927291
	Sample 1411	0.185978	0.308464	0.164137	0.0560492	0.116882	0.717165	0.130969	0.165278	0.102193
	Sample 1412	0.218889	0.320627	0.123686	0.0377123	0.185284	0.727005	0.13549	0.0766699	0.0826724
	Sample 1413	0.266641	0.23401	0.14597	0.0245937	0.148483	0.706098	0.109547	0.159649	0.11898
	Sample 1414	0.144046	0.303428	0.154072	0.0665731	0.188734	0.651577	0.113537	0.151596	0.0995903
	Sample 1415	0.24093	0.287504	0.123105	0.0651935	0.095839	0.665931	0.113604	0.156552	0.145577
	Sample 1416	0.200359	0.208442	0.148494	0.0500318	0.209699	0.712817	0.106027	0.184528	0.107869
	Sample 1417	0.271407	0.23935	0.101287	0.0775378	0.139975	0.667026	0.172449	0.0996689	0.119253
	Sample 1418	0.247307	0.223997	0.11137	0.0818508	0.155757	0.669065	0.118443	0.156296	0.0965679
	Sample 1419	0.222646	0.291181	0.134522	0.0786115	0.168857	0.690578	0.123811	0.0762526	0.0656907
	Sample 1420	0.177782	0.307477	0.149819	0.046291	0.2027	0.713284	0.135002	0.0880075	0.117478
	Sample 1421	0.203847	0.20924	0.140077	0.0274919	0.21309	0.721263	0.119237	0.133777	0.0946679
	Sample 1422	0.213392	0.324828	0.13505	0.0671954	0.135468	0.727633	0.139254	0.135646	0.106293
	Sample 1423	0.232093	0.321969	0.0922015	0.0524067	0.171918	0.685153	0.119999	0.100425	0.102296
	Sample 1424	0.168433	0.275762	0.141724	0.0876087	0.172261	0.704063	0.128789	0.176142	0.0679634
	Sample 1425	0.232237	0.274586	0.114937	0.0771141	0.202178	0.683791	0.0884365	0.109745	0.127099
	Sample 1426	0.20246	0.287398	0.157557	0.107351	0.123987	0.61102	0.0813844	0.151277	0.174982
	Sample 1427	0.188909	0.252118	0.137045	0.0228063	0.209488	0.710776	0.14189	0.163434	0.124382
	Sample 1428	0.163335	0.280358	0.123789	0.0272665	0.158722	0.690523	0.136656	0.160592	0.114922
	Sample 1429	0.181057	0.199785	0.169855	0.0464677	0.228116	0.700464	0.0676711	0.157199	0.08974
	Sample 1430	0.239197	0.272131	0.183737	0.0456033	0.106711	0.697051	0.151629	0.0814564	0.0828418
	Sample 1431	0.206739	0.296735	0.141102	0.0520875	0.100258	0.723569	0.0865633	0.176126	0.0867612
	Sample 1432	0.230247	0.293401	0.121965	0.0998734	0.178872	0.7031	0.105719	0.142832	0.0682523
	Sample 1433	0.257141	0.288402	0.155473	0.0489713	0.143573	0.678078	0.140382	0.120624	0.115842
	Sample 1434	0.270567	0.297848	0.0926335	0.121965	0.131095	0.665307	0.119078	0.1066	0.0895899
	Sample 1435	0.264261	0.261127	0.115543	0.0700561	0.167002	0.714696	0.0999098	0.110382	0.0951582
	Sample 1436	0.190181	0.280646	0.1362	0.0419603	0.154169	0.69285	0.164896	0.105864	0.123311
	Sample 1437	0.173958	0.294153	0.131089	0.0932357	0.219114	0.655108	0.148064	0.116623	0.13878
	Sample 1438	0.303451	0.27362	0.103578	0.0393153	0.137856	0.699699	0.0982355	0.0984093	0.121667
	Sample 1439	0.169566	0.325824	0.14121	0.0374515	0.164629	0.714326	0.127652	0.148326	0.0971488
	Sample 1440	0.224042	0.33161	0.144941	0.0281197	0.138333	0.735728	0.155497	0.0632773	0.0812246
	Sample 1441	0.229964	0.278737	0.106774	0.108454	0.157937	0.672939	0.133896	0.135621	0.116701
	Sample 1442	0.244372	0.33071	0.140665	0.0471025	0.106684	0.706765	0.182455	0.0860021	0.0767781
	Sample 1443	0.214737	0.274379	0.108902	0.0795057	0.142179	0.673141	0.139105	0.116207	0.0811892
	Sample 1444	0.245763	0.223013	0.102128	0.0993567	0.168616	0.656665	0.0813271	0.136788	0.136135
	Sample 1445	0.314435	0.211628	0.110045	0.092436	0.115474	0.655279	0.129378	0.167251	0.104955
	Sample 1446	0.224004	0.29116	0.193846	0.0292376	0.167992	0.660339	0.144069	0.0797139	0.113862
	Sample 1447	0.204235	0.217095	0.184468	0.0581078	0.132858	0.682731	0.108553	0.173795	0.110624
	Sample 1448	0.214158	0.183411	0.162732	0.108991	0.169311	0.652806	0.0984202	0.181103	0.104657
	Sample 1449	0.215292	0.217268	0.152721	0.0401263	0.189087	0.703424	0.0784763	0.180786	0.0870699
	Sample 1450	0.223589	0.301438	0.121189	0.11868	0.139883	0.652139	0.180648	0.0545452	0.117649
	Sample 1451	0.201372	0.293157	0.123402	0.0247494	0.184804	0.722833	0.0889184	0.135011	0.0620429
	Sample 1452	0.243763	0.259944	0.150283	0.070367	0.130865	0.718351	0.126729	0.165047	0.0864537
	Sample 1453	0.174517	0.276456	0.136834	0.0572735	0.180658	0.650777	0.112189	0.143162	0.162916
	Sample 1454	0.238299	0.228548	0.161446	0.0905685	0.136946	0.623186	0.100649	0.173829	0.1317
	Sample 1455	0.162378	0.329317	0.129464	0.0357494	0.188605	0.677877	0.144503	0.103037	0.0953577
	Sample 1456	0.201525	0.283011	0.167506	0.0580471	0.134567	0.678432	0.133266	0.15887	0.124791
	Sample 1457	0.170615	0.306888	0.156709	0.0554577	0.13725	0.683032	0.118868	0.160276	0.0985665
	Sample 1458	0.188493	0.183507	0.174024	0.0374405	0.177864	0.666373	0.0962978	0.175389	0.136376
	Sample 1459	0.249477	0.25587	0.132293	0.0984306	0.172095	0.685364	0.118265	0.113893	0.0692122
	Sample 1460	0.214561	0.29422	0.129114	0.0556688	0.149683	0.696659	0.0989686	0.117847	0.112954
	Sample 1461	0.18548	0.316188	0.147854	0.0572703	0.153054	0.678552	0.121493	0.141143	0.100867
	Sample 1462	0.216178	0.335409	0.138281	0.0690866	0.110026	0.690745	0.148773	0.107804	0.123967
	Sample 1463	0.293346	0.191853	0.166963	0.112383	0.0931848	0.60563	0.131824	0.156785	0.142007
	Sample 1464	0.243426	0.247269	0.11649	0.0881361	0.193035	0.670995	0.11867	0.122763	0.0949663
	Sample 1465	0.267469	0.255913	0.164063	0.0116633	0.155805	0.717985	0.157578	0.130509	0.0901779
	Sample 1466	0.286674	0.21463	0.187727	0.019204	0.112996	0.718867	0.0985241	0.142687	0.0960057
	Sample 1467	0.236719	0.241242	0.139002	0.0676966	0.122146	0.672214	0.0825969	0.197583	0.0928316
	Sample 1468	0.187004	0.341606	0.159193	0.0443017	0.110399	0.721193	0.152546	0.152275	0.0803186
	Sample 1469	0.235288	0.213813	0.177852	0.0374873	0.140658	0.687975	0.068765	0.174275	0.109463
	Sample 1470	0.219568	0.289234	0.0874462	0.0479701	0.161114	0.672502	0.12449	0.118016	0.121253
	Sample 1471	0.253781	0.283336	0.136397	0.101407	0.142963	0.671095	0.144431	0.120458	0.104049
	Sample 1472	0.220074	0.258235	0.148242	0.0924177	0.142764	0.681238	0.108039	0.165317	0.109613
	Sample 1473	0.278505	0.157366	0.1712	0.0645779	0.179415	0.698621	0.102409	0.135903	0.121533
	Sample 1474	0.18596	0.305479	0.154355	0.0837629	0.123209	0.695636	0.130973	0.155138	0.104233
	Sample 1475	0.136834	0.34319	0.0949747	0.103386	0.172853	0.699067	0.163951	0.152246	0.096758
	Sample 1476	0.248737	0.264763	0.126507	0.0412464	0.137066	0.705844	0.107491	0.160917	0.084492
	Sample 1477	0.260497	0.214624	0.136761	0.059292	0.168117	0.712043	0.136936	0.13259	0.0999412
	Sample 1478	0.16319	0.285516	0.177716	0.0766861	0.148337	0.726824	0.169498	0.137813	0.0797473
	Sample 1479	0.189527	0.244333	0.17953	0.0639329	0.141885	0.705871	0.109002	0.191707	0.0843381
	Sample 1480	0.252574	0.257944	0.0982554	0.0862609	0.182892	0.70379	0.13561	0.103082	0.0711614
	Sample 1481	0.269459	0.224259	0.125577	0.0688873	0.12807	0.676817	0.118588	0.15674	0.118035
	Sample 1482	0.213855	0.266346	0.091463	0.0623433	0.172289	0.715547	0.135913	0.122107	0.0697558
	Sample 1483	0.162911	0.299575	0.130952	0.0853246	0.164523	0.679917	0.147487	0.140672	0.10144
	Sample 1484	0.268962	0.254407	0.154225	0.0334193	0.115427	0.692635	0.110768	0.15509	0.111597
	Sample 1485	0.194797	0.274203	0.147957	0.0136447	0.196204	0.741243	0.108053	0.12338	0.0559988
	Sample 1486	0.305151	0.236101	0.109657	0.0762995	0.1097	0.674177	0.116026	0.152795	0.0993276
	Sample 1487	0.206906	0.284705	0.114021	0.0730379	0.0855483	0.697021	0.13949	0.203192	0.10554
	Sample 1488	0.206113	0.239306	0.169956	0.0497705	0.179462	0.687747	0.0984931	0.177324	0.12078
	Sample 1489	0.200479	0.320056	0.130954	0.0447381	0.124668	0.703686	0.174914	0.109607	0.130611
	Sample 1490	0.177708	0.398445	0.146999	0.0380379	0.13167	0.707838	0.141857	0.0569186	0.126545
	Sample 1491	0.192673	0.27728	0.161893	0.0732661	0.167388	0.680543	0.141621	0.125905	0.0847377
	Sample 1492	0.255142	0.265844	0.167632	0.0342491	0.149731	0.715781	0.0648337	0.110418	0.0802239
	Sample 1493	0.252242	0.227802	0.144555	0.101721	0.169908	0.65326	0.0992636	0.134563	0.109919
	Sample 1494	0.246497	0.243793	0.184809	0.0580357	0.089072	0.699912	0.107161	0.155563	0.0861091
	Sample 1495	0.244454	0.313435	0.10546	0.0535461	0.18401	0.707734	0.0917866	0.115739	0.101671
	Sample 1496	0.228176	0.312708	0.0992713	0.0578221	0.144185	0.68891	0.120791	0.109802	0.0968195
	Sample 1497	0.244772	0.238184	0.100162	0.0611966	0.167224	0.677153	0.121448	0.1718	0.129671
	Sample 1498	0.20202	0.267384	0.135759	0.0508526	0.129415	0.679886	0.147502	0.149578	0.103671
	Sample 1499	0.175768	0.338747	0.139061	0.0412903	0.140131	0.704933	0.130853	0.144461	0.110858
	Sample 1500	0.213129	0.302407	0.160384	0.0506099	0.142213	0.707596	0.118963	0.156558	0.0789716
	Sample 1501	0.197629	0.307547	0.165337	0.0568565	0.104591	0.693666	0.0602792	0.163065	0.132474
	Sample 1502	0.216307	0.257426	0.0825632	0.0741606	0.196455	0.717952	0.123741	0.126631	0.0949374
	Sample 1503	0.160217	0.341621	0.129824	0.0385256	0.163078	0.665869	0.181794	0.116942	0.123559
	Sample 1504	0.212422	0.182001	0.15676	0.0362799	0.232331	0.712559	0.107458	0.123609	0.11264
	Sample 1505	0.20515	0.23451	0.15568	0.0839334	0.159372	0.6824	0.105979	0.139844	0.110961
	Sample 1506	0.203118	0.29366	0.169051	0.0484359	0.11549	0.700027	0.109044	0.150893	0.111549
	Sample 1507	0.198397	0.303031	0.20194	0.0679012	0.0686275	0.710097	0.124241	0.187411	0.0731312
	Sample 1508	0.191596	0.256443	0.150028	0.00191907	0.207617	0.710987	0.126134	0.122705	0.12742
	Sample 1509	0.200106	0.266923	0.112021	0.0557387	0.169982	0.683408	0.149692	0.124815	0.13799
	Sample 1510	0.297614	0.167639	0.128186	0.0808503	0.146158	0.626654	0.113662	0.182145	0.106186
	Sample 1511	0.25526	0.256992	0.140001	0.0613231	0.142728	0.727296	0.0769544	0.13629	0.0940196
	Sample 1512	0.206735	0.321857	0.144523	0.0562478	0.140887	0.679243	0.0626749	0.118537	0.150175
	Sample 1513	0.224222	0.268771	0.148725	0.0475898	0.117587	0.679718	0.125457	0.141833	0.105178
	Sample 1514	0.181792	0.298841	0.139147	0.0790268	0.135289	0.668851	0.121872	0.145424	0.0828252
	Sample 1515	0.259368	0.235747	0.129413	0.0386065	0.189473	0.687649	0.0963217	0.133293	0.167025
	Sample 1516	0.253307	0.230141	0.201072	0.0368815	0.0685497	0.692328	0.1245	0.181752	0.117567
	Sample 1517	0.21195	0.34357	0.088703	0.0405837	0.106555	0.712314	0.116681	0.119343	0.123551
	Sample 1518	0.266914	0.266783	0.120853	0.0782435	0.13217	0.666823	0.0943189	0.154585	0.135833
	Sample 1519	0.219839	0.311463	0.0777271	0.0432532	0.182079	0.708686	0.146299	0.124868	0.11718
	Sample 1520	0.190686	0.319293	0.133052	0.0575472	0.136444	0.734708	0.128306	0.121395	0.10083
	Sample 1521	0.250598	0.308634	0.121524	0.140971	0.125399	0.634179	0.149509	0.0868861	0.0770823
	Sample 1522	0.169391	0.347094	0.117961	0.0923864	0.178766	0.686831	0.112098	0.115557	0.0723944
	Sample 1523	0.221522	0.310685	0.121506	0.0386364	0.162595	0.665091	0.122421	0.143619	0.138653
	Sample 1524	0.182256	0.245891	0.181876	0.0273177	0.199236	0.712543	0.119463	0.153701	0.087714
	Sample 1525	0.142718	0.264031	0.151926	0.0134717	0.181087	0.67773	0.119087	0.198145	0.139906
	Sample 1526	0.193427	0.241212	0.137473	0.0741383	0.182285	0.69287	0.131151	0.177564	0.0826969
	Sample 1527	0.232941	0.195685	0.161674	0.0518065	0.125942	0.701287	0.112608	0.19198	0.125947
	Sample 1528	0.233247	0.279798	0.129237	0.0898521	0.14339	0.658616	0.132124	0.168707	0.107994
	Sample 1529	0.18979	0.264865	0.152948	0.117902	0.124455	0.6306	0.113444	0.157706	0.129805
	Sample 1530	0.219315	0.27927	0.0781794	0.0455848	0.166638	0.749944	0.121791	0.144217	0.0257338
	Sample 1531	0.239002	0.323033	0.13028	0.0321897	0.174247	0.715163	0.114511	0.0750612	0.100534
	Sample 1532	0.283124	0.248697	0.10429	0.0740604	0.182597	0.699691	0.093416	0.12545	0.0941812
	Sample 1533	0.22428	0.254922	0.148938	0.0804291	0.191358	0.684959	0.1057	0.118573	0.0946202
	Sample 1534	0.259575	0.240705	0.182997	0.0757336	0.107837	0.69328	0.102191	0.177537	0.0829292
	Sample 1535	0.155858	0.275506	0.168102	0.0580168	0.209221	0.685305	0.126783	0.105748	0.105269
	Sample 1536	0.200566	0.321798	0.1236	0.0552399	0.155956	0.70181	0.0915696	0.138458	0.127304
	Sample 1537	0.232438	0.276318	0.184556	0.0631235	0.116856	0.751214	0.114113	0.134381	0.0473682
	Sample 1538	0.197365	0.292603	0.164194	0.0455558	0.123072	0.68964	0.146646	0.124051	0.131373
	Sample 1539	0.246042	0.298196	0.125434	0.0908839	0.11256	0.672663	0.0959879	0.140797	0.0961039
	Sample 1540	0.224712	0.271715	0.121998	0.0649632	0.14915	0.683569	0.106963	0.131107	0.112205
	Sample 1541	0.189417	0.28251	0.116023	0.0714923	0.166506	0.683841	0.132305	0.103216	0.0928338
	Sample 1542	0.220059	0.270854	0.128756	0.0629134	0.154567	0.707853	0.174102	0.113256	0.128401
	Sample 1543	0.221138	0.30092	0.104453	0.0805435	0.178348	0.689009	0.158875	0.112249	0.0964685
	Sample 1544	0.212929	0.293953	0.182802	0.0573552	0.151878	0.666034	0.140522	0.14261	0.100938
	Sample 1545	0.228809	0.307346	0.138624	0.0503664	0.152805	0.679845	0.139558	0.130227	0.129279
	Sample 1546	0.263113	0.283073	0.113391	0.0275297	0.146691	0.73271	0.107696	0.131501	0.0697803
	Sample 1547	0.231916	0.306436	0.10962	0.037077	0.137288	0.729099	0.121314	0.136881	0.0587054
	Sample 1548	0.231087	0.292649	0.142005	0.102272	0.136798	0.680777	0.126349	0.0969307	0.0583508
	Sample 1549	0.236948	0.27745	0.0935461	0.0370433	0.184989	0.725065	0.154857	0.117036	0.0706012
	Sample 1550	0.210342	0.25753	0.108754	0.0856301	0.140927	0.699957	0.128881	0.201093	0.115857
	Sample 1551	0.177509	0.273488	0.113017	0.0348188	0.163694	0.678604	0.111792	0.207249	0.111154
	Sample 1552	0.24627	0.194487	0.114566	0.0587073	0.160032	0.727317	0.0639542	0.2411	0.0449822
	Sample 1553	0.268793	0.203334	0.134179	0.101422	0.212365	0.701821	0.111716	0.0844075	0.0948567
	Sample 1554	0.251954	0.166114	0.199755	0.0668334	0.17601	0.676122	0.0773607	0.16075	0.111469
	Sample 1555	0.201871	0.27548	0.138146	0.0645323	0.132904	0.718285	0.12785	0.176976	0.0948546
	Sample 1556	0.209876	0.24272	0.156664	0.0799599	0.154208	0.678469	0.106582	0.151639	0.0804159
	Sample 1557	0.237168	0.259612	0.103632	0.0758732	0.178451	0.660949	0.101419	0.120896	0.125318
	Sample 1558	0.162649	0.358412	0.11088	0.0839647	0.143165	0.700805	0.138309	0.15031	0.0683931
	Sample 1559	0.182983	0.340988	0.092501	0.0693975	0.135211	0.721633	0.139122	0.1556	0.0841304
	Sample 1560	0.242638	0.277617	0.104072	0.0430154	0.158735	0.71562	0.13256	0.140541	0.10575
	Sample 1561	0.219581	0.255826	0.143717	0.0875085	0.169819	0.665726	0.161686	0.155009	0.068146
	Sample 1562	0.236113	0.237398	0.128021	0.0592211	0.156492	0.66654	0.0823988	0.167455	0.14166
	Sample 1563	0.214509	0.277714	0.159341	0.077785	0.122443	0.655912	0.146794	0.128012	0.126299
	Sample 1564	0.207712	0.279487	0.125302	0.0644219	0.176364	0.72474	0.149124	0.12722	0.0625044
	Sample 1565	0.269546	0.180656	0.168606	0.0552124	0.131538	0.691295	0.147364	0.103274	0.110651
	Sample 1566	0.227451	0.263926	0.143024	0.0389437	0.201342	0.694649	0.0838237	0.112738	0.10845
	Sample 1567	0.237297	0.325999	0.106243	0.0639826	0.104029	0.676867	0.137905	0.141224	0.0722783
	Sample 1568	0.196545	0.347058	0.112989	0.0794814	0.103844	0.69664	0.136027	0.160565	0.0749957
	Sample 1569	0.138538	0.29368	0.185837	0.0325595	0.153906	0.67425	0.165383	0.112302	0.120327
	Sample 1570	0.246	0.234803	0.188121	0.0908083	0.159841	0.677167	0.0879413	0.146062	0.0825353
	Sample 1571	0.218703	0.255575	0.107411	0.0417654	0.1734	0.640533	0.118339	0.178427	0.16282
	Sample 1572	0.201753	0.290328	0.138396	0.0030969	0.133445	0.687145	0.134306	0.144432	0.143596
	Sample 1573	0.24002	0.215695	0.169183	0.0906559	0.180053	0.644749	0.107135	0.139768	0.122075
	Sample 1574	0.16951	0.358579	0.126962	0.0916355	0.0821077	0.68365	0.174594	0.13977	0.0894689
	Sample 1575	0.219656	0.237456	0.160749	0.027979	0.145828	0.721514	0.0889004	0.153367	0.0700647
	Sample 1576	0.242298	0.2328	0.175397	-0.00845058	0.130601	0.748925	0.102071	0.135691	0.0993862
	Sample 1577	0.256033	0.311738	0.0948173	0.0818063	0.147565	0.705671	0.150935	0.107994	0.088307
	Sample 1578	0.191426	0.222128	0.159657	0.0621323	0.139061	0.645187	0.105154	0.200051	0.147356
	Sample 1579	0.218229	0.282141	0.1469	0.0785471	0.130502	0.679018	0.0973427	0.158258	0.121996
	Sample 1580	0.228746	0.26831	0.132329	0.0699863	0.0989464	0.696836	0.106052	0.217913	0.0678768
	Sample 1581	0.179215	0.262216	0.108525	0.0750233	0.18049	0.684002	0.140191	0.159304	0.0821057
	Sample 1582	0.264503	0.25516	0.123304	0.0691319	0.116876	0.661857	0.157957	0.126709	0.118487
	Sample 1583	0.218175	0.293553	0.159507	0.0644826	0.157034	0.738467	0.126546	0.121387	0.0873875
	Sample 1584	0.215069	0.240612	0.171682	0.0706699	0.143101	0.67095	0.0887083	0.145484	0.110458
	Sample 1585	0.187766	0.288992	0.125283	0.109913	0.201064	0.652852	0.12078	0.139511	0.115869
	Sample 1586	0.211428	0.267225	0.186292	0.0734838	0.141413	0.702569	0.0816607	0.136071	0.0579963
	Sample 1587	0.138897	0.354073	0.136651	0.0902274	0.151117	0.663507	0.126135	0.151922	0.101099
	Sample 1588	0.210545	0.277359	0.0696549	0.0957232	0.190352	0.700211	0.110167	0.186964	0.109401
	Sample 1589	0.180219	0.297379	0.0974576	0.0875213	0.195492	0.701635	0.120626	0.112699	0.0808884
	Sample 1590	0.210371	0.29908	0.16327	-0.00725319	0.0957261	0.678677	0.157642	0.147631	0.175653
	Sample 1591	0.24265	0.298242	0.115851	0.0570972	0.126136	0.725186	0.119985	0.140707	0.0820356
	Sample 1592	0.172161	0.335997	0.140706	0.0941466	0.153759	0.681528	0.129153	0.0925533	0.0864624
	Sample 1593	0.28757	0.245957	0.177173	0.0610267	0.148053	0.705521	0.0950897	0.12104	0.113749
	Sample 1594	0.207444	0.312014	0.0942319	0.0593097	0.144643	0.709984	0.153052	0.152009	0.0866096
	Sample 1595	0.21775	0.228636	0.173146	0.11848	0.117466	0.642275	0.13397	0.18926	0.107842
	Sample 1596	0.211129	0.250318	0.169822	0.0229417	0.175063	0.713256	0.137013	0.107898	0.129178
	Sample 1597	0.199925	0.308243	0.101078	0.0879428	0.16039	0.671048	0.151585	0.121403	0.142499
	Sample 1598	0.211544	0.276871	0.142274	0.034641	0.183392	0.675183	0.159014	0.123508	0.164326
	Sample 1599	0.243295	0.222064	0.172224	0.110173	0.187095	0.655297	0.124453	0.0948832	0.114612
	Sample 1600	0.194232	0.241837	0.153712	0.0418082	0.215656	0.724997	0.129467	0.12088	0.0675122
	Sample 1601	0.26999	0.164224	0.187947	0.0818643	0.14269	0.685208	0.0622981	0.195965	0.0945069
	Sample 1602	0.214343	0.241851	0.187641	0.0602418	0.128648	0.679087	0.116862	0.174863	0.119018
	Sample 1603	0.236125	0.193885	0.114283	0.0423618	0.217592	0.719219	0.136519	0.165987	0.0764323
	Sample 1604	0.121278	0.285817	0.154685	0.0582524	0.201105	0.69571	0.0965917	0.177662	0.0981035
	Sample 1605	0.241025	0.284935	0.116825	0.0734434	0.168197	0.704859	0.132621	0.0790919	0.0837686
	Sample 1606	0.245009	0.300293	0.119994	0.0493621	0.120158	0.737795	0.138016	0.141619	0.084531
	Sample 1607	0.17292	0.311936	0.113344	0.0567982	0.124637	0.694083	0.145355	0.175891	0.101727
	Sample 1608	0.212667	0.216568	0.119614	0.0369327	0.173109	0.726856	0.200385	0.152758	0.0768438
	Sample 1609	0.214205	0.212094	0.193501	0.0570547	0.17511	0.679702	0.0965181	0.124948	0.101586
	Sample 1610	0.205864	0.327865	0.1283	0.0399187	0.134855	0.717486	0.125759	0.135736	0.101354
	Sample 1611	0.222477	0.266405	0.141365	0.0310467	0.159233	0.664944	0.101129	0.167164	0.104593
	Sample 1612	0.181425	0.319983	0.11689	0.0622588	0.191563	0.708524	0.1263	0.128424	0.0627499
	Sample 1613	0.249827	0.247846	0.120816	0.11261	0.162584	0.668042	0.162227	0.151772	0.105267
	Sample 1614	0.197814	0.215167	0.183228	0.0763938	0.157985	0.656254	0.106284	0.182179	0.10295
	Sample 1615	0.193407	0.297949	0.143949	0.177793	0.153088	0.641747	0.154043	0.11686	0.0894519
	Sample 1616	0.198929	0.260572	0.178541	0.0284192	0.163451	0.681541	0.100753	0.136505	0.0937531
	Sample 1617	0.21041	0.303462	0.165014	0.0560259	0.159782	0.717269	0.107527	0.105574	0.064805
	Sample 1618	0.178105	0.193728	0.119554	0.0870867	0.177935	0.707985	0.0994702	0.223585	0.0888245
	Sample 1619	0.197454	0.250969	0.170088	0.0728732	0.137928	0.711027	0.127198	0.169478	0.090839
	Sample 1620	0.189021	0.265893	0.159437	0.0615504	0.211931	0.697576	0.10875	0.135386	0.064862
	Sample 1621	0.186329	0.319671	0.1568	0.0606747	0.166743	0.690335	0.154583	0.119421	0.0760125
	Sample 1622	0.203226	0.237088	0.0965037	0.0944828	0.210296	0.694404	0.161663	0.121094	0.0788461
	Sample 1623	0.217805	0.291355	0.181398	0.0669344	0.117592	0.675315	0.114479	0.173166	0.125182
	Sample 1624	0.232389	0.222497	0.155678	0.0992113	0.202555	0.701361	0.123511	0.161276	0.0518805
	Sample 1625	0.166379	0.299579	0.145418	0.0883606	0.131424	0.674179	0.145284	0.122894	0.104309
	Sample 1626	0.198257	0.243963	0.19683	0.029383	0.174528	0.679967	0.0894692	0.130607	0.099788
	Sample 1627	0.224455	0.296112	0.137244	0.0686528	0.0941225	0.647059	0.13435	0.179004	0.150137
	Sample 1628	0.210614	0.316614	0.145895	0.0534942	0.13091	0.702355	0.120099	0.0999212	0.0979565
	Sample 1629	0.194646	0.337105	0.180591	0.0355319	0.130826	0.709368	0.0823876	0.115992	0.097725
	Sample 1630	0.293361	0.275927	0.121942	0.0683354	0.108094	0.688764	0.0992617	0.150682	0.0845774
	Sample 1631	0.184491	0.283783	0.165343	0.0999576	0.16489	0.687912	0.162778	0.126858	0.0594794
	Sample 1632	0.196423	0.188328	0.164031	0.0205037	0.211765	0.679333	0.110562	0.163137	0.118178
	Sample 1633	0.210564	0.262439	0.16096	0.0643326	0.19223	0.677503	0.0970784	0.121165	0.129345
	Sample 1634	0.290259	0.240052	0.0983603	0.0532339	0.139493	0.694633	0.138631	0.10233	0.123718
	Sample 1635	0.236481	0.250666	0.158199	0.0535314	0.154016	0.711062	0.12793	0.144638	0.113676
	Sample 1636	0.179862	0.217647	0.152449	0.03774	0.210701	0.676003	0.112719	0.16273	0.15084
	Sample 1637	0.241599	0.289302	0.152502	0.112747	0.109017	0.696554	0.113972	0.138835	0.0930775
	Sample 1638	0.208156	0.357925	0.159629	0.0901004	0.110732	0.686428	0.0984527	0.132194	0.133332
	Sample 1639	0.216113	0.258535	0.111364	0.0829283	0.124386	0.674421	0.10709	0.17856	0.122739
	Sample 1640	0.221512	0.271487	0.161681	0.0760387	0.133045	0.699204	0.101605	0.142717	0.115238
	Sample 1641	0.216145	0.224201	0.188383	0.0385742	0.183139	0.673052	0.120104	0.12797	0.122827
	Sample 1642	0.173569	0.313779	0.191507	0.0202698	0.128536	0.730716	0.0906743	0.134668	0.07786
	Sample 1643	0.166195	0.301644	0.124275	0.0859847	0.148852	0.629288	0.138646	0.143041	0.147754
	Sample 1644	0.269449	0.209249	0.164051	0.0914765	0.172696	0.619097	0.0880661	0.136171	0.149582
	Sample 1645	0.213189	0.333949	0.136381	0.0905846	0.126587	0.689631	0.0988997	0.144776	0.0848927
	Sample 1646	0.193483	0.283959	0.13399	0.0474213	0.124	0.663989	0.116913	0.182666	0.112609
	Sample 1647	0.222152	0.263349	0.157117	0.0306751	0.0839279	0.709691	0.13453	0.191244	0.109509
	Sample 1648	0.207266	0.246485	0.193787	0.0726554	0.0854476	0.691804	0.118555	0.201885	0.110213
	Sample 1649	0.235587	0.300563	0.089677	0.0727118	0.14578	0.659651	0.168979	0.0952788	0.158921
	Sample 1650	0.214531	0.218888	0.129918	0.0545125	0.186029	0.715969	0.124568	0.164471	0.113907
	Sample 1651	0.155878	0.326046	0.101578	0.0676032	0.203893	0.687424	0.116117	0.109374	0.104629
	Sample 1652	0.185212	0.228693	0.149588	0.0698865	0.184079	0.710878	0.128401	0.170647	0.0954198
	Sample 1653	0.207672	0.267642	0.139304	0.0879216	0.201649	0.699056	0.153175	0.096403	0.0721156
	Sample 1654	0.204297	0.26909	0.14285	0.131484	0.170992	0.648675	0.139798	0.108645	0.130362
	Sample 1655	0.286774	0.296724	0.0553222	0.0739941	0.165634	0.660627	0.115444	0.093399	0.142008
	Sample 1656	0.236115	0.233069	0.160963	0.0402022	0.183781	0.691369	0.111078	0.128512	0.120108
	Sample 1657	0.243207	0.233648	0.150221	0.131472	0.143472	0.657563	0.0994801	0.16012	0.0638399
	Sample 1658	0.236256	0.272994	0.114822	0.0753372	0.16654	0.687978	0.132922	0.164936	0.114758
	Sample 1659	0.214216	0.262571	0.154986	0.0610717	0.180191	0.711795	0.106095	0.150186	0.0679181
	Sample 1660	0.162552	0.253334	0.156055	0.0479427	0.157053	0.679176	0.165041	0.165503	0.102219
	Sample 1661	0.258807	0.269459	0.0879256	0.0787105	0.145875	0.710693	0.116377	0.126391	0.0772027
	Sample 1662	0.276357	0.261332	0.154921	0.0280647	0.0688555	0.716361	0.0644674	0.165777	0.0814358
	Sample 1663	0.194411	0.30538	0.13243	0.083634	0.156301	0.687752	0.159428	0.12943	0.101126
	Sample 1664	0.192452	0.25751	0.11108	0.0180601	0.22571	0.726814	0.122959	0.117844	0.12813
	Sample 1665	0.162728	0.330044	0.10471	0.0675747	0.13183	0.704987	0.132476	0.139161	0.112142
	Sample 1666	0.169843	0.277263	0.112092	0.0739169	0.233252	0.706192	0.0669794	0.166643	0.103163
	Sample 1667	0.222343	0.255776	0.0903052	0.0705488	0.220236	0.692425	0.104383	0.140685	0.098046
	Sample 1668	0.192116	0.178847	0.185347	0.0465122	0.149161	0.710015	0.110371	0.191156	0.0669077
	Sample 1669	0.233708	0.281844	0.116882	0.0372204	0.162744	0.676362	0.112141	0.122395	0.0920385
	Sample 1670	0.232276	0.308239	0.143497	0.0315618	0.114758	0.667804	0.105364	0.145658	0.148227
	Sample 1671	0.249098	0.295187	0.145343	0.0489645	0.136526	0.727578	0.111233	0.143435	0.0816691
	Sample 1672	0.171938	0.283593	0.139096	0.0623091	0.221026	0.707133	0.0739582	0.129778	0.0937765
	Sample 1673	0.213248	0.316906	0.108916	0.0838333	0.119291	0.668196	0.130594	0.145269	0.101009
	Sample 1674	0.258205	0.193594	0.142724	0.0664951	0.204951	0.668544	0.0906944	0.144662	0.127172
	Sample 1675	0.205374	0.29671	0.0810184	0.111663	0.153017	0.652123	0.129447	0.152216	0.12756
	Sample 1676	0.24008	0.214873	0.172362	0.0865261	0.125773	0.694212	0.149122	0.124162	0.113375
	Sample 1677	0.267508	0.31089	0.117166	0.0868024	0.100309	0.684725	0.126449	0.102922	0.106306
	Sample 1678	0.233602	0.31112	0.0860408	0.0124756	0.170001	0.714336	0.132457	0.0663494	0.0929096
	Sample 1679	0.230419	0.230826	0.161366	0.0662748	0.149955	0.723073	0.0918608	0.145837	0.0829962
	Sample 1680	0.220966	0.326914	0.133218	0.0245971	0.12506	0.684253	0.110659	0.147987	0.148891
	Sample 1681	0.221073	0.268667	0.168362	0.0174809	0.152247	0.755933	0.123483	0.131293	0.0620785
	Sample 1682	0.216983	0.290778	0.0911915	0.0773882	0.187959	0.709958	0.0914045	0.137095	0.0588141
	Sample 1683	0.283141	0.191855	0.0616304	0.0685049	0.194958	0.722489	0.106709	0.153826	0.0900996
	Sample 1684	0.176895	0.287209	0.142453	0.0890608	0.100314	0.638596	0.118654	0.210346	0.113237
	Sample 1685	0.178075	0.288638	0.164417	0.0436284	0.135865	0.716142	0.0716485	0.178748	0.109473
	Sample 1686	0.166926	0.282659	0.105279	0.0663309	0.223727	0.691213	0.154713	0.149948	0.116214
	Sample 1687	0.275122	0.259888	0.117251	0.0621245	0.138325	0.655554	0.140565	0.132679	0.141732
	Sample 1688	0.189158	0.26662	0.0907859	0.0473598	0.205093	0.694742	0.167167	0.135696	0.119071
	Sample 1689	0.185814	0.191937	0.154433	0.0670825	0.236937	0.697368	0.148459	0.13017	0.0949083
	Sample 1690	0.20666	0.28069	0.125272	0.0803894	0.163032	0.694228	0.109029	0.162448	0.101738
	Sample 1691	0.215711	0.32921	0.167457	0.0551918	0.135533	0.725132	0.122259	0.105676	0.0784167
	Sample 1692	0.212606	0.282537	0.113802	0.0322167	0.136555	0.708252	0.0838223	0.163929	0.1262
	Sample 1693	0.209473	0.305844	0.157402	0.0554562	0.12378	0.696108	0.13755	0.145527	0.104812
	Sample 1694	0.239642	0.30056	0.125494	0.0751445	0.186601	0.680381	0.0942379	0.0962051	0.104876
	Sample 1695	0.249374	0.340278	0.137738	0.085065	0.0983667	0.693853	0.151218	0.126452	0.0694157
	Sample 1696	0.181329	0.305184	0.172512	0.0393396	0.112987	0.733931	0.139297	0.177744	0.0559101
	Sample 1697	0.230198	0.262792	0.130608	0.064915	0.155785	0.706202	0.135532	0.143922	0.0752973
	Sample 1698	0.201086	0.365856	0.0936888	0.0831612	0.100887	0.705102	0.124408	0.151571	0.113122
	Sample 1699	0.217373	0.191427	0.176647	-0.00287531	0.215247	0.728811	0.0652501	0.169947	0.0923023
	Sample 1700	0.178745	0.34122	0.133708	0.0680919	0.172471	0.683296	0.164142	0.0909298	0.107977
	Sample 1701	0.239751	0.246187	0.115613	0.0586986	0.219765	0.692936	0.076844	0.108436	0.0978413
	Sample 1702	0.194953	0.273613	0.125314	0.0293319	0.159544	0.74109	0.133998	0.149339	0.106538
	Sample 1703	0.226137	0.21319	0.151671	0.023737	0.185325	0.695543	0.0891804	0.142311	0.0930324
	Sample 1704	0.248703	0.269174	0.15208	0.0919997	0.111737	0.657764	0.099663	0.132973	0.124517
	Sample 1705	0.188915	0.250616	0.131101	0.0821565	0.160533	0.671965	0.11842	0.134076	0.130249
	Sample 1706	0.190266	0.287726	0.125201	0.0766967	0.180346	0.662205	0.16099	0.113231	0.0973572
	Sample 1707	0.264118	0.195437	0.168128	0.0511064	0.167695	0.724215	0.122254	0.16722	0.0698516
	Sample 1708	0.230931	0.266394	0.122357	0.0212284	0.158482	0.690763	0.123627	0.1162	0.146765
	Sample 1709	0.252589	0.213844	0.135439	0.0170835	0.211261	0.729075	0.0953829	0.113668	0.0945739
	Sample 1710	0.21497	0.287804	0.166617	0.0950715	0.137241	0.684939	0.12938	0.12158	0.0836014
	Sample 1711	0.215728	0.272407	0.106882	0.143032	0.21028	0.639908	0.110964	0.140166	0.083903
	Sample 1712	0.239286	0.269783	0.111763	0.0944799	0.134984	0.703211	0.110861	0.162539	0.08837
	Sample 1713	0.226536	0.223365	0.128855	0.0455809	0.162764	0.705411	0.108998	0.157918	0.0911183
	Sample 1714	0.201835	0.286693	0.149692	0.047973	0.130951	0.730345	0.103323	0.17176	0.0928452
	Sample 1715	0.207981	0.283758	0.111152	0.0875633	0.164431	0.714883	0.11082	0.147735	0.06588
	Sample 1716	0.19083	0.317079	0.108041	0.032601	0.14641	0.727549	0.136869	0.136843	0.086565
	Sample 1717	0.225636	0.328947	0.141053	0.12358	0.101046	0.626363	0.167416	0.116026	0.0953315
	Sample 1718	0.243423	0.231108	0.151766	0.0539629	0.154563	0.691306	0.122127	0.153726	0.112951
	Sample 1719	0.261292	0.23204	0.0960881	0.0462176	0.17142	0.680187	0.142087	0.123003	0.119751
	Sample 1720	0.173839	0.304796	0.136394	0.0578257	0.151048	0.711884	0.124162	0.169635	0.0706778
	Sample 1721	0.20353	0.179602	0.143573	0.0706105	0.220365	0.693517	0.112871	0.143939	0.109031
	Sample 1722	0.23419	0.2709	0.102505	0.0610447	0.144462	0.686316	0.11621	0.124252	0.130325
	Sample 1723	0.153462	0.298153	0.13505	0.141554	0.151795	0.635108	0.171094	0.167668	0.136867
	Sample 1724	0.236602	0.29663	0.109448	0.0864491	0.129501	0.666905	0.106879	0.100957	0.101405
	Sample 1725	0.230547	0.244268	0.118085	0.0721208	0.194504	0.72659	0.0956216	0.149506	0.0638495
	Sample 1726	0.198099	0.239918	0.203377	0.0379035	0.167668	0.688751	0.0855615	0.163638	0.121021
	Sample 1727	0.21863	0.215547	0.197064	0.0336114	0.165503	0.686981	0.172944	0.133939	0.106427
	Sample 1728	0.280044	0.266624	0.096549	0.0941376	0.139409	0.661037	0.141606	0.143435	0.157311
	Sample 1729	0.194569	0.189412	0.164759	0.0742576	0.163322	0.697413	0.0899589	0.218626	0.104779
	Sample 1730	0.321921	0.192619	0.130725	0.0750314	0.12116	0.702607	0.0978243	0.149852	0.103712
	Sample 1731	0.271651	0.182885	0.21658	0.0597844	0.145209	0.678718	0.116001	0.112942	0.113974
	Sample 1732	0.201164	0.284404	0.138234	0.107216	0.148664	0.713974	0.087944	0.180113	0.0705391
	Sample 1733	0.23427	0.235125	0.182671	0.0484363	0.128153	0.695993	0.10883	0.146866	0.120991
	Sample 1734	0.201304	0.219427	0.130218	0.012692	0.235055	0.683183	0.119678	0.144193	0.110021
	Sample 1735	0.260616	0.259764	0.106994	0.0908516	0.15104	0.689605	0.0661129	0.142128	0.0991425
	Sample 1736	0.255352	0.253251	0.143197	0.0891329	0.134484	0.690794	0.145275	0.14203	0.0420753
	Sample 1737	0.199365	0.311518	0.168799	0.109781	0.138743	0.718146	0.140401	0.131529	0.0562396
	Sample 1738	0.263907	0.267803	0.113535	0.023419	0.133903	0.704924	0.114345	0.154465	0.079265
	Sample 1739	0.275386	0.237169	0.0615694	0.0898864	0.154575	0.716765	0.173214	0.0991289	0.0531651
	Sample 1740	0.315644	0.196928	0.145462	0.0728623	0.177687	0.678856	0.0917589	0.105771	0.0841005
	Sample 1741	0.186503	0.296666	0.185243	0.0950593	0.129781	0.664885	0.129356	0.128774	0.0757668
	Sample 1742	0.202768	0.310774	0.171748	0.0806496	0.129732	0.665863	0.102529	0.13168	0.164437
	Sample 1743	0.140379	0.274294	0.127847	0.0225749	0.21458	0.71594	0.115531	0.187512	0.10314
	Sample 1744	0.264161	0.287287	0.12696	0.0652905	0.0865306	0.704714	0.114799	0.182252	0.103479
	Sample 1745	0.239771	0.210348	0.20438	0.100702	0.139495	0.692252	0.127698	0.146418	0.0877062
	Sample 1746	0.202949	0.199337	0.169161	0.039485	0.21925	0.672499	0.135564	0.137409	0.120343
	Sample 1747	0.303864	0.212058	0.155782	0.0647851	0.120287	0.670515	0.0748569	0.16995	0.108451
	Sample 1748	0.248114	0.208268	0.123287	0.0547743	0.220348	0.726091	0.139468	0.121348	0.102955
	Sample 1749	0.236601	0.292683	0.123705	0.0387811	0.105814	0.712607	0.123582	0.160758	0.0940506
	Sample 1750	0.19785	0.263368	0.138699	0.0162423	0.174293	0.663321	0.173899	0.125666	0.147545
	Sample 1751	0.210338	0.246517	0.177864	0.0633297	0.174115	0.69876	0.134756	0.129286	0.064773
	Sample 1752	0.177484	0.358588	0.0963419	0.111093	0.160442	0.666048	0.12678	0.0981711	0.111626
	Sample 1753	0.13806	0.289234	0.129131	0.0362694	0.259521	0.733861	0.143739	0.0975787	0.0865287
	Sample 1754	0.180273	0.333346	0.167726	0.0305669	0.150285	0.716299	0.155663	0.134028	0.0672338
	Sample 1755	0.297434	0.154452	0.198205	0.04578	0.175555	0.656513	0.0498239	0.142166	0.115573
	Sample 1756	0.233461	0.245803	0.133045	0.0516352	0.130419	0.681427	0.130305	0.161936	0.0942931
	Sample 1757	0.228124	0.245273	0.0788965	0.0616786	0.221454	0.707813	0.112046	0.136584	0.1018
	Sample 1758	0.239344	0.303417	0.0948304	0.0757611	0.169117	0.688509	0.138899	0.0927654	0.137033
	Sample 1759	0.243501	0.273892	0.126225	0.065918	0.123451	0.74636	0.141755	0.157075	0.0763799
	Sample 1760	0.257696	0.217325	0.120375	0.072518	0.126613	0.692803	0.114405	0.172061	0.115444
	Sample 1761	0.194423	0.265934	0.160396	0.0811723	0.180184	0.689272	0.122327	0.142684	0.115128
	Sample 1762	0.23812	0.266902	0.137881	0.0762536	0.18641	0.705667	0.128004	0.0983646	0.100518
	Sample 1763	0.161891	0.291478	0.140585	0.0735562	0.124166	0.677698	0.124614	0.199704	0.0956428
	Sample 1764	0.167112	0.296394	0.161007	0.0487404	0.186715	0.705449	0.118489	0.139115	0.0834113
	Sample 1765	0.266628	0.253384	0.0860097	0.107011	0.120362	0.664832	0.145409	0.168254	0.098235
	Sample 1766	0.208712	0.28304	0.0794458	0.0802807	0.180448	0.685971	0.10975	0.137802	0.133902
	Sample 1767	0.227387	0.287785	0.14227	0.075951	0.201809	0.665606	0.0834997	0.125451	0.109704
	Sample 1768	0.270168	0.244505	0.0991309	0.0460345	0.137475	0.694924	0.066906	0.14457	0.111551
	Sample 1769	0.190604	0.345271	0.116106	0.085556	0.0953506	0.66048	0.150394	0.161749	0.126636
	Sample 1770	0.189394	0.261045	0.141321	0.0082985	0.147729	0.683168	0.116714	0.207078	0.128106
	Sample 1771	0.247201	0.242635	0.125367	0.0623059	0.183403	0.661866	0.106107	0.123152	0.143694
	Sample 1772	0.187361	0.197	0.159851	0.094138	0.220751	0.665321	0.13086	0.158798	0.0638625
	Sample 1773	0.215643	0.19643	0.210687	0.11819	0.185784	0.689663	0.118051	0.16129	0.0813211
	Sample 1774	0.182385	0.261932	0.180289	0.0175733	0.213216	0.739867	0.0738911	0.113875	0.0737456
	Sample 1775	0.230311	0.30064	0.161769	0.0498352	0.158578	0.661732	0.090744	0.0986123	0.153076
	Sample 1776	0.223724	0.250202	0.116002	0.0664391	0.210423	0.680959	0.0778783	0.16539	0.113186
	Sample 1777	0.213007	0.25573	0.138714	0.0547079	0.167386	0.71237	0.132129	0.132998	0.107796
	Sample 1778	0.251443	0.25216	0.14436	0.0833448	0.168069	0.69142	0.106575	0.122311	0.0775759
	Sample 1779	0.16868	0.315549	0.13772	0.0963003	0.142377	0.667381	0.136059	0.144426	0.115462
	Sample 1780	0.231375	0.259537	0.171016	0.083481	0.132509	0.729422	0.132744	0.139617	0.0550231
	Sample 1781	0.322976	0.201989	0.155668	0.0695108	0.128294	0.702005	0.102241	0.127657	0.0814019
	Sample 1782	0.230496	0.308588	0.0733155	0.0780225	0.165727	0.722389	0.142499	0.129924	0.0943666
	Sample 1783	0.236684	0.265003	0.118342	0.0962948	0.144702	0.664835	0.132371	0.159618	0.125178
	Sample 1784	0.190792	0.314812	0.141347	0.0356786	0.106143	0.689857	0.133263	0.168974	0.133597
	Sample 1785	0.271089	0.230814	0.12667	0.0728392	0.168568	0.695528	0.0375425	0.161657	0.122905
	Sample 1786	0.220799	0.295852	0.0857115	0.0470981	0.162327	0.708888	0.113032	0.157785	0.107123
	Sample 1787	0.254062	0.254565	0.111907	0.024428	0.180161	0.672744	0.12265	0.0910101	0.126182
	Sample 1788	0.20824	0.316394	0.160185	0.058347	0.112709	0.68195	0.119636	0.133629	0.10064
	Sample 1789	0.179854	0.277346	0.135158	0.0825029	0.128538	0.659665	0.163406	0.152239	0.114757
	Sample 1790	0.166444	0.344519	0.133228	0.0622986	0.140395	0.660092	0.132562	0.141134	0.139582
	Sample 1791	0.216834	0.257964	0.113555	0.0504355	0.146508	0.698483	0.125194	0.186968	0.105782
	Sample 1792	0.202008	0.2392	0.137511	0.0486558	0.208922	0.667067	0.115985	0.154686	0.120771
	Sample 1793	0.224844	0.297651	0.146735	-0.00723626	0.148567	0.722569	0.144124	0.114944	0.130925
	Sample 1794	0.173982	0.276168	0.15937	0.0614219	0.184552	0.685235	0.128755	0.121775	0.0879283
	Sample 1795	0.181577	0.310021	0.137477	0.115686	0.108214	0.644632	0.100225	0.192659	0.121845
	Sample 1796	0.226361	0.211452	0.134692	0.110884	0.172584	0.686263	0.0839491	0.192005	0.0419313
	Sample 1797	0.201237	0.258589	0.113025	0.0624757	0.18355	0.678285	0.108435	0.140315	0.114749
	Sample 1798	0.218024	0.30509	0.124325	0.0335638	0.107323	0.672603	0.101811	0.141506	0.141945
	Sample 1799	0.20792	0.199118	0.139737	0.076875	0.202451	0.692482	0.0785418	0.163873	0.106874
	Sample 1800	0.226719	0.177414	0.164499	0.0850607	0.19984	0.708774	0.10247	0.201665	0.0653572
	Sample 1801	0.221849	0.26443	0.13007	0.0444968	0.129107	0.715636	0.162656	0.139394	0.0959599
	Sample 1802	0.219913	0.272743	0.123416	0.0879413	0.155249	0.661819	0.152164	0.143293	0.136152
	Sample 1803	0.22725	0.270287	0.141928	0.0849428	0.105368	0.676443	0.105546	0.171496	0.119736
	Sample 1804	0.16604	0.284825	0.0996047	0.097197	0.191335	0.643652	0.173404	0.0910166	0.110336
	Sample 1805	0.159856	0.302214	0.162768	0.0826874	0.147647	0.709515	0.121703	0.128772	0.0834976
	Sample 1806	0.289094	0.216388	0.169582	0.0813106	0.137506	0.675974	0.107319	0.0555929	0.0802613
	Sample 1807	0.208687	0.259831	0.134711	0.105891	0.114113	0.691913	0.103182	0.223412	0.0789308
	Sample 1808	0.226687	0.284436	0.203477	0.0463945	0.14273	0.706682	0.103069	0.117938	0.107345
	Sample 1809	0.207742	0.312745	0.098816	0.0697367	0.136641	0.723409	0.127239	0.15498	0.103643
	Sample 1810	0.229457	0.240796	0.146827	0.0384976	0.174621	0.719959	0.112992	0.186766	0.100276
	Sample 1811	0.243714	0.200065	0.152262	0.0953832	0.181154	0.67202	0.05677	0.19184	0.113949
	Sample 1812	0.238305	0.279857	0.113516	0.0991403	0.174758	0.693852	0.179341	0.0922565	0.105763
	Sample 1813	0.22822	0.261546	0.115022	0.0826298	0.100481	0.712975	0.10003	0.185209	0.0711829
	Sample 1814	0.18998	0.254572	0.237987	0.0313767	0.0749761	0.710806	0.124221	0.212417	0.12399
	Sample 1815	0.233929	0.219643	0.146716	0.0607066	0.152293	0.706504	0.0961271	0.163379	0.111758
	Sample 1816	0.196544	0.27304	0.164231	0.105063	0.194945	0.635711	0.113742	0.123404	0.119175
	Sample 1817	0.233636	0.304605	0.147753	0.0648757	0.121888	0.668314	0.135285	0.140631	0.121238
	Sample 1818	0.103246	0.372845	0.150199	0.0600074	0.161678	0.716427	0.134287	0.130328	0.0870067
	Sample 1819	0.196991	0.299769	0.113548	0.0491859	0.20647	0.710439	0.106179	0.133603	0.0829375
	Sample 1820	0.244136	0.233939	0.16797	0.0596831	0.11339	0.660118	0.145439	0.155235	0.109408
	Sample 1821	0.268022	0.20801	0.155841	0.0276093	0.148327	0.697376	0.117629	0.152916	0.115365
	Sample 1822	0.248313	0.270029	0.124657	0.0926433	0.16125	0.697423	0.143832	0.0876918	0.0860833
	Sample 1823	0.169113	0.33708	0.136384	0.0239496	0.15039	0.724347	0.148515	0.113388	0.104222
	Sample 1824	0.203376	0.238607	0.0723066	0.0446667	0.233175	0.735543	0.149029	0.115518	0.0997092
	Sample 1825	0.178071	0.316062	0.119113	0.0667771	0.174601	0.713276	0.127001	0.137299	0.0546913
	Sample 1826	0.189428	0.221096	0.162916	0.109048	0.219229	0.676599	0.162332	0.110727	0.0742059
	Sample 1827	0.171391	0.271884	0.134703	0.0144516	0.214702	0.677272	0.119664	0.132444	0.125581
	Sample 1828	0.275806	0.278295	0.122449	0.0936732	0.188449	0.66749	0.10256	0.0783389	0.0863997
	Sample 1829	0.251075	0.237663	0.147136	0.0765017	0.160193	0.675439	0.0886653	0.140799	0.126718
	Sample 1830	0.167178	0.350387	0.038875	0.0586455	0.19499	0.661605	0.197783	0.0965531	0.148211
	Sample 1831	0.165183	0.324674	0.0943569	0.0339951	0.183973	0.698068	0.118733	0.14321	0.100831
	Sample 1832	0.13158	0.295625	0.203293	0.120074	0.184282	0.65058	0.151315	0.136224	0.0859493
	Sample 1833	0.207025	0.256053	0.152841	0.0680407	0.163845	0.682406	0.123129	0.162409	0.102042
	Sample 1834	0.17913	0.2256	0.188016	0.0447535	0.16471	0.615171	0.136586	0.140968	0.189727
	Sample 1835	0.153452	0.355273	0.14014	0.0239925	0.119595	0.712848	0.10955	0.127881	0.0962513
	Sample 1836	0.224355	0.235229	0.162535	0.0237716	0.15468	0.685289	0.119408	0.165128	0.119296
	Sample 1837	0.209362	0.287944	0.132122	0.0700959	0.100856	0.652957	0.136632	0.176322	0.135352
	Sample 1838	0.171133	0.226209	0.190494	0.075798	0.173882	0.684092	0.105432	0.14222	0.126828
	Sample 1839	0.209386	0.283854	0.0838622	0.14266	0.16485	0.628033	0.0685825	0.159508	0.135884
	Sample 1840	0.230342	0.250294	0.140473	0.0238392	0.138819	0.661892	0.125639	0.179898	0.138695
	Sample 1841	0.223662	0.289301	0.131532	0.091709	0.132639	0.690769	0.16559	0.154336	0.100383
	Sample 1842	0.15976	0.262006	0.144864	0.0645301	0.167797	0.654948	0.140404	0.143928	0.128743
	Sample 1843	0.230436	0.227527	0.173968	0.104543	0.150769	0.718026	0.100572	0.190936	0.0866174
	Sample 1844	0.269332	0.256569	0.107614	0.08983	0.154806	0.671049	0.132023	0.127625	0.0857675
	Sample 1845	0.276833	0.28142	0.155174	0.0503986	0.0913983	0.693726	0.0980351	0.140148	0.110319
	Sample 1846	0.188743	0.321664	0.132569	0.102267	0.136761	0.624184	0.0807642	0.128609	0.14053
	Sample 1847	0.181156	0.224605	0.144542	0.0519949	0.21072	0.716609	0.0938868	0.144256	0.103338
	Sample 1848	0.232408	0.217153	0.146086	0.0798675	0.173128	0.693151	0.0844499	0.159766	0.0961731
	Sample 1849	0.240846	0.235894	0.15849	0.0838586	0.177732	0.672381	0.0922277	0.139749	0.110502
	Sample 1850	0.209607	0.235581	0.150464	0.0615219	0.173657	0.668892	0.1106	0.166802	0.110357
	Sample 1851	0.224957	0.27557	0.142204	0.0912969	0.103799	0.690186	0.148336	0.166323	0.0804169
	Sample 1852	0.2524	0.206625	0.198801	0.0797217	0.140979	0.663452	0.102448	0.135363	0.089879
	Sample 1853	0.170027	0.249737	0.166382	0.0563179	0.187832	0.677942	0.149647	0.150867	0.109223
	Sample 1854	0.273094	0.259383	0.140093	0.0903654	0.12346	0.679515	0.134411	0.160846	0.104404
	Sample 1855	0.235161	0.227674	0.13275	0.10165	0.13041	0.683401	0.129393	0.141547	0.0143676
	Sample 1856	0.135388	0.26241	0.132297	0.0379749	0.242485	0.714042	0.0889625	0.14821	0.0912542
	Sample 1857	0.230423	0.282998	0.138899	0.0457352	0.142064	0.711357	0.150794	0.122464	0.121639
	Sample 1858	0.179427	0.367165	0.126563	0.0755708	0.128117	0.714037	0.0984811	0.143095	0.0829786
	Sample 1859	0.193428	0.279588	0.11375	0.0132496	0.156477	0.71383	0.109402	0.169837	0.0867492
	Sample 1860	0.24795	0.259436	0.146003	0.104594	0.140128	0.69855	0.139604	0.123887	0.0913928
	Sample 1861	0.216783	0.232704	0.123423	0.0803306	0.162812	0.675623	0.098354	0.173136	0.109391
	Sample 1862	0.256762	0.256847	0.109352	0.0174248	0.145523	0.690703	0.127457	0.135109	0.0837418
	Sample 1863	0.146869	0.259019	0.18011	0.0668211	0.193776	0.694471	0.115879	0.173423	0.088338
	Sample 1864	0.24751	0.247272	0.103336	0.0959444	0.128604	0.716374	0.0987463	0.154205	0.0783622
	Sample 1865	0.226708	0.269386	0.109878	0.0472603	0.162999	0.708623	0.121648	0.12898	0.0792581
	Sample 1866	0.207917	0.240778	0.125867	0.0827311	0.172716	0.624756	0.101854	0.161332	0.146719
	Sample 1867	0.23222	0.207968	0.140213	0.101787	0.131854	0.673349	0.142464	0.175853	0.0742526
	Sample 1868	0.157321	0.295169	0.168923	0.0457218	0.137724	0.688051	0.117746	0.150963	0.0905118
	Sample 1869	0.213424	0.339533	0.107293	0.0434022	0.137817	0.678559	0.123959	0.146204	0.139753
	Sample 1870	0.183416	0.228498	0.186511	0.0714884	0.122396	0.630164	0.106271	0.145951	0.140866
	Sample 1871	0.219264	0.28371	0.166948	0.103782	0.139665	0.664906	0.139874	0.103945	0.104979
	Sample 1872	0.252039	0.281266	0.137503	0.0547982	0.130579	0.717941	0.125835	0.132516	0.0740362
	Sample 1873	0.213956	0.306001	0.110408	0.0553154	0.180657	0.681161	0.128345	0.100656	0.108289
	Sample 1874	0.269935	0.223921	0.162378	0.0253122	0.108514	0.727715	0.105076	0.178933	0.0965851
	Sample 1875	0.234738	0.315817	0.148893	0.0704174	0.124848	0.677842	0.124479	0.0691756	0.124108
	Sample 1876	0.219483	0.2882	0.0997518	0.0708642	0.126177	0.702472	0.0904114	0.200153	0.0824039
	Sample 1877	0.263629	0.249457	0.135785	0.0933164	0.113329	0.735904	0.112961	0.181847	0.0463454
	Sample 1878	0.20014	0.265635	0.11611	0.0822458	0.146807	0.710214	0.0990052	0.176901	0.0716115
	Sample 1879	0.234033	0.302757	0.132262	0.0675844	0.185522	0.72068	0.106771	0.138489	0.052117
	Sample 1880	0.256196	0.250825	0.131323	0.0488256	0.198854	0.719801	0.104731	0.110252	0.0879539
	Sample 1881	0.239726	0.299478	0.145868	0.0630334	0.0822022	0.700803	0.0545862	0.209085	0.088717
	Sample 1882	0.224085	0.24785	0.189667	0.070173	0.114295	0.700141	0.0804798	0.168111	0.0981357
	Sample 1883	0.276294	0.197696	0.190126	0.087905	0.124917	0.637097	0.130639	0.105146	0.124455
	Sample 1884	0.200354	0.309628	0.151478	0.0749161	0.103687	0.703572	0.132572	0.168272	0.0729638
	Sample 1885	0.185509	0.282482	0.138081	0.0646851	0.176082	0.672688	0.130932	0.149107	0.112899
	Sample 1886	0.171793	0.291061	0.163304	0.0306388	0.15597	0.715713	0.173533	0.1235	0.121001
	Sample 1887	0.222204	0.286134	0.0847944	0.0995603	0.163375	0.69163	0.134009	0.1341	0.0947729
	Sample 1888	0.197009	0.237255	0.223647	0.0652334	0.156162	0.686151	0.132127	0.125921	0.0823312
	Sample 1889	0.237844	0.283566	0.131857	0.0427218	0.126583	0.724966	0.12344	0.150505	0.0602643
	Sample 1890	0.226814	0.2707	0.185282	0.0750373	0.103014	0.67292	0.115719	0.164875	0.141154
	Sample 1891	0.190367	0.254933	0.151606	0.0789739	0.180785	0.668973	0.0956501	0.159122	0.0831329
	Sample 1892	0.189668	0.215334	0.143592	0.0796928	0.17672	0.67881	0.114139	0.218472	0.106748
	Sample 1893	0.219452	0.26478	0.118717	0.106009	0.1211	0.685469	0.135215	0.153337	0.0931929
	Sample 1894	0.242748	0.271504	0.130404	0.0624936	0.149145	0.708417	0.12278	0.135879	0.0731227
	Sample 1895	0.277287	0.256465	0.0894629	0.0785462	0.157154	0.611231	0.0884513	0.126336	0.140474
	Sample 1896	0.224919	0.284656	0.124424	0.0459997	0.106498	0.704619	0.138426	0.174972	0.131065
	Sample 1897	0.217049	0.276122	0.125694	0.105703	0.183245	0.659563	0.146274	0.151797	0.118182
	Sample 1898	0.19648	0.314267	0.139066	0.0713414	0.157323	0.689756	0.130066	0.14052	0.108048
	Sample 1899	0.242459	0.233327	0.182767	0.0420723	0.138127	0.71291	0.0946533	0.133475	0.0946184
	Sample 1900	0.338968	0.186063	0.110405	0.0999	0.164378	0.684495	0.101592	0.131788	0.103422
	Sample 1901	0.248278	0.240684	0.142872	0.0600226	0.1274	0.70166	0.0875677	0.198074	0.0888328
	Sample 1902	0.205692	0.310295	0.110344	0.0969052	0.16819	0.719483	0.130311	0.123727	0.0230176
	Sample 1903	0.225424	0.260409	0.124363	0.0818606	0.196872	0.705529	0.1123	0.129542	0.0803955
	Sample 1904	0.214325	0.269995	0.153496	0.0859133	0.198267	0.694099	0.0907664	0.14212	0.0827013
	Sample 1905	0.202003	0.2866	0.151141	0.0461732	0.177761	0.716087	0.107864	0.0891021	0.114582
	Sample 1906	0.28422	0.200947	0.111206	0.0351999	0.150654	0.694005	0.110541	0.132822	0.109845
	Sample 1907	0.282062	0.188641	0.191092	0.0423197	0.116062	0.75591	0.105082	0.155975	0.0307992
	Sample 1908	0.2802	0.109815	0.104736	0.128008	0.20904	0.645385	0.076298	0.178459	0.100238
	Sample 1909	0.205863	0.255747	0.176749	0.0518226	0.112802	0.680819	0.102814	0.169589	0.113772
	Sample 1910	0.230645	0.235203	0.15935	0.0403358	0.195061	0.724177	0.132511	0.0894366	0.102949
	Sample 1911	0.185424	0.248792	0.143739	0.0891032	0.117438	0.686354	0.120218	0.16102	0.104732
	Sample 1912	0.210274	0.284198	0.179779	0.0611981	0.162052	0.697971	0.0993472	0.107749	0.10749
	Sample 1913	0.215947	0.313337	0.107162	0.0385319	0.128218	0.690943	0.0791719	0.173164	0.104105
	Sample 1914	0.203241	0.306396	0.131317	0.0399546	0.120861	0.669299	0.119334	0.141036	0.130175
	Sample 1915	0.224114	0.270569	0.0539573	0.12045	0.198566	0.673947	0.10227	0.123211	0.0810906
	Sample 1916	0.262071	0.232404	0.154654	0.108756	0.15774	0.661666	0.200984	0.12897	0.115206
	Sample 1917	0.216935	0.28265	0.096479	0.0605311	0.169765	0.700004	0.101786	0.164093	0.0953082
	Sample 1918	0.213184	0.278347	0.139388	0.0286093	0.172407	0.697508	0.163122	0.105911	0.0952816
	Sample 1919	0.24702	0.246152	0.159679	0.0563392	0.114725	0.701329	0.122718	0.177864	0.130537
	Sample 1920	0.211724	0.23588	0.118885	0.0511174	0.164348	0.654723	0.116373	0.162158	0.127364
	Sample 1921	0.218499	0.227327	0.129917	0.122237	0.157722	0.684288	0.10269	0.195936	0.0378666
	Sample 1922	0.23658	0.241306	0.126868	0.0950048	0.1668	0.682137	0.152913	0.0942136	0.112493
	Sample 1923	0.156172	0.292244	0.185093	0.0455656	0.138625	0.696168	0.135548	0.111161	0.0895371
	Sample 1924	0.223964	0.330105	0.118177	0.0581613	0.163529	0.693402	0.131257	0.0946014	0.133277
	Sample 1925	0.178194	0.310137	0.171118	0.0516109	0.148091	0.67287	0.140149	0.122579	0.17097
	Sample 1926	0.190644	0.279884	0.108076	0.0833121	0.209353	0.689693	0.117713	0.154028	0.102899
	Sample 1927	0.281298	0.133553	0.140261	0.0692064	0.129883	0.693511	0.0926485	0.216591	0.104546
	Sample 1928	0.30592	0.164377	0.161093	0.060961	0.150099	0.705619	0.135133	0.127534	0.11214
	Sample 1929	0.218109	0.283019	0.175463	0.0980274	0.102532	0.693513	0.153036	0.165551	0.0925061
	Sample 1930	0.206753	0.273695	0.166562	0.0640002	0.142342	0.686806	0.126538	0.134239	0.11431
	Sample 1931	0.2415	0.284772	0.0748559	0.0143153	0.161941	0.693567	0.0802931	0.110655	0.120537
	Sample 1932	0.169998	0.252374	0.156394	0.0472946	0.227663	0.639519	0.146824	0.135527	0.143506
	Sample 1933	0.213817	0.285539	0.140484	0.0826977	0.16305	0.64965	0.138068	0.124353	0.119883
	Sample 1934	0.212502	0.317563	0.166924	0.0621917	0.0934348	0.670655	0.0903422	0.124517	0.142908
	Sample 1935	0.243133	0.228761	0.103235	0.0456713	0.170742	0.729969	0.140264	0.0938842	0.0817318
	Sample 1936	0.208257	0.198979	0.129166	0.0832667	0.176063	0.674464	0.0962582	0.184243	0.0851753
	Sample 1937	0.246368	0.316596	0.130352	0.0146536	0.128966	0.736469	0.106686	0.15934	0.0918422
	Sample 1938	0.228654	0.25255	0.155099	0.0312564	0.150821	0.665653	0.152773	0.151749	0.135114
	Sample 1939	0.17675	0.305255	0.160065	0.142223	0.136955	0.632086	0.164558	0.135805	0.100366
	Sample 1940	0.18807	0.21555	0.16426	0.0174362	0.128458	0.718885	0.0869309	0.213731	0.0717609
	Sample 1941	0.286017	0.248293	0.0771256	0.0877738	0.21213	0.667403	0.12324	0.111931	0.0890103
	Sample 1942	0.226934	0.263143	0.113189	0.0878086	0.14717	0.637085	0.10588	0.129626	0.118692
	Sample 1943	0.280361	0.234396	0.109451	0.0636696	0.177495	0.705701	0.0850426	0.108814	0.11132
	Sample 1944	0.175764	0.324218	0.129791	0.0634003	0.124307	0.708959	0.161861	0.123216	0.0936797
	Sample 1945	0.228498	0.282118	0.143817	0.0652974	0.129824	0.728813	0.132078	0.10759	0.10602
	Sample 1946	0.261209	0.297659	0.15496	0.0240034	0.121357	0.69993	0.117667	0.13882	0.110274
	Sample 1947	0.215725	0.250093	0.145683	0.00820512	0.185636	0.709531	0.0891929	0.170251	0.118198
	Sample 1948	0.241469	0.241686	0.151191	0.108113	0.201965	0.677365	0.0785311	0.12943	0.0876346
	Sample 1949	0.189758	0.228417	0.161783	0.062666	0.150264	0.661146	0.0875179	0.187709	0.117638
	Sample 1950	0.245206	0.303037	0.13822	0.0641982	0.153045	0.675367	0.107009	0.0958314	0.0969291
	Sample 1951	0.223835	0.289331	0.131697	0.0988019	0.152942	0.721051	0.140763	0.134972	0.0428642
	Sample 1952	0.219212	0.242366	0.150153	0.0508447	0.195378	0.677171	0.0794313	0.154349	0.149527
	Sample 1953	0.128935	0.327078	0.164784	0.067406	0.182324	0.691742	0.101208	0.130559	0.114733
	Sample 1954	0.19411	0.346941	0.0755196	0.0679746	0.140731	0.722754	0.146601	0.150317	0.0621517
	Sample 1955	0.190558	0.224102	0.117199	0.0217148	0.229365	0.683147	0.163572	0.147556	0.148251
	Sample 1956	0.213399	0.227893	0.162092	0.0532883	0.159297	0.65654	0.135973	0.136804	0.146906
	Sample 1957	0.216759	0.276443	0.101665	0.0769442	0.185232	0.68272	0.0952174	0.13122	0.114761
	Sample 1958	0.223468	0.291431	0.15063	0.0553685	0.14324	0.737003	0.108975	0.153117	0.068136
	Sample 1959	0.291229	0.26546	0.156359	0.0822152	0.112327	0.66656	0.0877574	0.0699041	0.0856419
[truncated: 30,336 more rows]
[truncated: 21 more columns]
